# Supplementary material for: GlcNAc6ST3 is a keratan sulfate sulfotransferase for the protein-tyrosine phosphatase PTPRZ in the adult brain
Source: Sci Rep. 2019 Mar 13;9:4387. doi: 10.1038/s41598-019-40901-2 (PMC6416290; doi:10.1038/s41598-019-40901-2)
Supplement: Supplementary file 2 — Table S1 [file 41598_2019_40901_MOESM2_ESM.xls]

## Sheet: WT_R10G.csv
Header	--------------------------------------------------------
Peak list format	Mascot generic
Search type	MIS
Mascot version	2.5.1
Database	SwissProt
Fasta file	SwissProt_2017_04.fasta
Total sequences	554241
Total residues	198410167
Sequences after taxonomy filter	16916
Number of queries	2210
Decoy	--------------------------------------------------------
Number of matches above identity threshold in search of real database	92
Number of matches above identity threshold in search of decoy database	12
Number of matches above homology threshold in search of real database	98
Number of matches above homology threshold in search of decoy database	15
Fixed modifications	--------------------------------------------------------
Identifier	Name	Delta	Neutral loss
1	Carbamidomethyl (C)	57.0215
Variable modifications	--------------------------------------------------------
Identifier	Name	Delta	Neutral loss(es)
1	Oxidation (M)	15.9949	0	63.9983
Search Parameters	--------------------------------------------------------
Taxonomy filter	. . . . . . . . . . . . . . . . Mus.
Enzyme	Trypsin
Maximum Missed Cleavages	2
Fixed modifications	Carbamidomethyl (C)
Variable modifications	Oxidation (M)
Peptide Mass Tolerance	10
Peptide Mass Tolerance Units	ppm
Fragment Mass Tolerance	0.8
Fragment Mass Tolerance Units	Da
Mass values	Monoisotopic
Instrument type	ESI-TRAP
Decoy database also searched	1
Format parameters	--------------------------------------------------------
Significance threshold	0.05
Max. number of hits	0
Use MudPIT protein scoring	1
Ions score cut-off	0
Include same-set proteins	0
Include sub-set proteins	1
Include unassigned	0
Require bold red	0
Use homology threshold	1
Group protein families	1
Re-score using Percolator	0
Show duplicate peptides	1
Protein hits	--------------------------------------------------------
prot_hit_num	prot_family_member	prot_acc	prot_desc	prot_score	prot_mass	prot_matches	prot_matches_sig	prot_sequences	prot_sequences_sig	pep_query	pep_rank	pep_isbold	pep_isunique	pep_exp_mz	pep_exp_mr	pep_exp_z	pep_calc_mr	pep_delta	pep_miss	pep_score	pep_expect	pep_res_before	pep_seq	pep_res_after	pep_var_mod	pep_var_mod_pos	pep_summed_mod_pos	pep_local_mod_pos	pep_scan_title
1	1	K1C10_MOUSE	Keratin, type I cytoskeletal 10 OS=Mus musculus GN=Krt10 PE=1 SV=3	421	57906	15	13	11	10	18	1	0	0	404.203	806.391	2	806.392	-0.0014	0	25.84	0.011	R	LAADDFR	L					Spectrum1892 scans:2534,
1	1	K1C10_MOUSE	Keratin, type I cytoskeletal 10 OS=Mus musculus GN=Krt10 PE=1 SV=3	421	57906	15	13	11	10	19	1	0	0	404.203	806.392	2	806.392	-0.0001	0	34.48	0.0026	R	LAADDFR	L					Spectrum1735 scans:2362,
1	1	K1C10_MOUSE	Keratin, type I cytoskeletal 10 OS=Mus musculus GN=Krt10 PE=1 SV=3	421	57906	15	13	11	10	44	1	0	1	424.23	846.445	2	846.445	0.0003	0	29.65	0.013	K	SEITELR	R					Spectrum1696 scans:2319,
1	1	K1C10_MOUSE	Keratin, type I cytoskeletal 10 OS=Mus musculus GN=Krt10 PE=1 SV=3	421	57906	15	13	11	10	91	1	0	1	483.732	965.449	2	965.449	-0.0002	1	34.92	0.0017	R	DYSKYYK	T					Spectrum1505 scans:2109,
1	1	K1C10_MOUSE	Keratin, type I cytoskeletal 10 OS=Mus musculus GN=Krt10 PE=1 SV=3	421	57906	15	13	11	10	118	1	0	1	502.28	1002.55	2	1002.55	0.0002	1	19.07	0.12	K	SEITELRR	T					Spectrum1445 scans:2043,
1	1	K1C10_MOUSE	Keratin, type I cytoskeletal 10 OS=Mus musculus GN=Krt10 PE=1 SV=3	421	57906	15	13	11	10	161	1	0	1	524.793	1047.57	2	1047.57	-0.0004	1	43.29	0.00035	R	LAADDFRLK	Y					Spectrum1975 scans:2626,
1	1	K1C10_MOUSE	Keratin, type I cytoskeletal 10 OS=Mus musculus GN=Krt10 PE=1 SV=3	421	57906	15	13	11	10	202	1	0	0	545.769	1089.52	2	1089.52	-0.0002	0	65.75	1.7e-06	R	VTMQNLNDR	L					Spectrum1584 scans:2196,
1	1	K1C10_MOUSE	Keratin, type I cytoskeletal 10 OS=Mus musculus GN=Krt10 PE=1 SV=3	421	57906	15	13	11	10	231	1	0	0	553.767	1105.52	2	1105.52	0.0002	0	64.96	2.2e-06	R	VTMQNLNDR	L	Oxidation (M)	0.001000000.0			Spectrum1117 scans:1682,
1	1	K1C10_MOUSE	Keratin, type I cytoskeletal 10 OS=Mus musculus GN=Krt10 PE=1 SV=3	421	57906	15	13	11	10	307	1	0	1	583.296	1164.58	2	1164.58	0.0003	0	56.55	2.3e-05	R	LENEIQTYR	S					Spectrum1714 scans:2339,
1	1	K1C10_MOUSE	Keratin, type I cytoskeletal 10 OS=Mus musculus GN=Krt10 PE=1 SV=3	421	57906	15	13	11	10	336	1	0	1	601.313	1200.61	2	1200.61	0.0015	0	64.46	2.5e-06	R	QSVEADINGLR	R					Spectrum2043 scans:2701,
1	1	K1C10_MOUSE	Keratin, type I cytoskeletal 10 OS=Mus musculus GN=Krt10 PE=1 SV=3	421	57906	15	13	11	10	516	1	0	1	453.244	1356.71	3	1356.71	0	1	15.1	0.089	R	QSVEADINGLRR	V					Spectrum1876 scans:2517,
1	1	K1C10_MOUSE	Keratin, type I cytoskeletal 10 OS=Mus musculus GN=Krt10 PE=1 SV=3	421	57906	15	13	11	10	517	1	0	1	679.363	1356.71	2	1356.71	0.0012	1	40.64	0.00082	R	QSVEADINGLRR	V					Spectrum1863 scans:2503,
1	1	K1C10_MOUSE	Keratin, type I cytoskeletal 10 OS=Mus musculus GN=Krt10 PE=1 SV=3	421	57906	15	13	11	10	550	1	0	1	691.328	1380.64	2	1380.64	0.0013	0	21.76	0.0093	R	ALEESNYELEGK	I					Spectrum1949 scans:2597,
1	1	K1C10_MOUSE	Keratin, type I cytoskeletal 10 OS=Mus musculus GN=Krt10 PE=1 SV=3	421	57906	15	13	11	10	551	1	0	1	691.329	1380.64	2	1380.64	0.0022	0	91.75	4e-09	R	ALEESNYELEGK	I					Spectrum1810 scans:2444,
1	1	K1C10_MOUSE	Keratin, type I cytoskeletal 10 OS=Mus musculus GN=Krt10 PE=1 SV=3	421	57906	15	13	11	10	556	1	0	1	695.845	1389.67	2	1389.67	0.0009	0	91.76	2.9e-09	K	QSLEASLAETEGR	Y					Spectrum2072 scans:2733,
1	2	K1C17_MOUSE	Keratin, type I cytoskeletal 17 OS=Mus musculus GN=Krt17 PE=1 SV=3	345	48417	18	14	15	11	18	1	0	0	404.203	806.391	2	806.392	-0.0014	0	25.84	0.011	R	LAADDFR	T					Spectrum1892 scans:2534,
1	2	K1C17_MOUSE	Keratin, type I cytoskeletal 17 OS=Mus musculus GN=Krt17 PE=1 SV=3	345	48417	18	14	15	11	19	1	0	0	404.203	806.392	2	806.392	-0.0001	0	34.48	0.0026	R	LAADDFR	T					Spectrum1735 scans:2362,
1	2	K1C17_MOUSE	Keratin, type I cytoskeletal 17 OS=Mus musculus GN=Krt17 PE=1 SV=3	345	48417	18	14	15	11	20	1	0	1	405.224	808.433	2	808.433	-0.0001	0	40.13	0.00052	R	LASYLDK	V					Spectrum1664 scans:2284,
1	2	K1C17_MOUSE	Keratin, type I cytoskeletal 17 OS=Mus musculus GN=Krt17 PE=1 SV=3	345	48417	18	14	15	11	103	2	0	1	492.753	983.492	2	983.492	-0.0007	0	6.73	1	R	QFTSSSSIK	G					Spectrum1389 scans:1981,
1	2	K1C17_MOUSE	Keratin, type I cytoskeletal 17 OS=Mus musculus GN=Krt17 PE=1 SV=3	345	48417	18	14	15	11	105	1	0	1	495.272	988.53	2	988.53	-0.0006	1	29.32	0.013	K	SEISELRR	T					Spectrum1425 scans:2021,
1	2	K1C17_MOUSE	Keratin, type I cytoskeletal 17 OS=Mus musculus GN=Krt17 PE=1 SV=3	345	48417	18	14	15	11	106	2	0	1	495.273	988.531	2	988.53	0.001	1	23.61	0.046	K	SEISELRR	T					Spectrum1259 scans:1838,
1	2	K1C17_MOUSE	Keratin, type I cytoskeletal 17 OS=Mus musculus GN=Krt17 PE=1 SV=3	345	48417	18	14	15	11	140	1	0	0	515.3	1028.59	2	1028.59	-0.0004	0	55.66	1.1e-05	R	VLDELTLAR	A					Spectrum2222 scans:2901,
1	2	K1C17_MOUSE	Keratin, type I cytoskeletal 17 OS=Mus musculus GN=Krt17 PE=1 SV=3	345	48417	18	14	15	11	173	1	0	1	532.809	1063.6	2	1063.6	0.0003	1	43.96	0.00017	R	LASYLDKVR	A					Spectrum1765 scans:2395,
1	2	K1C17_MOUSE	Keratin, type I cytoskeletal 17 OS=Mus musculus GN=Krt17 PE=1 SV=3	345	48417	18	14	15	11	293	4	0	0	579.261	1156.51	2	1156.51	-0.0001	1	0.42	2.9	R	DQYEKMAEK	N	Oxidation (M)	0.000001000.0			Spectrum1529 scans:2135,
1	2	K1C17_MOUSE	Keratin, type I cytoskeletal 17 OS=Mus musculus GN=Krt17 PE=1 SV=3	345	48417	18	14	15	11	384	1	0	0	621.78	1241.55	2	1241.55	0	0	27.62	0.0039	K	NHEEEMNALR	G					Spectrum1406 scans:2000,
1	2	K1C17_MOUSE	Keratin, type I cytoskeletal 17 OS=Mus musculus GN=Krt17 PE=1 SV=3	345	48417	18	14	15	11	401	1	0	0	629.779	1257.54	2	1257.54	0.0018	0	20.61	0.018	K	NHEEEMNALR	G	Oxidation (M)	0.0000010000.0			Spectrum1013 scans:1567,
1	2	K1C17_MOUSE	Keratin, type I cytoskeletal 17 OS=Mus musculus GN=Krt17 PE=1 SV=3	345	48417	18	14	15	11	503	1	0	1	673.347	1344.68	2	1344.68	0.0015	0	66.74	1.8e-06	R	ALEEANTELEVK	I					Spectrum1888 scans:2530,
1	2	K1C17_MOUSE	Keratin, type I cytoskeletal 17 OS=Mus musculus GN=Krt17 PE=1 SV=3	345	48417	18	14	15	11	525	1	0	1	681.35	1360.68	2	1360.68	0.0015	0	76.62	6.5e-08	R	EVATNSELVQSGK	S					Spectrum1519 scans:2124,
1	2	K1C17_MOUSE	Keratin, type I cytoskeletal 17 OS=Mus musculus GN=Krt17 PE=1 SV=3	345	48417	18	14	15	11	543	2	0	0	688.852	1375.69	2	1375.69	0.0009	1	2.64	1.1	R	MSVEADINGLRR	V	Oxidation (M)	0.100000000000.0			Spectrum1870 scans:2510,
1	2	K1C17_MOUSE	Keratin, type I cytoskeletal 17 OS=Mus musculus GN=Krt17 PE=1 SV=3	345	48417	18	14	15	11	547	1	0	0	690.368	1378.72	2	1378.72	0.0013	1	8.09	0.33	K	TRLEQEIATYR	R					Spectrum1930 scans:2576,
1	2	K1C17_MOUSE	Keratin, type I cytoskeletal 17 OS=Mus musculus GN=Krt17 PE=1 SV=3	345	48417	18	14	15	11	932	1	0	1	629.645	1885.91	3	1885.91	0.0006	1	24.52	0.0052	R	QFTSSSSIKGSSGLGGGSSR	T					Spectrum1539 scans:2146,
1	2	K1C17_MOUSE	Keratin, type I cytoskeletal 17 OS=Mus musculus GN=Krt17 PE=1 SV=3	345	48417	18	14	15	11	1107	1	0	1	702.023	2103.05	3	2103.04	0.0021	1	60.81	2.5e-06	K	TEELNREVATNSELVQSGK	S					Spectrum1819 scans:2454,
1	2	K1C17_MOUSE	Keratin, type I cytoskeletal 17 OS=Mus musculus GN=Krt17 PE=1 SV=3	345	48417	18	14	15	11	1137	1	0	1	1065.51	2129.01	2	2129.01	0.0018	0	60.29	4.4e-06	R	GQVGGEINVEMDAAPGVDLSR	I	Oxidation (M)	0.000000000010000000000.0			Spectrum2189 scans:2864,
1	3	K1C42_MOUSE	Keratin, type I cytoskeletal 42 OS=Mus musculus GN=Krt42 PE=1 SV=1	276	50444	17	12	12	9	6	1	0	1	373.706	745.397	2	745.397	-0.0002	0	24.19	0.043	K	TIEDLR	N					Spectrum1570 scans:2180,
1	3	K1C42_MOUSE	Keratin, type I cytoskeletal 42 OS=Mus musculus GN=Krt42 PE=1 SV=1	276	50444	17	12	12	9	18	1	0	0	404.203	806.391	2	806.392	-0.0014	0	25.84	0.011	R	LAADDFR	T					Spectrum1892 scans:2534,
1	3	K1C42_MOUSE	Keratin, type I cytoskeletal 42 OS=Mus musculus GN=Krt42 PE=1 SV=1	276	50444	17	12	12	9	19	1	0	0	404.203	806.392	2	806.392	-0.0001	0	34.48	0.0026	R	LAADDFR	T					Spectrum1735 scans:2362,
1	3	K1C42_MOUSE	Keratin, type I cytoskeletal 42 OS=Mus musculus GN=Krt42 PE=1 SV=1	276	50444	17	12	12	9	104	1	0	1	494.774	987.534	2	987.535	-0.0009	1	31.26	0.0086	K	TIEDLRNK	I					Spectrum1288 scans:1870,
1	3	K1C42_MOUSE	Keratin, type I cytoskeletal 42 OS=Mus musculus GN=Krt42 PE=1 SV=1	276	50444	17	12	12	9	140	1	0	0	515.3	1028.59	2	1028.59	-0.0004	0	55.66	1.1e-05	R	VLDELTLAR	A					Spectrum2222 scans:2901,
1	3	K1C42_MOUSE	Keratin, type I cytoskeletal 42 OS=Mus musculus GN=Krt42 PE=1 SV=1	276	50444	17	12	12	9	293	4	0	0	579.261	1156.51	2	1156.51	-0.0001	1	0.42	2.9	R	DQYEKMAEK	N	Oxidation (M)	0.000001000.0			Spectrum1529 scans:2135,
1	3	K1C42_MOUSE	Keratin, type I cytoskeletal 42 OS=Mus musculus GN=Krt42 PE=1 SV=1	276	50444	17	12	12	9	384	1	0	0	621.78	1241.55	2	1241.55	0	0	27.62	0.0039	K	NHEEEMNALR	G					Spectrum1406 scans:2000,
1	3	K1C42_MOUSE	Keratin, type I cytoskeletal 42 OS=Mus musculus GN=Krt42 PE=1 SV=1	276	50444	17	12	12	9	401	1	0	0	629.779	1257.54	2	1257.54	0.0018	0	20.61	0.018	K	NHEEEMNALR	G	Oxidation (M)	0.0000010000.0			Spectrum1013 scans:1567,
1	3	K1C42_MOUSE	Keratin, type I cytoskeletal 42 OS=Mus musculus GN=Krt42 PE=1 SV=1	276	50444	17	12	12	9	413	1	0	1	633.838	1265.66	2	1265.66	0.0009	1	42.31	0.00014	R	TKYETELNLR	M					Spectrum1768 scans:2398,
1	3	K1C42_MOUSE	Keratin, type I cytoskeletal 42 OS=Mus musculus GN=Krt42 PE=1 SV=1	276	50444	17	12	12	9	454	1	0	1	651.333	1300.65	2	1300.65	0.0009	0	79.65	1e-07	R	ALEEANADLEVK	I					Spectrum1873 scans:2514,
1	3	K1C42_MOUSE	Keratin, type I cytoskeletal 42 OS=Mus musculus GN=Krt42 PE=1 SV=1	276	50444	17	12	12	9	543	2	0	0	688.852	1375.69	2	1375.69	0.0009	1	2.64	1.1	R	MSVEADINGLRR	V	Oxidation (M)	0.100000000000.0			Spectrum1870 scans:2510,
1	3	K1C42_MOUSE	Keratin, type I cytoskeletal 42 OS=Mus musculus GN=Krt42 PE=1 SV=1	276	50444	17	12	12	9	547	1	0	0	690.368	1378.72	2	1378.72	0.0013	1	8.09	0.33	K	TRLEQEIATYR	R					Spectrum1930 scans:2576,
1	3	K1C42_MOUSE	Keratin, type I cytoskeletal 42 OS=Mus musculus GN=Krt42 PE=1 SV=1	276	50444	17	12	12	9	612	2	0	1	480.238	1437.69	3	1437.69	0.0008	1	5.92	1.1	R	ILNEMRDQYEK	M					Spectrum1657 scans:2276,
1	3	K1C42_MOUSE	Keratin, type I cytoskeletal 42 OS=Mus musculus GN=Krt42 PE=1 SV=1	276	50444	17	12	12	9	613	1	0	1	719.854	1437.69	2	1437.69	0.0015	1	25.54	0.022	R	ILNEMRDQYEK	M					Spectrum1658 scans:2277,
1	3	K1C42_MOUSE	Keratin, type I cytoskeletal 42 OS=Mus musculus GN=Krt42 PE=1 SV=1	276	50444	17	12	12	9	630	1	0	1	485.57	1453.69	3	1453.69	-0.0003	1	16.17	0.062	R	ILNEMRDQYEK	M	Oxidation (M)	0.00001000000.0			Spectrum1319 scans:1904,
1	3	K1C42_MOUSE	Keratin, type I cytoskeletal 42 OS=Mus musculus GN=Krt42 PE=1 SV=1	276	50444	17	12	12	9	1088	1	0	1	1043.5	2084.98	2	2084.98	0.0033	0	82.21	2e-08	R	GQVGGDVNVEMDAAPGVDLSR	I					Spectrum2252 scans:2935,
1	3	K1C42_MOUSE	Keratin, type I cytoskeletal 42 OS=Mus musculus GN=Krt42 PE=1 SV=1	276	50444	17	12	12	9	1105	1	0	1	1051.49	2100.98	2	2100.97	0.0006	0	36.94	0.00034	R	GQVGGDVNVEMDAAPGVDLSR	I	Oxidation (M)	0.000000000010000000000.0			Spectrum2084 scans:2746,
1	4	K1C16_MOUSE	Keratin, type I cytoskeletal 16 OS=Mus musculus GN=Krt16 PE=1 SV=3	256	51973	11	9	8	6	18	1	0	0	404.203	806.391	2	806.392	-0.0014	0	25.84	0.011	R	LAADDFR	T					Spectrum1892 scans:2534,
1	4	K1C16_MOUSE	Keratin, type I cytoskeletal 16 OS=Mus musculus GN=Krt16 PE=1 SV=3	256	51973	11	9	8	6	19	1	0	0	404.203	806.392	2	806.392	-0.0001	0	34.48	0.0026	R	LAADDFR	T					Spectrum1735 scans:2362,
1	4	K1C16_MOUSE	Keratin, type I cytoskeletal 16 OS=Mus musculus GN=Krt16 PE=1 SV=3	256	51973	11	9	8	6	117	1	0	1	501.732	1001.45	2	1001.45	-0.0001	0	35.47	0.00045	R	QFTSSSSMK	G					Spectrum1269 scans:1849,
1	4	K1C16_MOUSE	Keratin, type I cytoskeletal 16 OS=Mus musculus GN=Krt16 PE=1 SV=3	256	51973	11	9	8	6	202	1	0	0	545.769	1089.52	2	1089.52	-0.0002	0	65.75	1.7e-06	K	VTMQNLNDR	L					Spectrum1584 scans:2196,
1	4	K1C16_MOUSE	Keratin, type I cytoskeletal 16 OS=Mus musculus GN=Krt16 PE=1 SV=3	256	51973	11	9	8	6	231	1	0	0	553.767	1105.52	2	1105.52	0.0002	0	64.96	2.2e-06	K	VTMQNLNDR	L	Oxidation (M)	0.001000000.0			Spectrum1117 scans:1682,
1	4	K1C16_MOUSE	Keratin, type I cytoskeletal 16 OS=Mus musculus GN=Krt16 PE=1 SV=3	256	51973	11	9	8	6	356	1	0	1	610.805	1219.59	2	1219.59	0.0014	0	38.22	0.00027	K	ASLENSLEETK	G					Spectrum1839 scans:2476,
1	4	K1C16_MOUSE	Keratin, type I cytoskeletal 16 OS=Mus musculus GN=Krt16 PE=1 SV=3	256	51973	11	9	8	6	383	1	0	1	621.302	1240.59	2	1240.59	0.0014	0	22.94	0.025	K	NHEEEMLALR	G					Spectrum1881 scans:2522,
1	4	K1C16_MOUSE	Keratin, type I cytoskeletal 16 OS=Mus musculus GN=Krt16 PE=1 SV=3	256	51973	11	9	8	6	547	1	0	0	690.368	1378.72	2	1378.72	0.0013	1	8.09	0.33	K	TRLEQEIATYR	R					Spectrum1930 scans:2576,
1	4	K1C16_MOUSE	Keratin, type I cytoskeletal 16 OS=Mus musculus GN=Krt16 PE=1 SV=3	256	51973	11	9	8	6	950	1	0	1	643.961	1928.86	3	1928.86	0.0013	1	12.07	0.14	R	ILNEMRDQYEQMAEK	N	2 Oxidation (M)	0.000010000001000.0			Spectrum1468 scans:2068,
1	4	K1C16_MOUSE	Keratin, type I cytoskeletal 16 OS=Mus musculus GN=Krt16 PE=1 SV=3	256	51973	11	9	8	6	1091	1	0	1	1044.49	2086.96	2	2086.96	-0.0026	0	82.68	2.3e-08	R	GQTGGDVNVEMDAAPGVDLSR	I					Spectrum2197 scans:2873,
1	4	K1C16_MOUSE	Keratin, type I cytoskeletal 16 OS=Mus musculus GN=Krt16 PE=1 SV=3	256	51973	11	9	8	6	1106	1	0	1	1052.49	2102.96	2	2102.95	0.0049	0	36.12	0.00095	R	GQTGGDVNVEMDAAPGVDLSR	I	Oxidation (M)	0.000000000010000000000.0			Spectrum2009 scans:2663,
1		K1C14_MOUSE	Keratin, type I cytoskeletal 14 OS=Mus musculus GN=Krt14 PE=1 SV=2	431	53176	19	14	13	10	18	1	0	0	404.203	806.391	2	806.392	-0.0014	0	25.84	0.011	R	LAADDFR	T					Spectrum1892 scans:2534,
1		K1C14_MOUSE	Keratin, type I cytoskeletal 14 OS=Mus musculus GN=Krt14 PE=1 SV=2	431	53176	19	14	13	10	19	1	0	0	404.203	806.392	2	806.392	-0.0001	0	34.48	0.0026	R	LAADDFR	T					Spectrum1735 scans:2362,
1		K1C14_MOUSE	Keratin, type I cytoskeletal 14 OS=Mus musculus GN=Krt14 PE=1 SV=2	431	53176	19	14	13	10	105	1	0	1	495.272	988.53	2	988.53	-0.0006	1	29.32	0.013	K	SEISELRR	T					Spectrum1425 scans:2021,
1		K1C14_MOUSE	Keratin, type I cytoskeletal 14 OS=Mus musculus GN=Krt14 PE=1 SV=2	431	53176	19	14	13	10	106	2	0	1	495.273	988.531	2	988.53	0.001	1	23.61	0.046	K	SEISELRR	T					Spectrum1259 scans:1838,
1		K1C14_MOUSE	Keratin, type I cytoskeletal 14 OS=Mus musculus GN=Krt14 PE=1 SV=2	431	53176	19	14	13	10	117	1	0	1	501.732	1001.45	2	1001.45	-0.0001	0	35.47	0.00045	R	QFTSSSSMK	G					Spectrum1269 scans:1849,
1		K1C14_MOUSE	Keratin, type I cytoskeletal 14 OS=Mus musculus GN=Krt14 PE=1 SV=2	431	53176	19	14	13	10	140	1	0	0	515.3	1028.59	2	1028.59	-0.0004	0	55.66	1.1e-05	R	VLDELTLAR	A					Spectrum2222 scans:2901,
1		K1C14_MOUSE	Keratin, type I cytoskeletal 14 OS=Mus musculus GN=Krt14 PE=1 SV=2	431	53176	19	14	13	10	202	1	0	0	545.769	1089.52	2	1089.52	-0.0002	0	65.75	1.7e-06	K	VTMQNLNDR	L					Spectrum1584 scans:2196,
1		K1C14_MOUSE	Keratin, type I cytoskeletal 14 OS=Mus musculus GN=Krt14 PE=1 SV=2	431	53176	19	14	13	10	231	1	0	0	553.767	1105.52	2	1105.52	0.0002	0	64.96	2.2e-06	K	VTMQNLNDR	L	Oxidation (M)	0.001000000.0			Spectrum1117 scans:1682,
1		K1C14_MOUSE	Keratin, type I cytoskeletal 14 OS=Mus musculus GN=Krt14 PE=1 SV=2	431	53176	19	14	13	10	293	4	0	0	579.261	1156.51	2	1156.51	-0.0001	1	0.42	2.9	R	DQYEKMAEK	N	Oxidation (M)	0.000001000.0			Spectrum1529 scans:2135,
1		K1C14_MOUSE	Keratin, type I cytoskeletal 14 OS=Mus musculus GN=Krt14 PE=1 SV=2	431	53176	19	14	13	10	503	1	0	1	673.347	1344.68	2	1344.68	0.0015	0	66.74	1.8e-06	R	ALEEANTELEVK	I					Spectrum1888 scans:2530,
1		K1C14_MOUSE	Keratin, type I cytoskeletal 14 OS=Mus musculus GN=Krt14 PE=1 SV=2	431	53176	19	14	13	10	525	1	0	1	681.35	1360.68	2	1360.68	0.0015	0	76.62	6.5e-08	R	EVATNSELVQSGK	S					Spectrum1519 scans:2124,
1		K1C14_MOUSE	Keratin, type I cytoskeletal 14 OS=Mus musculus GN=Krt14 PE=1 SV=2	431	53176	19	14	13	10	543	2	0	0	688.852	1375.69	2	1375.69	0.0009	1	2.64	1.1	R	MSVEADINGLRR	V	Oxidation (M)	0.100000000000.0			Spectrum1870 scans:2510,
1		K1C14_MOUSE	Keratin, type I cytoskeletal 14 OS=Mus musculus GN=Krt14 PE=1 SV=2	431	53176	19	14	13	10	547	1	0	0	690.368	1378.72	2	1378.72	0.0013	1	8.09	0.33	K	TRLEQEIATYR	R					Spectrum1930 scans:2576,
1		K1C14_MOUSE	Keratin, type I cytoskeletal 14 OS=Mus musculus GN=Krt14 PE=1 SV=2	431	53176	19	14	13	10	612	2	0	1	480.238	1437.69	3	1437.69	0.0008	1	5.92	1.1	R	ILNEMRDQYEK	M					Spectrum1657 scans:2276,
1		K1C14_MOUSE	Keratin, type I cytoskeletal 14 OS=Mus musculus GN=Krt14 PE=1 SV=2	431	53176	19	14	13	10	613	1	0	1	719.854	1437.69	2	1437.69	0.0015	1	25.54	0.022	R	ILNEMRDQYEK	M					Spectrum1658 scans:2277,
1		K1C14_MOUSE	Keratin, type I cytoskeletal 14 OS=Mus musculus GN=Krt14 PE=1 SV=2	431	53176	19	14	13	10	630	1	0	1	485.57	1453.69	3	1453.69	-0.0003	1	16.17	0.062	R	ILNEMRDQYEK	M	Oxidation (M)	0.00001000000.0			Spectrum1319 scans:1904,
1		K1C14_MOUSE	Keratin, type I cytoskeletal 14 OS=Mus musculus GN=Krt14 PE=1 SV=2	431	53176	19	14	13	10	1088	1	0	1	1043.5	2084.98	2	2084.98	0.0033	0	82.21	2e-08	R	GQVGGDVNVEMDAAPGVDLSR	I					Spectrum2252 scans:2935,
1		K1C14_MOUSE	Keratin, type I cytoskeletal 14 OS=Mus musculus GN=Krt14 PE=1 SV=2	431	53176	19	14	13	10	1105	1	0	1	1051.49	2100.98	2	2100.97	0.0006	0	36.94	0.00034	R	GQVGGDVNVEMDAAPGVDLSR	I	Oxidation (M)	0.000000000010000000000.0			Spectrum2084 scans:2746,
1		K1C14_MOUSE	Keratin, type I cytoskeletal 14 OS=Mus musculus GN=Krt14 PE=1 SV=2	431	53176	19	14	13	10	1107	1	0	1	702.023	2103.05	3	2103.04	0.0021	1	60.81	2.5e-06	K	TEELNREVATNSELVQSGK	S					Spectrum1819 scans:2454,
1		K1C15_MOUSE	Keratin, type I cytoskeletal 15 OS=Mus musculus GN=Krt15 PE=1 SV=2	234	49278	9	8	7	6	18	1	0	0	404.203	806.391	2	806.392	-0.0014	0	25.84	0.011	R	LAADDFR	L					Spectrum1892 scans:2534,
1		K1C15_MOUSE	Keratin, type I cytoskeletal 15 OS=Mus musculus GN=Krt15 PE=1 SV=2	234	49278	9	8	7	6	19	1	0	0	404.203	806.392	2	806.392	-0.0001	0	34.48	0.0026	R	LAADDFR	L					Spectrum1735 scans:2362,
1		K1C15_MOUSE	Keratin, type I cytoskeletal 15 OS=Mus musculus GN=Krt15 PE=1 SV=2	234	49278	9	8	7	6	20	1	0	1	405.224	808.433	2	808.433	-0.0001	0	40.13	0.00052	R	LASYLDK	V					Spectrum1664 scans:2284,
1		K1C15_MOUSE	Keratin, type I cytoskeletal 15 OS=Mus musculus GN=Krt15 PE=1 SV=2	234	49278	9	8	7	6	140	1	0	0	515.3	1028.59	2	1028.59	-0.0004	0	55.66	1.1e-05	R	VLDELTLAR	T					Spectrum2222 scans:2901,
1		K1C15_MOUSE	Keratin, type I cytoskeletal 15 OS=Mus musculus GN=Krt15 PE=1 SV=2	234	49278	9	8	7	6	161	1	0	1	524.793	1047.57	2	1047.57	-0.0004	1	43.29	0.00035	R	LAADDFRLK	Y					Spectrum1975 scans:2626,
1		K1C15_MOUSE	Keratin, type I cytoskeletal 15 OS=Mus musculus GN=Krt15 PE=1 SV=2	234	49278	9	8	7	6	173	1	0	1	532.809	1063.6	2	1063.6	0.0003	1	43.96	0.00017	R	LASYLDKVR	A					Spectrum1765 scans:2395,
1		K1C15_MOUSE	Keratin, type I cytoskeletal 15 OS=Mus musculus GN=Krt15 PE=1 SV=2	234	49278	9	8	7	6	202	1	0	0	545.769	1089.52	2	1089.52	-0.0002	0	65.75	1.7e-06	K	VTMQNLNDR	L					Spectrum1584 scans:2196,
1		K1C15_MOUSE	Keratin, type I cytoskeletal 15 OS=Mus musculus GN=Krt15 PE=1 SV=2	234	49278	9	8	7	6	231	1	0	0	553.767	1105.52	2	1105.52	0.0002	0	64.96	2.2e-06	K	VTMQNLNDR	L	Oxidation (M)	0.001000000.0			Spectrum1117 scans:1682,
1		K1C15_MOUSE	Keratin, type I cytoskeletal 15 OS=Mus musculus GN=Krt15 PE=1 SV=2	234	49278	9	8	7	6	547	1	0	0	690.368	1378.72	2	1378.72	0.0013	1	8.09	0.33	K	TRLEQEIATYR	N					Spectrum1930 scans:2576,
1		K1C13_MOUSE	Keratin, type I cytoskeletal 13 OS=Mus musculus GN=Krt13 PE=1 SV=2	170	48066	9	7	7	6	18	1	0	0	404.203	806.391	2	806.392	-0.0014	0	25.84	0.011	R	LAADDFR	L					Spectrum1892 scans:2534,
1		K1C13_MOUSE	Keratin, type I cytoskeletal 13 OS=Mus musculus GN=Krt13 PE=1 SV=2	170	48066	9	7	7	6	19	1	0	0	404.203	806.392	2	806.392	-0.0001	0	34.48	0.0026	R	LAADDFR	L					Spectrum1735 scans:2362,
1		K1C13_MOUSE	Keratin, type I cytoskeletal 13 OS=Mus musculus GN=Krt13 PE=1 SV=2	170	48066	9	7	7	6	20	1	0	1	405.224	808.433	2	808.433	-0.0001	0	40.13	0.00052	R	LASYLDK	V					Spectrum1664 scans:2284,
1		K1C13_MOUSE	Keratin, type I cytoskeletal 13 OS=Mus musculus GN=Krt13 PE=1 SV=2	170	48066	9	7	7	6	161	1	0	1	524.793	1047.57	2	1047.57	-0.0004	1	43.29	0.00035	R	LAADDFRLK	Y					Spectrum1975 scans:2626,
1		K1C13_MOUSE	Keratin, type I cytoskeletal 13 OS=Mus musculus GN=Krt13 PE=1 SV=2	170	48066	9	7	7	6	173	1	0	1	532.809	1063.6	2	1063.6	0.0003	1	43.96	0.00017	R	LASYLDKVR	A					Spectrum1765 scans:2395,
1		K1C13_MOUSE	Keratin, type I cytoskeletal 13 OS=Mus musculus GN=Krt13 PE=1 SV=2	170	48066	9	7	7	6	336	1	0	1	601.313	1200.61	2	1200.61	0.0015	0	64.46	2.5e-06	R	QSVEADINGLR	R					Spectrum2043 scans:2701,
1		K1C13_MOUSE	Keratin, type I cytoskeletal 13 OS=Mus musculus GN=Krt13 PE=1 SV=2	170	48066	9	7	7	6	516	1	0	1	453.244	1356.71	3	1356.71	0	1	15.1	0.089	R	QSVEADINGLRR	V					Spectrum1876 scans:2517,
1		K1C13_MOUSE	Keratin, type I cytoskeletal 13 OS=Mus musculus GN=Krt13 PE=1 SV=2	170	48066	9	7	7	6	517	1	0	1	679.363	1356.71	2	1356.71	0.0012	1	40.64	0.00082	R	QSVEADINGLRR	V					Spectrum1863 scans:2503,
1		K1C13_MOUSE	Keratin, type I cytoskeletal 13 OS=Mus musculus GN=Krt13 PE=1 SV=2	170	48066	9	7	7	6	547	1	0	0	690.368	1378.72	2	1378.72	0.0013	1	8.09	0.33	K	TRLEQEIATYR	S					Spectrum1930 scans:2576,
1		K1C19_MOUSE	Keratin, type I cytoskeletal 19 OS=Mus musculus GN=Krt19 PE=1 SV=1	124	44515	7	6	6	5	6	1	0	1	373.706	745.397	2	745.397	-0.0002	0	24.19	0.043	K	TIEDLR	D					Spectrum1570 scans:2180,
1		K1C19_MOUSE	Keratin, type I cytoskeletal 19 OS=Mus musculus GN=Krt19 PE=1 SV=1	124	44515	7	6	6	5	18	1	0	0	404.203	806.391	2	806.392	-0.0014	0	25.84	0.011	R	LAADDFR	T					Spectrum1892 scans:2534,
1		K1C19_MOUSE	Keratin, type I cytoskeletal 19 OS=Mus musculus GN=Krt19 PE=1 SV=1	124	44515	7	6	6	5	19	1	0	0	404.203	806.392	2	806.392	-0.0001	0	34.48	0.0026	R	LAADDFR	T					Spectrum1735 scans:2362,
1		K1C19_MOUSE	Keratin, type I cytoskeletal 19 OS=Mus musculus GN=Krt19 PE=1 SV=1	124	44515	7	6	6	5	20	1	0	1	405.224	808.433	2	808.433	-0.0001	0	40.13	0.00052	R	LASYLDK	V					Spectrum1664 scans:2284,
1		K1C19_MOUSE	Keratin, type I cytoskeletal 19 OS=Mus musculus GN=Krt19 PE=1 SV=1	124	44515	7	6	6	5	105	2	0	1	495.272	988.53	2	988.53	-0.0006	1	20.01	0.11	K	TEVTDLRR	T					Spectrum1425 scans:2021,
1		K1C19_MOUSE	Keratin, type I cytoskeletal 19 OS=Mus musculus GN=Krt19 PE=1 SV=1	124	44515	7	6	6	5	140	1	0	0	515.3	1028.59	2	1028.59	-0.0004	0	55.66	1.1e-05	R	VLDELTLAR	T					Spectrum2222 scans:2901,
1		K1C19_MOUSE	Keratin, type I cytoskeletal 19 OS=Mus musculus GN=Krt19 PE=1 SV=1	124	44515	7	6	6	5	173	1	0	1	532.809	1063.6	2	1063.6	0.0003	1	43.96	0.00017	R	LASYLDKVR	A					Spectrum1765 scans:2395,
1		K1C25_MOUSE	Keratin, type I cytoskeletal 25 OS=Mus musculus GN=Krt25 PE=1 SV=1	110	49461	2	2	1	1	202	1	0	0	545.769	1089.52	2	1089.52	-0.0002	0	65.75	1.7e-06	K	VTMQNLNDR	L					Spectrum1584 scans:2196,
1		K1C25_MOUSE	Keratin, type I cytoskeletal 25 OS=Mus musculus GN=Krt25 PE=1 SV=1	110	49461	2	2	1	1	231	1	0	0	553.767	1105.52	2	1105.52	0.0002	0	64.96	2.2e-06	K	VTMQNLNDR	L	Oxidation (M)	0.001000000.0			Spectrum1117 scans:1682,
1		K1C28_MOUSE	Keratin, type I cytoskeletal 28 OS=Mus musculus GN=Krt28 PE=1 SV=1	63	50771	3	3	2	2	18	1	0	0	404.203	806.391	2	806.392	-0.0014	0	25.84	0.011	R	LAADDFR	L					Spectrum1892 scans:2534,
1		K1C28_MOUSE	Keratin, type I cytoskeletal 28 OS=Mus musculus GN=Krt28 PE=1 SV=1	63	50771	3	3	2	2	19	1	0	0	404.203	806.392	2	806.392	-0.0001	0	34.48	0.0026	R	LAADDFR	L					Spectrum1735 scans:2362,
1		K1C28_MOUSE	Keratin, type I cytoskeletal 28 OS=Mus musculus GN=Krt28 PE=1 SV=1	63	50771	3	3	2	2	161	1	0	1	524.793	1047.57	2	1047.57	-0.0004	1	43.29	0.00035	R	LAADDFRLK	Y					Spectrum1975 scans:2626,
1		K1C18_MOUSE	Keratin, type I cytoskeletal 18 OS=Mus musculus GN=Krt18 PE=1 SV=5	60	47509	3	3	2	2	18	1	0	0	404.203	806.391	2	806.392	-0.0014	0	25.84	0.011	R	LAADDFR	V					Spectrum1892 scans:2534,
1		K1C18_MOUSE	Keratin, type I cytoskeletal 18 OS=Mus musculus GN=Krt18 PE=1 SV=5	60	47509	3	3	2	2	19	1	0	0	404.203	806.392	2	806.392	-0.0001	0	34.48	0.0026	R	LAADDFR	V					Spectrum1735 scans:2362,
1		K1C18_MOUSE	Keratin, type I cytoskeletal 18 OS=Mus musculus GN=Krt18 PE=1 SV=5	60	47509	3	3	2	2	20	1	0	1	405.224	808.433	2	808.433	-0.0001	0	40.13	0.00052	R	LASYLDK	V					Spectrum1664 scans:2284,
1		K1C24_MOUSE	Keratin, type I cytoskeletal 24 OS=Mus musculus GN=Krt24 PE=2 SV=2	40	55033	2	2	1	1	18	1	0	0	404.203	806.391	2	806.392	-0.0014	0	25.84	0.011	R	LAADDFR	M					Spectrum1892 scans:2534,
1		K1C24_MOUSE	Keratin, type I cytoskeletal 24 OS=Mus musculus GN=Krt24 PE=2 SV=2	40	55033	2	2	1	1	19	1	0	0	404.203	806.392	2	806.392	-0.0001	0	34.48	0.0026	R	LAADDFR	M					Spectrum1735 scans:2362,
2	1	K2C1_MOUSE	Keratin, type II cytoskeletal 1 OS=Mus musculus GN=Krt1 PE=1 SV=4	261	66079	10	9	5	5	196	1	1	0	541.803	1081.59	2	1081.59	-0.0001	1	50.95	3.9e-05	K	FASFIDKVR	F					Spectrum2046 scans:2704,
2	1	K2C1_MOUSE	Keratin, type II cytoskeletal 1 OS=Mus musculus GN=Krt1 PE=1 SV=4	261	66079	10	9	5	5	412	1	1	1	633.323	1264.63	2	1264.63	0.0017	0	56.89	1.8e-05	R	TNAENEFVTIK	K					Spectrum2033 scans:2690,
2	1	K2C1_MOUSE	Keratin, type II cytoskeletal 1 OS=Mus musculus GN=Krt1 PE=1 SV=4	261	66079	10	9	5	5	559	1	1	1	465.248	1392.72	3	1392.72	-0.0013	1	43.74	0.0004	R	TNAENEFVTIKK	D					Spectrum1733 scans:2360,
2	1	K2C1_MOUSE	Keratin, type II cytoskeletal 1 OS=Mus musculus GN=Krt1 PE=1 SV=4	261	66079	10	9	5	5	560	1	1	1	465.249	1392.72	3	1392.72	-0.0009	1	38.28	0.00072	R	TNAENEFVTIKK	D					Spectrum1880 scans:2521,
2	1	K2C1_MOUSE	Keratin, type II cytoskeletal 1 OS=Mus musculus GN=Krt1 PE=1 SV=4	261	66079	10	9	5	5	561	1	1	1	465.249	1392.72	3	1392.72	-0.0002	1	9.53	0.32	R	TNAENEFVTIKK	D					Spectrum1993 scans:2646,
2	1	K2C1_MOUSE	Keratin, type II cytoskeletal 1 OS=Mus musculus GN=Krt1 PE=1 SV=4	261	66079	10	9	5	5	563	1	1	1	697.37	1392.73	2	1392.72	0.0003	1	20.01	0.022	R	TNAENEFVTIKK	D					Spectrum2020 scans:2675,
2	1	K2C1_MOUSE	Keratin, type II cytoskeletal 1 OS=Mus musculus GN=Krt1 PE=1 SV=4	261	66079	10	9	5	5	564	1	1	1	697.37	1392.73	2	1392.72	0.0006	1	72.63	4.7e-07	R	TNAENEFVTIKK	D					Spectrum1734 scans:2361,
2	1	K2C1_MOUSE	Keratin, type II cytoskeletal 1 OS=Mus musculus GN=Krt1 PE=1 SV=4	261	66079	10	9	5	5	565	1	1	1	697.37	1392.73	2	1392.72	0.0007	1	16.05	0.031	R	TNAENEFVTIKK	D					Spectrum1889 scans:2531,
2	1	K2C1_MOUSE	Keratin, type II cytoskeletal 1 OS=Mus musculus GN=Krt1 PE=1 SV=4	261	66079	10	9	5	5	649	1	1	0	738.397	1474.78	2	1474.78	0.0018	0	75.51	2.9e-07	R	FLEQQNQVLQTK	W					Spectrum1913 scans:2558,
2	1	K2C1_MOUSE	Keratin, type II cytoskeletal 1 OS=Mus musculus GN=Krt1 PE=1 SV=4	261	66079	10	9	5	5	703	1	1	1	517.282	1548.82	3	1548.83	-0.0017	2	45.96	0.00021	K	RTNAENEFVTIKK	D					Spectrum1535 scans:2142,
2	2	K2C6A_MOUSE	Keratin, type II cytoskeletal 6A OS=Mus musculus GN=Krt6a PE=1 SV=3	258	59641	18	11	15	10	2	1	0	0	366.698	731.381	2	731.381	-0.0001	0	27.83	0.022	R	LDSELR	N					Spectrum1376 scans:1967,
2	2	K2C6A_MOUSE	Keratin, type II cytoskeletal 6A OS=Mus musculus GN=Krt6a PE=1 SV=3	258	59641	18	11	15	10	63	2	0	0	453.738	905.461	2	905.461	0.0001	0	33.19	0.0053	R	FLEQQNK	V					Spectrum1286 scans:1868,
2	2	K2C6A_MOUSE	Keratin, type II cytoskeletal 6A OS=Mus musculus GN=Krt6a PE=1 SV=3	258	59641	18	11	15	10	84	1	0	0	473.259	944.504	2	944.504	-0.0004	1	32.99	0.0054	R	GRLDSELR	N					Spectrum1397 scans:1990,
2	2	K2C6A_MOUSE	Keratin, type II cytoskeletal 6A OS=Mus musculus GN=Krt6a PE=1 SV=3	258	59641	18	11	15	10	94	1	0	1	486.759	971.504	2	971.504	0.0004	0	4.88	0.81	K	QEIAEINR	M					Spectrum1550 scans:2158,
2	2	K2C6A_MOUSE	Keratin, type II cytoskeletal 6A OS=Mus musculus GN=Krt6a PE=1 SV=3	258	59641	18	11	15	10	119	1	0	0	503.237	1004.46	2	1004.46	-0.0006	0	29.97	0.0015	K	LLEGEECR	L					Spectrum1427 scans:2023,
2	2	K2C6A_MOUSE	Keratin, type II cytoskeletal 6A OS=Mus musculus GN=Krt6a PE=1 SV=3	258	59641	18	11	15	10	134	1	0	0	513.73	1025.44	2	1025.45	-0.0041	0	20.23	0.023	K	DVDAAYMNK	V					Spectrum1628 scans:2244,
2	2	K2C6A_MOUSE	Keratin, type II cytoskeletal 6A OS=Mus musculus GN=Krt6a PE=1 SV=3	258	59641	18	11	15	10	150	2	0	0	521.729	1041.44	2	1041.44	-0.001	0	3.51	0.94	K	DVDAAYMNK	V	Oxidation (M)	0.000000100.0			Spectrum1362 scans:1951,
2	2	K2C6A_MOUSE	Keratin, type II cytoskeletal 6A OS=Mus musculus GN=Krt6a PE=1 SV=3	258	59641	18	11	15	10	196	1	0	0	541.803	1081.59	2	1081.59	-0.0001	1	50.95	3.9e-05	K	FASFIDKVR	F					Spectrum2046 scans:2704,
2	2	K2C6A_MOUSE	Keratin, type II cytoskeletal 6A OS=Mus musculus GN=Krt6a PE=1 SV=3	258	59641	18	11	15	10	207	1	0	1	547.267	1092.52	2	1092.52	-0.0004	0	18.81	0.1	K	AQYEDIAQR	S					Spectrum1526 scans:2132,
2	2	K2C6A_MOUSE	Keratin, type II cytoskeletal 6A OS=Mus musculus GN=Krt6a PE=1 SV=3	258	59641	18	11	15	10	220	1	0	1	366.208	1095.6	3	1095.6	-0.0006	1	23.88	0.028	R	LRSEIDHVK	K					Spectrum1099 scans:1662,
2	2	K2C6A_MOUSE	Keratin, type II cytoskeletal 6A OS=Mus musculus GN=Krt6a PE=1 SV=3	258	59641	18	11	15	10	357	1	0	1	611.82	1221.62	2	1221.62	0.0005	0	14.75	0.06	R	TAAENEFVTLK	K					Spectrum2093 scans:2756,
2	2	K2C6A_MOUSE	Keratin, type II cytoskeletal 6A OS=Mus musculus GN=Krt6a PE=1 SV=3	258	59641	18	11	15	10	361	1	0	1	408.906	1223.7	3	1223.7	-0.001	2	5.2	1.1	R	LRSEIDHVKK	Q					Spectrum928 scans:1474,
2	2	K2C6A_MOUSE	Keratin, type II cytoskeletal 6A OS=Mus musculus GN=Krt6a PE=1 SV=3	258	59641	18	11	15	10	457	1	0	0	651.862	1301.71	2	1301.71	0.0021	0	71.15	6.8e-07	R	SLDLDSIIAEVK	A					Spectrum2522 scans:3292,
2	2	K2C6A_MOUSE	Keratin, type II cytoskeletal 6A OS=Mus musculus GN=Krt6a PE=1 SV=3	258	59641	18	11	15	10	509	1	0	1	450.914	1349.72	3	1349.72	0	1	49.42	0.0001	R	TAAENEFVTLKK	D					Spectrum1784 scans:2416,
2	2	K2C6A_MOUSE	Keratin, type II cytoskeletal 6A OS=Mus musculus GN=Krt6a PE=1 SV=3	258	59641	18	11	15	10	510	1	0	1	675.867	1349.72	2	1349.72	0.0013	1	66.6	1.9e-06	R	TAAENEFVTLKK	D					Spectrum1785 scans:2417,
2	2	K2C6A_MOUSE	Keratin, type II cytoskeletal 6A OS=Mus musculus GN=Krt6a PE=1 SV=3	258	59641	18	11	15	10	639	1	0	0	488.268	1461.78	3	1461.78	-0.0002	1	14.84	0.29	R	FLEQQNKVLDTK	W					Spectrum1727 scans:2353,
2	2	K2C6A_MOUSE	Keratin, type II cytoskeletal 6A OS=Mus musculus GN=Krt6a PE=1 SV=3	258	59641	18	11	15	10	778	1	0	0	847.926	1693.84	2	1693.83	0.003	1	59.05	1e-05	K	DVDAAYMNKVELQAK	A					Spectrum2034 scans:2691,
2	2	K2C6A_MOUSE	Keratin, type II cytoskeletal 6A OS=Mus musculus GN=Krt6a PE=1 SV=3	258	59641	18	11	15	10	793	1	0	0	570.951	1709.83	3	1709.83	0.0017	1	15.42	0.071	K	DVDAAYMNKVELQAK	A	Oxidation (M)	0.000000100000000.0			Spectrum1777 scans:2408,
2	3	K2C5_MOUSE	Keratin, type II cytoskeletal 5 OS=Mus musculus GN=Krt5 PE=1 SV=1	250	61957	22	13	18	13	2	1	0	0	366.698	731.381	2	731.381	-0.0001	0	27.83	0.022	R	LDSELR	N					Spectrum1376 scans:1967,
2	3	K2C5_MOUSE	Keratin, type II cytoskeletal 5 OS=Mus musculus GN=Krt5 PE=1 SV=1	250	61957	22	13	18	13	21	1	0	1	405.709	809.403	2	809.403	-0.0005	0	13.33	0.26	R	QSSVSFR	S					Spectrum1447 scans:2045,
2	3	K2C5_MOUSE	Keratin, type II cytoskeletal 5 OS=Mus musculus GN=Krt5 PE=1 SV=1	250	61957	22	13	18	13	63	2	0	0	453.738	905.461	2	905.461	0.0001	0	33.19	0.0053	R	FLEQQNK	V					Spectrum1286 scans:1868,
2	3	K2C5_MOUSE	Keratin, type II cytoskeletal 5 OS=Mus musculus GN=Krt5 PE=1 SV=1	250	61957	22	13	18	13	84	1	0	0	473.259	944.504	2	944.504	-0.0004	1	32.99	0.0054	R	GRLDSELR	N					Spectrum1397 scans:1990,
2	3	K2C5_MOUSE	Keratin, type II cytoskeletal 5 OS=Mus musculus GN=Krt5 PE=1 SV=1	250	61957	22	13	18	13	119	1	0	0	503.237	1004.46	2	1004.46	-0.0006	0	29.97	0.0015	K	LLEGEECR	L					Spectrum1427 scans:2023,
2	3	K2C5_MOUSE	Keratin, type II cytoskeletal 5 OS=Mus musculus GN=Krt5 PE=1 SV=1	250	61957	22	13	18	13	128	1	0	1	508.238	1014.46	2	1014.46	0.006	0	23.35	0.014	K	HEISEMNR	M					Spectrum1085 scans:1646,
2	3	K2C5_MOUSE	Keratin, type II cytoskeletal 5 OS=Mus musculus GN=Krt5 PE=1 SV=1	250	61957	22	13	18	13	134	1	0	0	513.73	1025.44	2	1025.45	-0.0041	0	20.23	0.023	K	DVDAAYMNK	V					Spectrum1628 scans:2244,
2	3	K2C5_MOUSE	Keratin, type II cytoskeletal 5 OS=Mus musculus GN=Krt5 PE=1 SV=1	250	61957	22	13	18	13	150	2	0	0	521.729	1041.44	2	1041.44	-0.001	0	3.51	0.94	K	DVDAAYMNK	V	Oxidation (M)	0.000000100.0			Spectrum1362 scans:1951,
2	3	K2C5_MOUSE	Keratin, type II cytoskeletal 5 OS=Mus musculus GN=Krt5 PE=1 SV=1	250	61957	22	13	18	13	188	1	0	1	537.302	1072.59	2	1072.59	0.0023	1	28.26	0.016	R	LRSEIDNVK	K					Spectrum1308 scans:1892,
2	3	K2C5_MOUSE	Keratin, type II cytoskeletal 5 OS=Mus musculus GN=Krt5 PE=1 SV=1	250	61957	22	13	18	13	196	1	0	0	541.803	1081.59	2	1081.59	-0.0001	1	50.95	3.9e-05	K	FASFIDKVR	F					Spectrum2046 scans:2704,
2	3	K2C5_MOUSE	Keratin, type II cytoskeletal 5 OS=Mus musculus GN=Krt5 PE=1 SV=1	250	61957	22	13	18	13	291	1	0	0	576.781	1151.55	2	1151.55	0.0009	1	26.81	0.013	K	NKYEDEINK	R					Spectrum1289 scans:1871,
2	3	K2C5_MOUSE	Keratin, type II cytoskeletal 5 OS=Mus musculus GN=Krt5 PE=1 SV=1	250	61957	22	13	18	13	329	1	0	1	597.791	1193.57	2	1193.57	0.0002	0	66.36	1.7e-06	K	YEELQQTAGR	H					Spectrum1464 scans:2064,
2	3	K2C5_MOUSE	Keratin, type II cytoskeletal 5 OS=Mus musculus GN=Krt5 PE=1 SV=1	250	61957	22	13	18	13	337	1	0	1	401.235	1200.68	3	1200.68	-0.001	2	34.57	0.003	R	LRSEIDNVKK	Q					Spectrum1097 scans:1660,
2	3	K2C5_MOUSE	Keratin, type II cytoskeletal 5 OS=Mus musculus GN=Krt5 PE=1 SV=1	250	61957	22	13	18	13	338	1	0	1	601.349	1200.68	2	1200.68	0.0012	2	19.36	0.086	R	LRSEIDNVKK	Q					Spectrum1107 scans:1671,
2	3	K2C5_MOUSE	Keratin, type II cytoskeletal 5 OS=Mus musculus GN=Krt5 PE=1 SV=1	250	61957	22	13	18	13	398	2	0	1	627.808	1253.6	2	1253.61	-0.0097	1	13.85	0.26	R	QSSVSFRSGGSR	S					Spectrum1576 scans:2187,
2	3	K2C5_MOUSE	Keratin, type II cytoskeletal 5 OS=Mus musculus GN=Krt5 PE=1 SV=1	250	61957	22	13	18	13	457	1	0	0	651.862	1301.71	2	1301.71	0.0021	0	71.15	6.8e-07	R	SLDLDSIIAEVK	A					Spectrum2522 scans:3292,
2	3	K2C5_MOUSE	Keratin, type II cytoskeletal 5 OS=Mus musculus GN=Krt5 PE=1 SV=1	250	61957	22	13	18	13	467	1	0	0	436.889	1307.65	3	1307.65	-0.0003	2	49.64	8.5e-05	K	NKYEDEINKR	T					Spectrum1266 scans:1846,
2	3	K2C5_MOUSE	Keratin, type II cytoskeletal 5 OS=Mus musculus GN=Krt5 PE=1 SV=1	250	61957	22	13	18	13	468	1	0	0	654.831	1307.65	2	1307.65	0.0011	2	8.52	0.16	K	NKYEDEINKR	T					Spectrum1271 scans:1851,
2	3	K2C5_MOUSE	Keratin, type II cytoskeletal 5 OS=Mus musculus GN=Krt5 PE=1 SV=1	250	61957	22	13	18	13	520	1	0	1	453.554	1357.64	3	1357.64	-0.0004	1	11.39	0.39	R	NTKHEISEMNR	M					Spectrum1011 scans:1565,
2	3	K2C5_MOUSE	Keratin, type II cytoskeletal 5 OS=Mus musculus GN=Krt5 PE=1 SV=1	250	61957	22	13	18	13	598	1	0	1	476.246	1425.72	3	1425.72	-0.0004	1	19.26	0.09	R	TTAENEFVMLKK	D	Oxidation (M)	0.000000001000.0			Spectrum1821 scans:2456,
2	3	K2C5_MOUSE	Keratin, type II cytoskeletal 5 OS=Mus musculus GN=Krt5 PE=1 SV=1	250	61957	22	13	18	13	599	1	0	1	713.867	1425.72	2	1425.72	0.0015	1	9.41	0.13	R	TTAENEFVMLKK	D	Oxidation (M)	0.000000001000.0			Spectrum1828 scans:2464,
2	3	K2C5_MOUSE	Keratin, type II cytoskeletal 5 OS=Mus musculus GN=Krt5 PE=1 SV=1	250	61957	22	13	18	13	639	1	0	0	488.268	1461.78	3	1461.78	-0.0002	1	14.84	0.29	R	FLEQQNKVLDTK	W					Spectrum1727 scans:2353,
2	4	K22E_MOUSE	Keratin, type II cytoskeletal 2 epidermal OS=Mus musculus GN=Krt2 PE=1 SV=1	249	71336	11	8	8	6	119	1	0	0	503.237	1004.46	2	1004.46	-0.0006	0	29.97	0.0015	K	LLEGEECR	M					Spectrum1427 scans:2023,
2	4	K22E_MOUSE	Keratin, type II cytoskeletal 2 epidermal OS=Mus musculus GN=Krt2 PE=1 SV=1	249	71336	11	8	8	6	149	4	0	1	521.282	1040.55	2	1040.55	-0.0002	0	7.94	0.8	K	VDPEIQNVK	S					Spectrum1694 scans:2317,
2	4	K22E_MOUSE	Keratin, type II cytoskeletal 2 epidermal OS=Mus musculus GN=Krt2 PE=1 SV=1	249	71336	11	8	8	6	196	1	0	0	541.803	1081.59	2	1081.59	-0.0001	1	50.95	3.9e-05	K	FASFIDKVR	F					Spectrum2046 scans:2704,
2	4	K22E_MOUSE	Keratin, type II cytoskeletal 2 epidermal OS=Mus musculus GN=Krt2 PE=1 SV=1	249	71336	11	8	8	6	279	1	0	1	571.264	1140.51	2	1140.51	0.001	0	48.55	6.4e-05	R	DYQELMNTK	L					Spectrum1967 scans:2617,
2	4	K22E_MOUSE	Keratin, type II cytoskeletal 2 epidermal OS=Mus musculus GN=Krt2 PE=1 SV=1	249	71336	11	8	8	6	293	1	0	1	579.261	1156.51	2	1156.51	-0.0001	0	33.89	0.0013	R	DYQELMNTK	L	Oxidation (M)	0.000001000.0			Spectrum1529 scans:2135,
2	4	K22E_MOUSE	Keratin, type II cytoskeletal 2 epidermal OS=Mus musculus GN=Krt2 PE=1 SV=1	249	71336	11	8	8	6	330	1	0	1	398.875	1193.6	3	1193.6	-0.0007	2	45.33	0.00026	K	KYEDEINKR	T					Spectrum1076 scans:1637,
2	4	K22E_MOUSE	Keratin, type II cytoskeletal 2 epidermal OS=Mus musculus GN=Krt2 PE=1 SV=1	249	71336	11	8	8	6	331	1	0	1	597.809	1193.6	2	1193.6	-0.0002	2	44.72	0.00037	K	KYEDEINKR	T					Spectrum1080 scans:1641,
2	4	K22E_MOUSE	Keratin, type II cytoskeletal 2 epidermal OS=Mus musculus GN=Krt2 PE=1 SV=1	249	71336	11	8	8	6	398	1	0	1	627.808	1253.6	2	1253.6	0.0015	0	98.6	8.8e-10	R	GFSSGSAVVSGGSR	R					Spectrum1576 scans:2187,
2	4	K22E_MOUSE	Keratin, type II cytoskeletal 2 epidermal OS=Mus musculus GN=Krt2 PE=1 SV=1	249	71336	11	8	8	6	582	1	0	1	470.907	1409.7	3	1409.7	-0.001	1	7.84	0.7	R	GFSSGSAVVSGGSRR	S					Spectrum1409 scans:2003,
2	4	K22E_MOUSE	Keratin, type II cytoskeletal 2 epidermal OS=Mus musculus GN=Krt2 PE=1 SV=1	249	71336	11	8	8	6	686	2	0	1	508.601	1522.78	3	1522.78	-0.0006	1	3.81	1.1	R	LLRDYQELMNTK	L					Spectrum2104 scans:2768,
2	4	K22E_MOUSE	Keratin, type II cytoskeletal 2 epidermal OS=Mus musculus GN=Krt2 PE=1 SV=1	249	71336	11	8	8	6	698	1	0	1	513.932	1538.77	3	1538.78	-0.0015	1	27.91	0.0028	R	LLRDYQELMNTK	L	Oxidation (M)	0.000000001000.0			Spectrum1775 scans:2406,
2	5	K2C73_MOUSE	Keratin, type II cytoskeletal 73 OS=Mus musculus GN=Krt73 PE=1 SV=1	174	59502	8	7	7	7	2	1	0	0	366.698	731.381	2	731.381	-0.0001	0	27.83	0.022	R	LDSELR	G					Spectrum1376 scans:1967,
2	5	K2C73_MOUSE	Keratin, type II cytoskeletal 73 OS=Mus musculus GN=Krt73 PE=1 SV=1	174	59502	8	7	7	7	113	1	0	1	500.226	998.437	2	998.438	-0.0012	0	11.46	0.18	K	DVDAAYMSK	V					Spectrum1677 scans:2298,
2	5	K2C73_MOUSE	Keratin, type II cytoskeletal 73 OS=Mus musculus GN=Krt73 PE=1 SV=1	174	59502	8	7	7	7	119	1	0	0	503.237	1004.46	2	1004.46	-0.0006	0	29.97	0.0015	K	LLEGEECR	M					Spectrum1427 scans:2023,
2	5	K2C73_MOUSE	Keratin, type II cytoskeletal 73 OS=Mus musculus GN=Krt73 PE=1 SV=1	174	59502	8	7	7	7	127	1	0	1	508.224	1014.43	2	1014.43	-0.0002	0	18.11	0.018	K	DVDAAYMSK	V	Oxidation (M)	0.000000100.0			Spectrum1276 scans:1857,
2	5	K2C73_MOUSE	Keratin, type II cytoskeletal 73 OS=Mus musculus GN=Krt73 PE=1 SV=1	174	59502	8	7	7	7	196	1	0	0	541.803	1081.59	2	1081.59	-0.0001	1	50.95	3.9e-05	K	FASFIDKVR	F					Spectrum2046 scans:2704,
2	5	K2C73_MOUSE	Keratin, type II cytoskeletal 73 OS=Mus musculus GN=Krt73 PE=1 SV=1	174	59502	8	7	7	7	260	1	0	1	564.274	1126.53	2	1126.53	-0.0003	1	32.28	0.0024	K	KDVDAAYMSK	V					Spectrum1257 scans:1836,
2	5	K2C73_MOUSE	Keratin, type II cytoskeletal 73 OS=Mus musculus GN=Krt73 PE=1 SV=1	174	59502	8	7	7	7	430	1	0	1	639.359	1276.7	2	1276.7	0.0006	0	47.93	3.2e-05	K	LALDIEIATYR	K					Spectrum2473 scans:3219,
2	5	K2C73_MOUSE	Keratin, type II cytoskeletal 73 OS=Mus musculus GN=Krt73 PE=1 SV=1	174	59502	8	7	7	7	649	1	0	0	738.397	1474.78	2	1474.78	0.0018	0	75.51	2.9e-07	R	FLEQQNQVLQTK	W					Spectrum1913 scans:2558,
2	6	K2C79_MOUSE	Keratin, type II cytoskeletal 79 OS=Mus musculus GN=Krt79 PE=1 SV=2	145	57802	9	5	7	5	63	2	0	0	453.738	905.461	2	905.461	0.0001	0	33.19	0.0053	R	FLEQQNK	V					Spectrum1286 scans:1868,
2	6	K2C79_MOUSE	Keratin, type II cytoskeletal 79 OS=Mus musculus GN=Krt79 PE=1 SV=2	145	57802	9	5	7	5	196	1	0	0	541.803	1081.59	2	1081.59	-0.0001	1	50.95	3.9e-05	K	FASFIDKVR	F					Spectrum2046 scans:2704,
2	6	K2C79_MOUSE	Keratin, type II cytoskeletal 79 OS=Mus musculus GN=Krt79 PE=1 SV=2	145	57802	9	5	7	5	291	1	0	0	576.781	1151.55	2	1151.55	0.0009	1	26.81	0.013	K	NKYEDEINK	R					Spectrum1289 scans:1871,
2	6	K2C79_MOUSE	Keratin, type II cytoskeletal 79 OS=Mus musculus GN=Krt79 PE=1 SV=2	145	57802	9	5	7	5	467	1	0	0	436.889	1307.65	3	1307.65	-0.0003	2	49.64	8.5e-05	K	NKYEDEINKR	T					Spectrum1266 scans:1846,
2	6	K2C79_MOUSE	Keratin, type II cytoskeletal 79 OS=Mus musculus GN=Krt79 PE=1 SV=2	145	57802	9	5	7	5	468	1	0	0	654.831	1307.65	2	1307.65	0.0011	2	8.52	0.16	K	NKYEDEINKR	T					Spectrum1271 scans:1851,
2	6	K2C79_MOUSE	Keratin, type II cytoskeletal 79 OS=Mus musculus GN=Krt79 PE=1 SV=2	145	57802	9	5	7	5	487	1	0	1	665.367	1328.72	2	1328.72	0.0015	0	69.43	9.7e-07	R	NLDLDSIIAEVK	A					Spectrum2521 scans:3291,
2	6	K2C79_MOUSE	Keratin, type II cytoskeletal 79 OS=Mus musculus GN=Krt79 PE=1 SV=2	145	57802	9	5	7	5	651	1	0	0	738.899	1475.78	2	1475.8	-0.0143	1	2.83	0.99	R	FLEQQNKVLETK	W					Spectrum2060 scans:2719,
2	6	K2C79_MOUSE	Keratin, type II cytoskeletal 79 OS=Mus musculus GN=Krt79 PE=1 SV=2	145	57802	9	5	7	5	652	1	0	0	492.94	1475.8	3	1475.8	-0.0006	1	13.92	0.37	R	FLEQQNKVLETK	W					Spectrum1724 scans:2350,
2	6	K2C79_MOUSE	Keratin, type II cytoskeletal 79 OS=Mus musculus GN=Krt79 PE=1 SV=2	145	57802	9	5	7	5	1005	1	0	1	659.635	1975.88	3	1975.9	-0.0147	1	6.21	0.85	R	QTFSTKGGFSSNSASGGGGSR	M					Spectrum1240 scans:1817,
2	7	K22O_MOUSE	Keratin, type II cytoskeletal 2 oral OS=Mus musculus GN=Krt76 PE=1 SV=1	112	63319	8	5	5	4	63	2	0	0	453.738	905.461	2	905.461	0.0001	0	33.19	0.0053	R	FLEQQNK	V					Spectrum1286 scans:1868,
2	7	K22O_MOUSE	Keratin, type II cytoskeletal 2 oral OS=Mus musculus GN=Krt76 PE=1 SV=1	112	63319	8	5	5	4	119	1	0	0	503.237	1004.46	2	1004.46	-0.0006	0	29.97	0.0015	K	LLEGEECR	L					Spectrum1427 scans:2023,
2	7	K22O_MOUSE	Keratin, type II cytoskeletal 2 oral OS=Mus musculus GN=Krt76 PE=1 SV=1	112	63319	8	5	5	4	175	1	0	1	533.264	1064.51	2	1064.51	-0.0002	0	43.92	0.00025	K	AQYEDIAQK	S					Spectrum1474 scans:2075,
2	7	K22O_MOUSE	Keratin, type II cytoskeletal 2 oral OS=Mus musculus GN=Krt76 PE=1 SV=1	112	63319	8	5	5	4	177	1	0	1	533.264	1064.51	2	1064.51	0	0	31	0.0049	K	AQYEDIAQK	S					Spectrum1596 scans:2209,
2	7	K22O_MOUSE	Keratin, type II cytoskeletal 2 oral OS=Mus musculus GN=Krt76 PE=1 SV=1	112	63319	8	5	5	4	178	2	0	1	533.264	1064.51	2	1064.51	0.0001	0	3.36	1.2	K	AQYEDIAQK	S					Spectrum1761 scans:2390,
2	7	K22O_MOUSE	Keratin, type II cytoskeletal 2 oral OS=Mus musculus GN=Krt76 PE=1 SV=1	112	63319	8	5	5	4	196	1	0	0	541.803	1081.59	2	1081.59	-0.0001	1	50.95	3.9e-05	K	FASFIDKVR	F					Spectrum2046 scans:2704,
2	7	K22O_MOUSE	Keratin, type II cytoskeletal 2 oral OS=Mus musculus GN=Krt76 PE=1 SV=1	112	63319	8	5	5	4	651	1	0	0	738.899	1475.78	2	1475.8	-0.0143	1	2.83	0.99	R	FLEQQNKVLETK	W					Spectrum2060 scans:2719,
2	7	K22O_MOUSE	Keratin, type II cytoskeletal 2 oral OS=Mus musculus GN=Krt76 PE=1 SV=1	112	63319	8	5	5	4	652	1	0	0	492.94	1475.8	3	1475.8	-0.0006	1	13.92	0.37	R	FLEQQNKVLETK	W					Spectrum1724 scans:2350,
2	8	K2C72_MOUSE	Keratin, type II cytoskeletal 72 OS=Mus musculus GN=Krt72 PE=3 SV=1	106	57228	7	5	5	5	2	1	0	0	366.698	731.381	2	731.381	-0.0001	0	27.83	0.022	R	LDSELR	N					Spectrum1376 scans:1967,
2	8	K2C72_MOUSE	Keratin, type II cytoskeletal 72 OS=Mus musculus GN=Krt72 PE=3 SV=1	106	57228	7	5	5	5	134	1	0	0	513.73	1025.44	2	1025.45	-0.0041	0	20.23	0.023	K	DVDAAYMNK	V					Spectrum1628 scans:2244,
2	8	K2C72_MOUSE	Keratin, type II cytoskeletal 72 OS=Mus musculus GN=Krt72 PE=3 SV=1	106	57228	7	5	5	5	150	2	0	0	521.729	1041.44	2	1041.44	-0.001	0	3.51	0.94	K	DVDAAYMNK	V	Oxidation (M)	0.000000100.0			Spectrum1362 scans:1951,
2	8	K2C72_MOUSE	Keratin, type II cytoskeletal 72 OS=Mus musculus GN=Krt72 PE=3 SV=1	106	57228	7	5	5	5	196	1	0	0	541.803	1081.59	2	1081.59	-0.0001	1	50.95	3.9e-05	K	FASFIDKVR	F					Spectrum2046 scans:2704,
2	8	K2C72_MOUSE	Keratin, type II cytoskeletal 72 OS=Mus musculus GN=Krt72 PE=3 SV=1	106	57228	7	5	5	5	650	1	0	1	738.888	1475.76	2	1475.76	-0.0004	0	31.29	0.0076	R	FLEQQNQVLETK	W					Spectrum1980 scans:2631,
2	8	K2C72_MOUSE	Keratin, type II cytoskeletal 72 OS=Mus musculus GN=Krt72 PE=3 SV=1	106	57228	7	5	5	5	778	1	0	0	847.926	1693.84	2	1693.83	0.003	1	59.05	1e-05	K	DVDAAYMNKVELQAK	V					Spectrum2034 scans:2691,
2	8	K2C72_MOUSE	Keratin, type II cytoskeletal 72 OS=Mus musculus GN=Krt72 PE=3 SV=1	106	57228	7	5	5	5	793	1	0	0	570.951	1709.83	3	1709.83	0.0017	1	15.42	0.071	K	DVDAAYMNKVELQAK	V	Oxidation (M)	0.000000100000000.0			Spectrum1777 scans:2408,
2		K2C6B_MOUSE	Keratin, type II cytoskeletal 6B OS=Mus musculus GN=Krt6b PE=1 SV=3	145	60627	11	7	11	7	2	1	0	0	366.698	731.381	2	731.381	-0.0001	0	27.83	0.022	R	LDSELR	N					Spectrum1376 scans:1967,
2		K2C6B_MOUSE	Keratin, type II cytoskeletal 6B OS=Mus musculus GN=Krt6b PE=1 SV=3	145	60627	11	7	11	7	63	2	0	0	453.738	905.461	2	905.461	0.0001	0	33.19	0.0053	R	FLEQQNK	V					Spectrum1286 scans:1868,
2		K2C6B_MOUSE	Keratin, type II cytoskeletal 6B OS=Mus musculus GN=Krt6b PE=1 SV=3	145	60627	11	7	11	7	84	1	0	0	473.259	944.504	2	944.504	-0.0004	1	32.99	0.0054	R	GRLDSELR	N					Spectrum1397 scans:1990,
2		K2C6B_MOUSE	Keratin, type II cytoskeletal 6B OS=Mus musculus GN=Krt6b PE=1 SV=3	145	60627	11	7	11	7	94	1	0	1	486.759	971.504	2	971.504	0.0004	0	4.88	0.81	K	QEIAEINR	M					Spectrum1550 scans:2158,
2		K2C6B_MOUSE	Keratin, type II cytoskeletal 6B OS=Mus musculus GN=Krt6b PE=1 SV=3	145	60627	11	7	11	7	119	1	0	0	503.237	1004.46	2	1004.46	-0.0006	0	29.97	0.0015	K	LLEGEECR	L					Spectrum1427 scans:2023,
2		K2C6B_MOUSE	Keratin, type II cytoskeletal 6B OS=Mus musculus GN=Krt6b PE=1 SV=3	145	60627	11	7	11	7	196	1	0	0	541.803	1081.59	2	1081.59	-0.0001	1	50.95	3.9e-05	K	FASFIDKVR	F					Spectrum2046 scans:2704,
2		K2C6B_MOUSE	Keratin, type II cytoskeletal 6B OS=Mus musculus GN=Krt6b PE=1 SV=3	145	60627	11	7	11	7	207	1	0	1	547.267	1092.52	2	1092.52	-0.0004	0	18.81	0.1	K	AQYEDIAQR	S					Spectrum1526 scans:2132,
2		K2C6B_MOUSE	Keratin, type II cytoskeletal 6B OS=Mus musculus GN=Krt6b PE=1 SV=3	145	60627	11	7	11	7	220	1	0	1	366.208	1095.6	3	1095.6	-0.0006	1	23.88	0.028	R	LRSEIDHVK	K					Spectrum1099 scans:1662,
2		K2C6B_MOUSE	Keratin, type II cytoskeletal 6B OS=Mus musculus GN=Krt6b PE=1 SV=3	145	60627	11	7	11	7	361	1	0	1	408.906	1223.7	3	1223.7	-0.001	2	5.2	1.1	R	LRSEIDHVKK	Q					Spectrum928 scans:1474,
2		K2C6B_MOUSE	Keratin, type II cytoskeletal 6B OS=Mus musculus GN=Krt6b PE=1 SV=3	145	60627	11	7	11	7	457	1	0	0	651.862	1301.71	2	1301.71	0.0021	0	71.15	6.8e-07	R	SLDLDSIIAEVK	A					Spectrum2522 scans:3292,
2		K2C6B_MOUSE	Keratin, type II cytoskeletal 6B OS=Mus musculus GN=Krt6b PE=1 SV=3	145	60627	11	7	11	7	639	1	0	0	488.268	1461.78	3	1461.78	-0.0002	1	14.84	0.29	R	FLEQQNKVLDTK	W					Spectrum1727 scans:2353,
2		K2C1B_MOUSE	Keratin, type II cytoskeletal 1b OS=Mus musculus GN=Krt77 PE=1 SV=1	140	61379	5	4	4	4	196	1	0	0	541.803	1081.59	2	1081.59	-0.0001	1	50.95	3.9e-05	K	FASFIDKVR	F					Spectrum2046 scans:2704,
2		K2C1B_MOUSE	Keratin, type II cytoskeletal 1b OS=Mus musculus GN=Krt77 PE=1 SV=1	140	61379	5	4	4	4	291	1	0	0	576.781	1151.55	2	1151.55	0.0009	1	26.81	0.013	K	NKYEDEINK	R					Spectrum1289 scans:1871,
2		K2C1B_MOUSE	Keratin, type II cytoskeletal 1b OS=Mus musculus GN=Krt77 PE=1 SV=1	140	61379	5	4	4	4	467	1	0	0	436.889	1307.65	3	1307.65	-0.0003	2	49.64	8.5e-05	K	NKYEDEINKR	T					Spectrum1266 scans:1846,
2		K2C1B_MOUSE	Keratin, type II cytoskeletal 1b OS=Mus musculus GN=Krt77 PE=1 SV=1	140	61379	5	4	4	4	468	1	0	0	654.831	1307.65	2	1307.65	0.0011	2	8.52	0.16	K	NKYEDEINKR	T					Spectrum1271 scans:1851,
2		K2C1B_MOUSE	Keratin, type II cytoskeletal 1b OS=Mus musculus GN=Krt77 PE=1 SV=1	140	61379	5	4	4	4	649	1	0	0	738.397	1474.78	2	1474.78	0.0018	0	75.51	2.9e-07	R	FLEQQNQVLQTK	W					Spectrum1913 scans:2558,
2		K2C75_MOUSE	Keratin, type II cytoskeletal 75 OS=Mus musculus GN=Krt75 PE=1 SV=1	127	59932	8	4	7	4	63	2	0	0	453.738	905.461	2	905.461	0.0001	0	33.19	0.0053	R	FLEQQNK	V					Spectrum1286 scans:1868,
2		K2C75_MOUSE	Keratin, type II cytoskeletal 75 OS=Mus musculus GN=Krt75 PE=1 SV=1	127	59932	8	4	7	4	119	1	0	0	503.237	1004.46	2	1004.46	-0.0006	0	29.97	0.0015	K	LLEGEECR	L					Spectrum1427 scans:2023,
2		K2C75_MOUSE	Keratin, type II cytoskeletal 75 OS=Mus musculus GN=Krt75 PE=1 SV=1	127	59932	8	4	7	4	150	1	0	1	521.729	1041.44	2	1041.44	-0.001	0	13.01	0.11	K	DVDSAYMNK	V					Spectrum1362 scans:1951,
2		K2C75_MOUSE	Keratin, type II cytoskeletal 75 OS=Mus musculus GN=Krt75 PE=1 SV=1	127	59932	8	4	7	4	196	1	0	0	541.803	1081.59	2	1081.59	-0.0001	1	50.95	3.9e-05	K	FASFIDKVR	F					Spectrum2046 scans:2704,
2		K2C75_MOUSE	Keratin, type II cytoskeletal 75 OS=Mus musculus GN=Krt75 PE=1 SV=1	127	59932	8	4	7	4	457	1	0	0	651.862	1301.71	2	1301.71	0.0021	0	71.15	6.8e-07	R	SLDLDSIIAEVK	A					Spectrum2522 scans:3292,
2		K2C75_MOUSE	Keratin, type II cytoskeletal 75 OS=Mus musculus GN=Krt75 PE=1 SV=1	127	59932	8	4	7	4	533	2	0	1	683.324	1364.63	2	1364.64	-0.0019	1	3.19	1.1	R	NTKQEISEMNR	M	Oxidation (M)	0.00000000100.0			Spectrum1604 scans:2218,
2		K2C75_MOUSE	Keratin, type II cytoskeletal 75 OS=Mus musculus GN=Krt75 PE=1 SV=1	127	59932	8	4	7	4	651	1	0	0	738.899	1475.78	2	1475.8	-0.0143	1	2.83	0.99	R	FLEQQNKVLETK	W					Spectrum2060 scans:2719,
2		K2C75_MOUSE	Keratin, type II cytoskeletal 75 OS=Mus musculus GN=Krt75 PE=1 SV=1	127	59932	8	4	7	4	652	1	0	0	492.94	1475.8	3	1475.8	-0.0006	1	13.92	0.37	R	FLEQQNKVLETK	W					Spectrum1724 scans:2350,
2		K2C71_MOUSE	Keratin, type II cytoskeletal 71 OS=Mus musculus GN=Krt71 PE=1 SV=1	110	57860	3	3	3	3	2	1	0	0	366.698	731.381	2	731.381	-0.0001	0	27.83	0.022	R	LDSELR	N					Spectrum1376 scans:1967,
2		K2C71_MOUSE	Keratin, type II cytoskeletal 71 OS=Mus musculus GN=Krt71 PE=1 SV=1	110	57860	3	3	3	3	196	1	0	0	541.803	1081.59	2	1081.59	-0.0001	1	50.95	3.9e-05	K	FASFIDKVR	F					Spectrum2046 scans:2704,
2		K2C71_MOUSE	Keratin, type II cytoskeletal 71 OS=Mus musculus GN=Krt71 PE=1 SV=1	110	57860	3	3	3	3	649	1	0	0	738.397	1474.78	2	1474.78	0.0018	0	75.51	2.9e-07	R	FLEQQNQVLQTK	W					Spectrum1913 scans:2558,
2		K2C8_MOUSE	Keratin, type II cytoskeletal 8 OS=Mus musculus GN=Krt8 PE=1 SV=4	98	54531	7	4	6	4	63	2	0	0	453.738	905.461	2	905.461	0.0001	0	33.19	0.0053	R	FLEQQNK	M					Spectrum1286 scans:1868,
2		K2C8_MOUSE	Keratin, type II cytoskeletal 8 OS=Mus musculus GN=Krt8 PE=1 SV=4	98	54531	7	4	6	4	196	1	0	0	541.803	1081.59	2	1081.59	-0.0001	1	50.95	3.9e-05	K	FASFIDKVR	F					Spectrum2046 scans:2704,
2		K2C8_MOUSE	Keratin, type II cytoskeletal 8 OS=Mus musculus GN=Krt8 PE=1 SV=4	98	54531	7	4	6	4	291	1	0	0	576.781	1151.55	2	1151.55	0.0009	1	26.81	0.013	K	NKYEDEINK	R					Spectrum1289 scans:1871,
2		K2C8_MOUSE	Keratin, type II cytoskeletal 8 OS=Mus musculus GN=Krt8 PE=1 SV=4	98	54531	7	4	6	4	467	1	0	0	436.889	1307.65	3	1307.65	-0.0003	2	49.64	8.5e-05	K	NKYEDEINKR	T					Spectrum1266 scans:1846,
2		K2C8_MOUSE	Keratin, type II cytoskeletal 8 OS=Mus musculus GN=Krt8 PE=1 SV=4	98	54531	7	4	6	4	468	1	0	0	654.831	1307.65	2	1307.65	0.0011	2	8.52	0.16	K	NKYEDEINKR	T					Spectrum1271 scans:1851,
2		K2C8_MOUSE	Keratin, type II cytoskeletal 8 OS=Mus musculus GN=Krt8 PE=1 SV=4	98	54531	7	4	6	4	531	6	0	1	455.572	1363.69	3	1363.69	0.0058	2	5.73	2.6	R	RTKTEISEMNR	N					Spectrum1365 scans:1955,
2		K2C8_MOUSE	Keratin, type II cytoskeletal 8 OS=Mus musculus GN=Krt8 PE=1 SV=4	98	54531	7	4	6	4	592	4	0	1	473.92	1418.74	3	1418.74	-0.0012	0	0.77	2	R	LEGLTDEINFLR	Q					Spectrum1884 scans:2526,
2		K2C7_MOUSE	Keratin, type II cytoskeletal 7 OS=Mus musculus GN=Krt7 PE=1 SV=1	94	50678	3	3	3	3	63	2	0	0	453.738	905.461	2	905.461	0.0001	0	33.19	0.0053	R	FLEQQNK	M					Spectrum1286 scans:1868,
2		K2C7_MOUSE	Keratin, type II cytoskeletal 7 OS=Mus musculus GN=Krt7 PE=1 SV=1	94	50678	3	3	3	3	196	1	0	0	541.803	1081.59	2	1081.59	-0.0001	1	50.95	3.9e-05	K	FASFIDKVR	F					Spectrum2046 scans:2704,
2		K2C7_MOUSE	Keratin, type II cytoskeletal 7 OS=Mus musculus GN=Krt7 PE=1 SV=1	94	50678	3	3	3	3	430	1	0	1	639.359	1276.7	2	1276.7	0.0006	0	47.93	3.2e-05	K	LALDIEIATYR	K					Spectrum2473 scans:3219,
2		K2C4_MOUSE	Keratin, type II cytoskeletal 4 OS=Mus musculus GN=Krt4 PE=1 SV=2	77	56590	5	3	4	3	63	2	0	0	453.738	905.461	2	905.461	0.0001	0	33.19	0.0053	R	FLEQQNK	V					Spectrum1286 scans:1868,
2		K2C4_MOUSE	Keratin, type II cytoskeletal 4 OS=Mus musculus GN=Krt4 PE=1 SV=2	77	56590	5	3	4	3	119	1	0	0	503.237	1004.46	2	1004.46	-0.0006	0	29.97	0.0015	K	LLEGEECR	M					Spectrum1427 scans:2023,
2		K2C4_MOUSE	Keratin, type II cytoskeletal 4 OS=Mus musculus GN=Krt4 PE=1 SV=2	77	56590	5	3	4	3	196	1	0	0	541.803	1081.59	2	1081.59	-0.0001	1	50.95	3.9e-05	K	FASFIDKVR	F					Spectrum2046 scans:2704,
2		K2C4_MOUSE	Keratin, type II cytoskeletal 4 OS=Mus musculus GN=Krt4 PE=1 SV=2	77	56590	5	3	4	3	651	1	0	0	738.899	1475.78	2	1475.8	-0.0143	1	2.83	0.99	R	FLEQQNKVLETK	W					Spectrum2060 scans:2719,
2		K2C4_MOUSE	Keratin, type II cytoskeletal 4 OS=Mus musculus GN=Krt4 PE=1 SV=2	77	56590	5	3	4	3	652	1	0	0	492.94	1475.8	3	1475.8	-0.0006	1	13.92	0.37	R	FLEQQNKVLETK	W					Spectrum1724 scans:2350,
2		KRT84_MOUSE	Keratin, type II cuticular Hb4 OS=Mus musculus GN=Krt84 PE=2 SV=2	63	65798	2	2	2	2	63	2	0	0	453.738	905.461	2	905.461	0.0001	0	33.19	0.0053	R	FLEQQNK	L					Spectrum1286 scans:1868,
2		KRT84_MOUSE	Keratin, type II cuticular Hb4 OS=Mus musculus GN=Krt84 PE=2 SV=2	63	65798	2	2	2	2	196	1	0	0	541.803	1081.59	2	1081.59	-0.0001	1	50.95	3.9e-05	K	FASFIDKVR	F					Spectrum2046 scans:2704,
2		GFAP_MOUSE	Glial fibrillary acidic protein OS=Mus musculus GN=Gfap PE=1 SV=4	62	49927	2	2	2	2	63	2	0	0	453.738	905.461	2	905.461	0.0001	0	33.19	0.0053	R	FLEQQNK	A					Spectrum1286 scans:1868,
2		GFAP_MOUSE	Glial fibrillary acidic protein OS=Mus musculus GN=Gfap PE=1 SV=4	62	49927	2	2	2	2	430	1	0	1	639.359	1276.7	2	1276.7	0.0006	0	47.93	3.2e-05	K	LALDIEIATYR	K					Spectrum2473 scans:3219,
2		KRT81_MOUSE	Keratin, type II cuticular Hb1 OS=Mus musculus GN=Krt81 PE=2 SV=2	33	54653	1	1	1	1	63	2	0	0	453.738	905.461	2	905.461	0.0001	0	33.19	0.0053	R	FLEQQNK	L					Spectrum1286 scans:1868,
2		NFH_MOUSE	Neurofilament heavy polypeptide OS=Mus musculus GN=Nefh PE=1 SV=3	30	117209	2	1	2	1	3	9	0	1	368.68	735.345	2	735.347	-0.0027	0	5.88	1.3	K	SEEMIK	V					Spectrum1140 scans:1707,
2		NFH_MOUSE	Neurofilament heavy polypeptide OS=Mus musculus GN=Nefh PE=1 SV=3	30	117209	2	1	2	1	119	1	0	0	503.237	1004.46	2	1004.46	-0.0006	0	29.97	0.0015	K	LLEGEECR	I					Spectrum1427 scans:2023,
3	1	PLAK_MOUSE	Junction plakoglobin OS=Mus musculus GN=Jup PE=1 SV=3	154	82490	5	4	5	4	5	1	1	1	372.716	743.417	2	743.418	-0.0005	0	33.21	0.0053	R	LADGLQK	M					Spectrum1326 scans:1912,
3	1	PLAK_MOUSE	Junction plakoglobin OS=Mus musculus GN=Jup PE=1 SV=3	154	82490	5	4	5	4	381	1	1	1	412.867	1235.58	3	1235.58	-0.0002	1	15.36	0.19	R	ISEDKNPDYR	K					Spectrum1110 scans:1674,
3	1	PLAK_MOUSE	Junction plakoglobin OS=Mus musculus GN=Jup PE=1 SV=3	154	82490	5	4	5	4	501	1	1	1	671.367	1340.72	2	1340.72	0.0017	0	70.51	5.1e-07	K	LLNDEDPVVVTK	A					Spectrum2024 scans:2680,
3	1	PLAK_MOUSE	Junction plakoglobin OS=Mus musculus GN=Jup PE=1 SV=3	154	82490	5	4	5	4	514	1	1	1	676.81	1351.6	2	1351.6	0.001	0	42.23	0.00024	R	TMQNTSDLDTAR	C					Spectrum1469 scans:2069,
3	1	PLAK_MOUSE	Junction plakoglobin OS=Mus musculus GN=Jup PE=1 SV=3	154	82490	5	4	5	4	658	1	1	1	742.381	1482.75	2	1482.75	0.0011	0	66.91	5.3e-07	R	NEGTATYAAAVLFR	I					Spectrum2453 scans:3188,
4	1	DESP_MOUSE	Desmoplakin OS=Mus musculus GN=Dsp PE=1 SV=1	99	335158	6	3	6	3	81	1	1	1	471.772	941.529	2	941.529	-0.0004	0	30.34	0.0047	R	QVQNLVNK	S					Spectrum1367 scans:1957,
4	1	DESP_MOUSE	Desmoplakin OS=Mus musculus GN=Dsp PE=1 SV=1	99	335158	6	3	6	3	421	1	1	1	636.358	1270.7	2	1270.7	0.0015	0	50.24	9.6e-05	R	QLQNIIQATSR	E					Spectrum2044 scans:2702,
4	1	DESP_MOUSE	Desmoplakin OS=Mus musculus GN=Dsp PE=1 SV=1	99	335158	6	3	6	3	541	1	1	1	458.584	1372.73	3	1372.73	0.0004	2	20.92	0.078	K	TIQDKNKEIER	L					Spectrum953 scans:1501,
4	1	DESP_MOUSE	Desmoplakin OS=Mus musculus GN=Dsp PE=1 SV=1	99	335158	6	3	6	3	579	1	1	1	469.921	1406.74	3	1406.74	-0.0006	2	12.99	0.087	K	AIKEKEYEIER	L					Spectrum1357 scans:1946,
4	1	DESP_MOUSE	Desmoplakin OS=Mus musculus GN=Dsp PE=1 SV=1	99	335158	6	3	6	3	629	3	1	1	484.587	1450.74	3	1450.74	-0.0011	2	3.4	2.2	R	LTYEIEDEKRR	R					Spectrum1485 scans:2087,
4	1	DESP_MOUSE	Desmoplakin OS=Mus musculus GN=Dsp PE=1 SV=1	99	335158	6	3	6	3	697	1	1	1	769.944	1537.87	2	1537.87	0.003	0	58.44	4.4e-06	R	LLEAQIATGGIIDPK	E					Spectrum2359 scans:3069,
5	1	PKP1_MOUSE	Plakophilin-1 OS=Mus musculus GN=Pkp1 PE=1 SV=1	94	82270	2	1	2	1	434	3	1	1	641.859	1281.7	2	1281.71	-0.0079	2	3.04	1.1	R	TYLNLMGKSKK	D					Spectrum2122 scans:2788,
5	1	PKP1_MOUSE	Plakophilin-1 OS=Mus musculus GN=Pkp1 PE=1 SV=1	94	82270	2	1	2	1	688	1	1	1	762.898	1523.78	2	1523.78	0.001	0	94.03	1.5e-09	R	SPNQNVQQAAAGALR	N					Spectrum1829 scans:2465,
6	1	IGH1M_MOUSE	Ig gamma-1 chain C region, membrane-bound form OS=Mus musculus GN=Ighg1 PE=1 SV=2	55	44043	3	2	2	2	386	1	1	1	622.338	1242.66	2	1242.66	0.0013	0	51.75	5.8e-05	R	VNSAAFPAPIEK	T					Spectrum2005 scans:2659,
6	1	IGH1M_MOUSE	Ig gamma-1 chain C region, membrane-bound form OS=Mus musculus GN=Ighg1 PE=1 SV=2	55	44043	3	2	2	2	874	1	1	1	599.991	1796.95	3	1796.95	0.0023	1	5.21	0.56	K	APQVYTIPPPKEQMAK	D					Spectrum1827 scans:2463,
6	1	IGH1M_MOUSE	Ig gamma-1 chain C region, membrane-bound form OS=Mus musculus GN=Ighg1 PE=1 SV=2	55	44043	3	2	2	2	882	1	1	1	605.322	1812.95	3	1812.94	0.0008	1	21.07	0.011	K	APQVYTIPPPKEQMAK	D	Oxidation (M)	0.0000000000000100.0			Spectrum1686 scans:2308,
7	1	RBM28_MOUSE	RNA-binding protein 28 OS=Mus musculus GN=Rbm28 PE=1 SV=4	34	84675	1	1	1	1	63	1	0	1	453.738	905.461	2	905.464	-0.0033	1	34.36	0.004	K	GANMKEIK	G	Oxidation (M)	0.00010000.0			Spectrum1286 scans:1868,
8	1	ANXA2_MOUSE	Annexin A2 OS=Mus musculus GN=Anxa2 PE=1 SV=2	34	38937	1	1	1	1	387	1	1	1	622.815	1243.62	2	1243.62	0.0002	0	33.58	0.004	R	TNQELQEINR	V					Spectrum1601 scans:2214,
9	1	PRDX2_MOUSE	Peroxiredoxin-2 OS=Mus musculus GN=Prdx2 PE=1 SV=3	32	21936	1	1	1	1	351	1	1	1	606.341	1210.67	2	1210.67	0.0007	0	31.59	0.005	R	QITVNDLPVGR	S					Spectrum2141 scans:2809,
10	1	PRPTZ_MOUSE	Receptor-type tyrosine-protein phosphatase zeta OS=Mus musculus GN=Ptprz1 PE=1 SV=1	31	255501	2	1	2	1	70	2	1	1	461.255	920.496	2	920.497	-0.0007	0	12.34	0.42	K	FSEQGLLK	S					Spectrum2015 scans:2670,
10	1	PRPTZ_MOUSE	Receptor-type tyrosine-protein phosphatase zeta OS=Mus musculus GN=Ptprz1 PE=1 SV=1	31	255501	2	1	2	1	286	1	1	1	574.301	1146.59	2	1146.59	-0.0002	0	31.24	0.0036	K	AIIDGTESVSR	F					Spectrum1708 scans:2332,
11	1	DSG1A_MOUSE	Desmoglein-1-alpha OS=Mus musculus GN=Dsg1a PE=2 SV=2	30	115551	1	1	1	1	235	1	1	1	554.24	1106.47	2	1106.47	0.0001	0	29.96	0.0017	R	EMQDLGGGER	T	Oxidation (M)	0.0100000000.0			Spectrum1106 scans:1670,
12	1	K2C80_MOUSE	Keratin, type II cytoskeletal 80 OS=Mus musculus GN=Krt80 PE=1 SV=1	30	51142	3	2	2	2	279	2	0	1	571.264	1140.51	2	1140.51	0.001	0	20.21	0.044	R	EYQDLMNTK	L					Spectrum1967 scans:2617,
12	1	K2C80_MOUSE	Keratin, type II cytoskeletal 80 OS=Mus musculus GN=Krt80 PE=1 SV=1	30	51142	3	2	2	2	292	1	1	1	577.769	1153.52	2	1153.53	-0.0006	0	28.48	0.0063	R	SLEEAEAYSR	S					Spectrum1673 scans:2293,
12	1	K2C80_MOUSE	Keratin, type II cytoskeletal 80 OS=Mus musculus GN=Krt80 PE=1 SV=1	30	51142	3	2	2	2	293	2	0	1	579.261	1156.51	2	1156.51	-0.0001	0	16.52	0.07	R	EYQDLMNTK	L	Oxidation (M)	0.000001000.0			Spectrum1529 scans:2135,
13	1	INSRR_MOUSE	Insulin receptor-related protein OS=Mus musculus GN=Insrr PE=1 SV=2	30	147291	2	1	1	1	105	5	0	1	495.272	988.53	2	988.53	-0.0006	1	14.3	0.42	R	SEVTELRR	L					Spectrum1425 scans:2021,
13	1	INSRR_MOUSE	Insulin receptor-related protein OS=Mus musculus GN=Insrr PE=1 SV=2	30	147291	2	1	1	1	106	1	0	1	495.273	988.531	2	988.53	0.001	1	29.52	0.012	R	SEVTELRR	L					Spectrum1259 scans:1838,
14	1	ASAP2_MOUSE	Arf-GAP with SH3 domain, ANK repeat and PH domain-containing protein 2 OS=Mus musculus GN=Asap2 PE=1 SV=3	27	107992	1	1	1	1	96	1	1	1	487.269	972.524	2	972.524	0	0	26.75	0.016	K	EIISEVQR	M					Spectrum1943 scans:2591,
15	1	RPAP1_MOUSE	RNA polymerase II-associated protein 1 OS=Mus musculus GN=Rpap1 PE=1 SV=2	24	156826	1	1	1	1	341	1	1	1	602.322	1202.63	2	1202.63	-0.0008	0	24.34	0.014	R	TWLLTDEGLR	Q					Spectrum2212 scans:2890,
16	1	SH321_MOUSE	SH3 domain-containing protein 21 OS=Mus musculus GN=Sh3d21 PE=1 SV=1	24	60686	1	1	1	1	226	1	1	1	550.837	1099.66	2	1099.66	-0.0005	1	23.6	0.016	R	SRLELLELK	L					Spectrum2213 scans:2891,
17	1	VASH1_MOUSE	Vasohibin-1 OS=Mus musculus GN=Vash1 PE=2 SV=4	23	42020	2	1	1	1	373	1	1	1	412.231	1233.67	3	1233.68	-0.0119	1	23.25	0.046	K	IHPDGEKVALR	I					Spectrum1739 scans:2366,
17	1	VASH1_MOUSE	Vasohibin-1 OS=Mus musculus GN=Vash1 PE=2 SV=4	23	42020	2	1	1	1	374	3	1	1	617.843	1233.67	2	1233.68	-0.0106	1	11.31	0.72	K	IHPDGEKVALR	I					Spectrum1736 scans:2363,
18	1	SPR1A_MOUSE	Cornifin-A OS=Mus musculus GN=Sprr1a PE=1 SV=1	20	16610	1	1	1	1	89	1	1	1	477.738	953.462	2	953.464	-0.0017	0	20.15	0.013	K	VPEPCQPK	V					Spectrum1232 scans:1808,
19	1	LYZ1_MOUSE	Lysozyme C-1 OS=Mus musculus GN=Lyz1 PE=1 SV=1	17	17240	1	1	1	1	575	1	1	1	700.845	1399.68	2	1399.67	0.0031	0	17.4	0.023	R	STDYGIFQINSR	Y					Spectrum2357 scans:3066,
20	1	NDP_MOUSE	Norrin OS=Mus musculus GN=Ndp PE=1 SV=1	14	15317	3	1	1	1	830	1	1	1	883.372	1764.73	2	1764.72	0.0075	1	4.94	0.37	K	TDSSFLMDSQRCMR	H	2 Oxidation (M)	0.00000010000010.0			Spectrum2085 scans:2747,
20	1	NDP_MOUSE	Norrin OS=Mus musculus GN=Ndp PE=1 SV=1	14	15317	3	1	1	1	831	1	1	1	883.373	1764.73	2	1764.72	0.0077	1	6.45	0.26	K	TDSSFLMDSQRCMR	H	2 Oxidation (M)	0.00000010000010.0			Spectrum2326 scans:3017,
20	1	NDP_MOUSE	Norrin OS=Mus musculus GN=Ndp PE=1 SV=1	14	15317	3	1	1	1	835	1	1	1	883.373	1764.73	2	1764.72	0.0091	1	14.38	0.044	K	TDSSFLMDSQRCMR	H	2 Oxidation (M)	0.00000010000010.0			Spectrum1962 scans:2611,
21	1	ULK4_MOUSE	Serine/threonine-protein kinase ULK4 OS=Mus musculus GN=Ulk4 PE=1 SV=2	14	146846	1	1	1	1	83	1	1	1	472.787	943.559	2	943.552	0.0065	1	14.24	0.046	K	IMKQPAIK	F	Oxidation (M)	0.01000000.0			Spectrum2448 scans:3182,

## Sheet: 3KO_R10G.csv
Header	--------------------------------------------------------
Peak list format	Mascot generic
Search type	MIS
Mascot version	2.5.1
Database	SwissProt
Fasta file	SwissProt_2017_04.fasta
Total sequences	554241
Total residues	198410167
Sequences after taxonomy filter	16916
Number of queries	2247
Decoy	--------------------------------------------------------
Number of matches above identity threshold in search of real database	56
Number of matches above identity threshold in search of decoy database	7
Number of matches above homology threshold in search of real database	63
Number of matches above homology threshold in search of decoy database	12
Fixed modifications	--------------------------------------------------------
Identifier	Name	Delta	Neutral loss
1	Carbamidomethyl (C)	57.0215
Variable modifications	--------------------------------------------------------
Identifier	Name	Delta	Neutral loss(es)
1	Oxidation (M)	15.9949	0	63.9983
Search Parameters	--------------------------------------------------------
Taxonomy filter	. . . . . . . . . . . . . . . . Mus.
Enzyme	Trypsin
Maximum Missed Cleavages	2
Fixed modifications	Carbamidomethyl (C)
Variable modifications	Oxidation (M)
Peptide Mass Tolerance	10
Peptide Mass Tolerance Units	ppm
Fragment Mass Tolerance	0.8
Fragment Mass Tolerance Units	Da
Mass values	Monoisotopic
Instrument type	ESI-TRAP
Decoy database also searched	1
Format parameters	--------------------------------------------------------
Significance threshold	0.05
Max. number of hits	0
Use MudPIT protein scoring	1
Ions score cut-off	0
Include same-set proteins	0
Include sub-set proteins	1
Include unassigned	0
Require bold red	0
Use homology threshold	1
Group protein families	1
Re-score using Percolator	0
Show duplicate peptides	1
Protein hits	--------------------------------------------------------
prot_hit_num	prot_family_member	prot_acc	prot_desc	prot_score	prot_mass	prot_matches	prot_matches_sig	prot_sequences	prot_sequences_sig	pep_query	pep_rank	pep_isbold	pep_isunique	pep_exp_mz	pep_exp_mr	pep_exp_z	pep_calc_mr	pep_delta	pep_miss	pep_score	pep_expect	pep_res_before	pep_seq	pep_res_after	pep_var_mod	pep_var_mod_pos	pep_summed_mod_pos	pep_local_mod_pos	pep_scan_title
1	1	K1C14_MOUSE	Keratin, type I cytoskeletal 14 OS=Mus musculus GN=Krt14 PE=1 SV=2	322	53176	14	10	11	9	15	1	1	0	404.204	806.392	2	806.392	0.0001	0	31.42	0.0015	R	LAADDFR	T					Spectrum1708 scans:2336,
1	1	K1C14_MOUSE	Keratin, type I cytoskeletal 14 OS=Mus musculus GN=Krt14 PE=1 SV=2	322	53176	14	10	11	9	97	1	1	1	495.272	988.529	2	988.53	-0.001	1	23.06	0.056	K	SEISELRR	T					Spectrum1241 scans:1822,
1	1	K1C14_MOUSE	Keratin, type I cytoskeletal 14 OS=Mus musculus GN=Krt14 PE=1 SV=2	322	53176	14	10	11	9	98	1	1	1	495.272	988.53	2	988.53	-0.0002	1	21.85	0.073	K	SEISELRR	T					Spectrum1398 scans:1995,
1	1	K1C14_MOUSE	Keratin, type I cytoskeletal 14 OS=Mus musculus GN=Krt14 PE=1 SV=2	322	53176	14	10	11	9	112	1	1	0	501.732	1001.45	2	1001.45	0.0002	0	28.91	0.0019	R	QFTSSSSMK	G					Spectrum1246 scans:1828,
1	1	K1C14_MOUSE	Keratin, type I cytoskeletal 14 OS=Mus musculus GN=Krt14 PE=1 SV=2	322	53176	14	10	11	9	138	1	1	0	515.301	1028.59	2	1028.59	0.0003	0	60.68	2.2e-06	R	VLDELTLAR	A					Spectrum2191 scans:2872,
1	1	K1C14_MOUSE	Keratin, type I cytoskeletal 14 OS=Mus musculus GN=Krt14 PE=1 SV=2	322	53176	14	10	11	9	194	1	1	0	545.769	1089.52	2	1089.52	0.0005	0	62.94	3.6e-06	K	VTMQNLNDR	L					Spectrum1557 scans:2170,
1	1	K1C14_MOUSE	Keratin, type I cytoskeletal 14 OS=Mus musculus GN=Krt14 PE=1 SV=2	322	53176	14	10	11	9	220	1	1	0	553.766	1105.52	2	1105.52	-0.0003	0	51.29	5.5e-05	K	VTMQNLNDR	L	Oxidation (M)	0.001000000.0			Spectrum1097 scans:1664,
1	1	K1C14_MOUSE	Keratin, type I cytoskeletal 14 OS=Mus musculus GN=Krt14 PE=1 SV=2	322	53176	14	10	11	9	512	1	1	1	673.346	1344.68	2	1344.68	0.0012	0	53.03	4.3e-05	R	ALEEANTELEVK	I					Spectrum1858 scans:2501,
1	1	K1C14_MOUSE	Keratin, type I cytoskeletal 14 OS=Mus musculus GN=Krt14 PE=1 SV=2	322	53176	14	10	11	9	530	1	1	1	681.35	1360.69	2	1360.68	0.0021	0	69.23	3.2e-07	R	EVATNSELVQSGK	S					Spectrum1492 scans:2098,
1	1	K1C14_MOUSE	Keratin, type I cytoskeletal 14 OS=Mus musculus GN=Krt14 PE=1 SV=2	322	53176	14	10	11	9	553	1	1	0	690.368	1378.72	2	1378.72	0.0016	1	7.62	0.19	K	TRLEQEIATYR	R					Spectrum1898 scans:2545,
1	1	K1C14_MOUSE	Keratin, type I cytoskeletal 14 OS=Mus musculus GN=Krt14 PE=1 SV=2	322	53176	14	10	11	9	628	1	1	0	480.238	1437.69	3	1437.69	-0.0003	1	20.84	0.063	R	ILNEMRDQYEK	M					Spectrum1628 scans:2248,
1	1	K1C14_MOUSE	Keratin, type I cytoskeletal 14 OS=Mus musculus GN=Krt14 PE=1 SV=2	322	53176	14	10	11	9	629	1	1	0	719.854	1437.69	2	1437.69	0.0012	1	21.55	0.056	R	ILNEMRDQYEK	M					Spectrum1630 scans:2250,
1	1	K1C14_MOUSE	Keratin, type I cytoskeletal 14 OS=Mus musculus GN=Krt14 PE=1 SV=2	322	53176	14	10	11	9	1102	1	1	0	1043.5	2084.98	2	2084.98	0.0021	0	54.92	7.1e-06	R	GQVGGDVNVEMDAAPGVDLSR	I					Spectrum2225 scans:2910,
1	1	K1C14_MOUSE	Keratin, type I cytoskeletal 14 OS=Mus musculus GN=Krt14 PE=1 SV=2	322	53176	14	10	11	9	1116	1	1	1	702.023	2103.05	3	2103.04	0.0021	1	56.82	1.8e-05	K	TEELNREVATNSELVQSGK	S					Spectrum1796 scans:2433,
1	2	K1C10_MOUSE	Keratin, type I cytoskeletal 10 OS=Mus musculus GN=Krt10 PE=1 SV=3	293	57906	11	9	9	7	15	1	0	0	404.204	806.392	2	806.392	0.0001	0	31.42	0.0015	R	LAADDFR	L					Spectrum1708 scans:2336,
1	2	K1C10_MOUSE	Keratin, type I cytoskeletal 10 OS=Mus musculus GN=Krt10 PE=1 SV=3	293	57906	11	9	9	7	88	2	0	1	483.732	965.45	2	965.449	0.0002	1	6.69	1.1	R	DYSKYYK	T					Spectrum1488 scans:2094,
1	2	K1C10_MOUSE	Keratin, type I cytoskeletal 10 OS=Mus musculus GN=Krt10 PE=1 SV=3	293	57906	11	9	9	7	107	3	0	1	498.263	994.512	2	994.512	-0.0003	1	17.58	0.11	K	IKEWYEK	H					Spectrum1608 scans:2226,
1	2	K1C10_MOUSE	Keratin, type I cytoskeletal 10 OS=Mus musculus GN=Krt10 PE=1 SV=3	293	57906	11	9	9	7	194	1	0	0	545.769	1089.52	2	1089.52	0.0005	0	62.94	3.6e-06	R	VTMQNLNDR	L					Spectrum1557 scans:2170,
1	2	K1C10_MOUSE	Keratin, type I cytoskeletal 10 OS=Mus musculus GN=Krt10 PE=1 SV=3	293	57906	11	9	9	7	220	1	0	0	553.766	1105.52	2	1105.52	-0.0003	0	51.29	5.5e-05	R	VTMQNLNDR	L	Oxidation (M)	0.001000000.0			Spectrum1097 scans:1664,
1	2	K1C10_MOUSE	Keratin, type I cytoskeletal 10 OS=Mus musculus GN=Krt10 PE=1 SV=3	293	57906	11	9	9	7	293	1	0	1	583.296	1164.58	2	1164.58	0.0001	0	54.19	3.9e-05	R	LENEIQTYR	S					Spectrum1693 scans:2320,
1	2	K1C10_MOUSE	Keratin, type I cytoskeletal 10 OS=Mus musculus GN=Krt10 PE=1 SV=3	293	57906	11	9	9	7	329	1	0	0	601.312	1200.61	2	1200.61	0.0002	0	54.67	2.7e-05	R	QSVEADINGLR	R					Spectrum2020 scans:2680,
1	2	K1C10_MOUSE	Keratin, type I cytoskeletal 10 OS=Mus musculus GN=Krt10 PE=1 SV=3	293	57906	11	9	9	7	525	1	0	0	679.363	1356.71	2	1356.71	0.0012	1	22.95	0.048	R	QSVEADINGLRR	V					Spectrum1842 scans:2483,
1	2	K1C10_MOUSE	Keratin, type I cytoskeletal 10 OS=Mus musculus GN=Krt10 PE=1 SV=3	293	57906	11	9	9	7	556	1	0	1	691.328	1380.64	2	1380.64	0.0015	0	15.64	0.034	R	ALEESNYELEGK	I					Spectrum1910 scans:2558,
1	2	K1C10_MOUSE	Keratin, type I cytoskeletal 10 OS=Mus musculus GN=Krt10 PE=1 SV=3	293	57906	11	9	9	7	557	1	0	1	691.329	1380.64	2	1380.64	0.0019	0	91.68	2.5e-09	R	ALEESNYELEGK	I					Spectrum1783 scans:2419,
1	2	K1C10_MOUSE	Keratin, type I cytoskeletal 10 OS=Mus musculus GN=Krt10 PE=1 SV=3	293	57906	11	9	9	7	565	1	0	1	695.845	1389.68	2	1389.67	0.0027	0	60.56	2.2e-06	K	QSLEASLAETEGR	Y					Spectrum2046 scans:2708,
1	3	K1C42_MOUSE	Keratin, type I cytoskeletal 42 OS=Mus musculus GN=Krt42 PE=1 SV=1	183	50444	11	5	10	5	5	1	0	1	373.705	745.396	2	745.397	-0.0006	0	19.3	0.13	K	TIEDLR	N					Spectrum1548 scans:2160,
1	3	K1C42_MOUSE	Keratin, type I cytoskeletal 42 OS=Mus musculus GN=Krt42 PE=1 SV=1	183	50444	11	5	10	5	15	1	0	0	404.204	806.392	2	806.392	0.0001	0	31.42	0.0015	R	LAADDFR	T					Spectrum1708 scans:2336,
1	3	K1C42_MOUSE	Keratin, type I cytoskeletal 42 OS=Mus musculus GN=Krt42 PE=1 SV=1	183	50444	11	5	10	5	96	1	0	1	494.775	987.535	2	987.535	0.0003	1	11.93	0.37	K	TIEDLRNK	I					Spectrum1267 scans:1851,
1	3	K1C42_MOUSE	Keratin, type I cytoskeletal 42 OS=Mus musculus GN=Krt42 PE=1 SV=1	183	50444	11	5	10	5	138	1	0	0	515.301	1028.59	2	1028.59	0.0003	0	60.68	2.2e-06	R	VLDELTLAR	A					Spectrum2191 scans:2872,
1	3	K1C42_MOUSE	Keratin, type I cytoskeletal 42 OS=Mus musculus GN=Krt42 PE=1 SV=1	183	50444	11	5	10	5	300	1	0	1	586.768	1171.52	2	1171.52	0.0023	0	14.66	0.096	K	DAEEWFFTK	T					Spectrum2475 scans:3230,
1	3	K1C42_MOUSE	Keratin, type I cytoskeletal 42 OS=Mus musculus GN=Krt42 PE=1 SV=1	183	50444	11	5	10	5	407	1	0	1	633.838	1265.66	2	1265.66	0.0004	1	29.52	0.0017	R	TKYETELNLR	M					Spectrum1741 scans:2372,
1	3	K1C42_MOUSE	Keratin, type I cytoskeletal 42 OS=Mus musculus GN=Krt42 PE=1 SV=1	183	50444	11	5	10	5	455	1	0	1	651.333	1300.65	2	1300.65	0.0006	0	74.38	3.6e-07	R	ALEEANADLEVK	I					Spectrum1845 scans:2487,
1	3	K1C42_MOUSE	Keratin, type I cytoskeletal 42 OS=Mus musculus GN=Krt42 PE=1 SV=1	183	50444	11	5	10	5	553	1	0	0	690.368	1378.72	2	1378.72	0.0016	1	7.62	0.19	K	TRLEQEIATYR	R					Spectrum1898 scans:2545,
1	3	K1C42_MOUSE	Keratin, type I cytoskeletal 42 OS=Mus musculus GN=Krt42 PE=1 SV=1	183	50444	11	5	10	5	628	1	0	0	480.238	1437.69	3	1437.69	-0.0003	1	20.84	0.063	R	ILNEMRDQYEK	M					Spectrum1628 scans:2248,
1	3	K1C42_MOUSE	Keratin, type I cytoskeletal 42 OS=Mus musculus GN=Krt42 PE=1 SV=1	183	50444	11	5	10	5	629	1	0	0	719.854	1437.69	2	1437.69	0.0012	1	21.55	0.056	R	ILNEMRDQYEK	M					Spectrum1630 scans:2250,
1	3	K1C42_MOUSE	Keratin, type I cytoskeletal 42 OS=Mus musculus GN=Krt42 PE=1 SV=1	183	50444	11	5	10	5	1102	1	0	0	1043.5	2084.98	2	2084.98	0.0021	0	54.92	7.1e-06	R	GQVGGDVNVEMDAAPGVDLSR	I					Spectrum2225 scans:2910,
1	4	K1C16_MOUSE	Keratin, type I cytoskeletal 16 OS=Mus musculus GN=Krt16 PE=1 SV=3	176	51973	7	6	6	5	15	1	0	0	404.204	806.392	2	806.392	0.0001	0	31.42	0.0015	R	LAADDFR	T					Spectrum1708 scans:2336,
1	4	K1C16_MOUSE	Keratin, type I cytoskeletal 16 OS=Mus musculus GN=Krt16 PE=1 SV=3	176	51973	7	6	6	5	112	1	0	0	501.732	1001.45	2	1001.45	0.0002	0	28.91	0.0019	R	QFTSSSSMK	G					Spectrum1246 scans:1828,
1	4	K1C16_MOUSE	Keratin, type I cytoskeletal 16 OS=Mus musculus GN=Krt16 PE=1 SV=3	176	51973	7	6	6	5	194	1	0	0	545.769	1089.52	2	1089.52	0.0005	0	62.94	3.6e-06	K	VTMQNLNDR	L					Spectrum1557 scans:2170,
1	4	K1C16_MOUSE	Keratin, type I cytoskeletal 16 OS=Mus musculus GN=Krt16 PE=1 SV=3	176	51973	7	6	6	5	220	1	0	0	553.766	1105.52	2	1105.52	-0.0003	0	51.29	5.5e-05	K	VTMQNLNDR	L	Oxidation (M)	0.001000000.0			Spectrum1097 scans:1664,
1	4	K1C16_MOUSE	Keratin, type I cytoskeletal 16 OS=Mus musculus GN=Krt16 PE=1 SV=3	176	51973	7	6	6	5	372	1	0	1	621.302	1240.59	2	1240.59	0.0025	0	21.71	0.035	K	NHEEEMLALR	G					Spectrum1849 scans:2491,
1	4	K1C16_MOUSE	Keratin, type I cytoskeletal 16 OS=Mus musculus GN=Krt16 PE=1 SV=3	176	51973	7	6	6	5	553	1	0	0	690.368	1378.72	2	1378.72	0.0016	1	7.62	0.19	K	TRLEQEIATYR	R					Spectrum1898 scans:2545,
1	4	K1C16_MOUSE	Keratin, type I cytoskeletal 16 OS=Mus musculus GN=Krt16 PE=1 SV=3	176	51973	7	6	6	5	1104	1	0	1	1044.49	2086.96	2	2086.96	0.0001	0	72.4	2.4e-07	R	GQTGGDVNVEMDAAPGVDLSR	I					Spectrum2158 scans:2834,
1	5	K1C13_MOUSE	Keratin, type I cytoskeletal 13 OS=Mus musculus GN=Krt13 PE=1 SV=2	104	48066	6	5	6	5	15	1	0	0	404.204	806.392	2	806.392	0.0001	0	31.42	0.0015	R	LAADDFR	L					Spectrum1708 scans:2336,
1	5	K1C13_MOUSE	Keratin, type I cytoskeletal 13 OS=Mus musculus GN=Krt13 PE=1 SV=2	104	48066	6	5	6	5	16	1	0	1	405.224	808.433	2	808.433	-0.0002	0	29.05	0.0067	R	LASYLDK	V					Spectrum1636 scans:2257,
1	5	K1C13_MOUSE	Keratin, type I cytoskeletal 13 OS=Mus musculus GN=Krt13 PE=1 SV=2	104	48066	6	5	6	5	167	1	0	1	532.808	1063.6	2	1063.6	-0.0009	1	44.66	0.00019	R	LASYLDKVR	A					Spectrum1735 scans:2366,
1	5	K1C13_MOUSE	Keratin, type I cytoskeletal 13 OS=Mus musculus GN=Krt13 PE=1 SV=2	104	48066	6	5	6	5	329	1	0	0	601.312	1200.61	2	1200.61	0.0002	0	54.67	2.7e-05	R	QSVEADINGLR	R					Spectrum2020 scans:2680,
1	5	K1C13_MOUSE	Keratin, type I cytoskeletal 13 OS=Mus musculus GN=Krt13 PE=1 SV=2	104	48066	6	5	6	5	525	1	0	0	679.363	1356.71	2	1356.71	0.0012	1	22.95	0.048	R	QSVEADINGLRR	V					Spectrum1842 scans:2483,
1	5	K1C13_MOUSE	Keratin, type I cytoskeletal 13 OS=Mus musculus GN=Krt13 PE=1 SV=2	104	48066	6	5	6	5	553	1	0	0	690.368	1378.72	2	1378.72	0.0016	1	7.62	0.19	K	TRLEQEIATYR	S					Spectrum1898 scans:2545,
1		K1C17_MOUSE	Keratin, type I cytoskeletal 17 OS=Mus musculus GN=Krt17 PE=1 SV=3	231	48417	11	8	10	8	15	1	0	0	404.204	806.392	2	806.392	0.0001	0	31.42	0.0015	R	LAADDFR	T					Spectrum1708 scans:2336,
1		K1C17_MOUSE	Keratin, type I cytoskeletal 17 OS=Mus musculus GN=Krt17 PE=1 SV=3	231	48417	11	8	10	8	16	1	0	1	405.224	808.433	2	808.433	-0.0002	0	29.05	0.0067	R	LASYLDK	V					Spectrum1636 scans:2257,
1		K1C17_MOUSE	Keratin, type I cytoskeletal 17 OS=Mus musculus GN=Krt17 PE=1 SV=3	231	48417	11	8	10	8	97	1	0	1	495.272	988.529	2	988.53	-0.001	1	23.06	0.056	K	SEISELRR	T					Spectrum1241 scans:1822,
1		K1C17_MOUSE	Keratin, type I cytoskeletal 17 OS=Mus musculus GN=Krt17 PE=1 SV=3	231	48417	11	8	10	8	98	1	0	1	495.272	988.53	2	988.53	-0.0002	1	21.85	0.073	K	SEISELRR	T					Spectrum1398 scans:1995,
1		K1C17_MOUSE	Keratin, type I cytoskeletal 17 OS=Mus musculus GN=Krt17 PE=1 SV=3	231	48417	11	8	10	8	101	1	0	1	497.253	992.492	2	992.493	-0.0002	0	3.57	0.74	K	FETEQALR	M					Spectrum1629 scans:2249,
1		K1C17_MOUSE	Keratin, type I cytoskeletal 17 OS=Mus musculus GN=Krt17 PE=1 SV=3	231	48417	11	8	10	8	138	1	0	0	515.301	1028.59	2	1028.59	0.0003	0	60.68	2.2e-06	R	VLDELTLAR	A					Spectrum2191 scans:2872,
1		K1C17_MOUSE	Keratin, type I cytoskeletal 17 OS=Mus musculus GN=Krt17 PE=1 SV=3	231	48417	11	8	10	8	167	1	0	1	532.808	1063.6	2	1063.6	-0.0009	1	44.66	0.00019	R	LASYLDKVR	A					Spectrum1735 scans:2366,
1		K1C17_MOUSE	Keratin, type I cytoskeletal 17 OS=Mus musculus GN=Krt17 PE=1 SV=3	231	48417	11	8	10	8	512	1	0	1	673.346	1344.68	2	1344.68	0.0012	0	53.03	4.3e-05	R	ALEEANTELEVK	I					Spectrum1858 scans:2501,
1		K1C17_MOUSE	Keratin, type I cytoskeletal 17 OS=Mus musculus GN=Krt17 PE=1 SV=3	231	48417	11	8	10	8	530	1	0	1	681.35	1360.69	2	1360.68	0.0021	0	69.23	3.2e-07	R	EVATNSELVQSGK	S					Spectrum1492 scans:2098,
1		K1C17_MOUSE	Keratin, type I cytoskeletal 17 OS=Mus musculus GN=Krt17 PE=1 SV=3	231	48417	11	8	10	8	553	1	0	0	690.368	1378.72	2	1378.72	0.0016	1	7.62	0.19	K	TRLEQEIATYR	R					Spectrum1898 scans:2545,
1		K1C17_MOUSE	Keratin, type I cytoskeletal 17 OS=Mus musculus GN=Krt17 PE=1 SV=3	231	48417	11	8	10	8	1116	1	0	1	702.023	2103.05	3	2103.04	0.0021	1	56.82	1.8e-05	K	TEELNREVATNSELVQSGK	S					Spectrum1796 scans:2433,
1		K1C15_MOUSE	Keratin, type I cytoskeletal 15 OS=Mus musculus GN=Krt15 PE=1 SV=2	184	49278	7	6	6	5	15	1	0	0	404.204	806.392	2	806.392	0.0001	0	31.42	0.0015	R	LAADDFR	L					Spectrum1708 scans:2336,
1		K1C15_MOUSE	Keratin, type I cytoskeletal 15 OS=Mus musculus GN=Krt15 PE=1 SV=2	184	49278	7	6	6	5	16	1	0	1	405.224	808.433	2	808.433	-0.0002	0	29.05	0.0067	R	LASYLDK	V					Spectrum1636 scans:2257,
1		K1C15_MOUSE	Keratin, type I cytoskeletal 15 OS=Mus musculus GN=Krt15 PE=1 SV=2	184	49278	7	6	6	5	138	1	0	0	515.301	1028.59	2	1028.59	0.0003	0	60.68	2.2e-06	R	VLDELTLAR	T					Spectrum2191 scans:2872,
1		K1C15_MOUSE	Keratin, type I cytoskeletal 15 OS=Mus musculus GN=Krt15 PE=1 SV=2	184	49278	7	6	6	5	167	1	0	1	532.808	1063.6	2	1063.6	-0.0009	1	44.66	0.00019	R	LASYLDKVR	A					Spectrum1735 scans:2366,
1		K1C15_MOUSE	Keratin, type I cytoskeletal 15 OS=Mus musculus GN=Krt15 PE=1 SV=2	184	49278	7	6	6	5	194	1	0	0	545.769	1089.52	2	1089.52	0.0005	0	62.94	3.6e-06	K	VTMQNLNDR	L					Spectrum1557 scans:2170,
1		K1C15_MOUSE	Keratin, type I cytoskeletal 15 OS=Mus musculus GN=Krt15 PE=1 SV=2	184	49278	7	6	6	5	220	1	0	0	553.766	1105.52	2	1105.52	-0.0003	0	51.29	5.5e-05	K	VTMQNLNDR	L	Oxidation (M)	0.001000000.0			Spectrum1097 scans:1664,
1		K1C15_MOUSE	Keratin, type I cytoskeletal 15 OS=Mus musculus GN=Krt15 PE=1 SV=2	184	49278	7	6	6	5	553	1	0	0	690.368	1378.72	2	1378.72	0.0016	1	7.62	0.19	K	TRLEQEIATYR	N					Spectrum1898 scans:2545,
1		K1C19_MOUSE	Keratin, type I cytoskeletal 19 OS=Mus musculus GN=Krt19 PE=1 SV=1	111	44515	7	4	6	4	5	1	0	1	373.705	745.396	2	745.397	-0.0006	0	19.3	0.13	K	TIEDLR	D					Spectrum1548 scans:2160,
1		K1C19_MOUSE	Keratin, type I cytoskeletal 19 OS=Mus musculus GN=Krt19 PE=1 SV=1	111	44515	7	4	6	4	15	1	0	0	404.204	806.392	2	806.392	0.0001	0	31.42	0.0015	R	LAADDFR	T					Spectrum1708 scans:2336,
1		K1C19_MOUSE	Keratin, type I cytoskeletal 19 OS=Mus musculus GN=Krt19 PE=1 SV=1	111	44515	7	4	6	4	16	1	0	1	405.224	808.433	2	808.433	-0.0002	0	29.05	0.0067	R	LASYLDK	V					Spectrum1636 scans:2257,
1		K1C19_MOUSE	Keratin, type I cytoskeletal 19 OS=Mus musculus GN=Krt19 PE=1 SV=1	111	44515	7	4	6	4	97	6	0	1	495.272	988.529	2	988.53	-0.0011	1	6.17	2.7	K	TEVTDLRR	T					Spectrum1241 scans:1822,
1		K1C19_MOUSE	Keratin, type I cytoskeletal 19 OS=Mus musculus GN=Krt19 PE=1 SV=1	111	44515	7	4	6	4	98	2	0	1	495.272	988.53	2	988.53	-0.0003	1	12.42	0.64	K	TEVTDLRR	T					Spectrum1398 scans:1995,
1		K1C19_MOUSE	Keratin, type I cytoskeletal 19 OS=Mus musculus GN=Krt19 PE=1 SV=1	111	44515	7	4	6	4	138	1	0	0	515.301	1028.59	2	1028.59	0.0003	0	60.68	2.2e-06	R	VLDELTLAR	T					Spectrum2191 scans:2872,
1		K1C19_MOUSE	Keratin, type I cytoskeletal 19 OS=Mus musculus GN=Krt19 PE=1 SV=1	111	44515	7	4	6	4	167	1	0	1	532.808	1063.6	2	1063.6	-0.0009	1	44.66	0.00019	R	LASYLDKVR	A					Spectrum1735 scans:2366,
1		K1C25_MOUSE	Keratin, type I cytoskeletal 25 OS=Mus musculus GN=Krt25 PE=1 SV=1	93	49461	2	2	1	1	194	1	0	0	545.769	1089.52	2	1089.52	0.0005	0	62.94	3.6e-06	K	VTMQNLNDR	L					Spectrum1557 scans:2170,
1		K1C25_MOUSE	Keratin, type I cytoskeletal 25 OS=Mus musculus GN=Krt25 PE=1 SV=1	93	49461	2	2	1	1	220	1	0	0	553.766	1105.52	2	1105.52	-0.0003	0	51.29	5.5e-05	K	VTMQNLNDR	L	Oxidation (M)	0.001000000.0			Spectrum1097 scans:1664,
1		K1C18_MOUSE	Keratin, type I cytoskeletal 18 OS=Mus musculus GN=Krt18 PE=1 SV=5	42	47509	2	2	2	2	15	1	0	0	404.204	806.392	2	806.392	0.0001	0	31.42	0.0015	R	LAADDFR	V					Spectrum1708 scans:2336,
1		K1C18_MOUSE	Keratin, type I cytoskeletal 18 OS=Mus musculus GN=Krt18 PE=1 SV=5	42	47509	2	2	2	2	16	1	0	1	405.224	808.433	2	808.433	-0.0002	0	29.05	0.0067	R	LASYLDK	V					Spectrum1636 scans:2257,
1		K1C24_MOUSE	Keratin, type I cytoskeletal 24 OS=Mus musculus GN=Krt24 PE=2 SV=2	31	55033	1	1	1	1	15	1	0	0	404.204	806.392	2	806.392	0.0001	0	31.42	0.0015	R	LAADDFR	M					Spectrum1708 scans:2336,
2	1	K2C1_MOUSE	Keratin, type II cytoskeletal 1 OS=Mus musculus GN=Krt1 PE=1 SV=4	256	66079	10	7	5	4	69	1	1	0	455.712	909.408	2	909.408	0.0005	0	5.13	1.2	K	YEDEINK	R					Spectrum1251 scans:1833,
2	1	K2C1_MOUSE	Keratin, type II cytoskeletal 1 OS=Mus musculus GN=Krt1 PE=1 SV=4	256	66079	10	7	5	4	188	2	1	0	361.538	1081.59	3	1081.59	-0.0003	1	5.35	1.1	K	FASFIDKVR	F					Spectrum2022 scans:2682,
2	1	K2C1_MOUSE	Keratin, type II cytoskeletal 1 OS=Mus musculus GN=Krt1 PE=1 SV=4	256	66079	10	7	5	4	189	1	1	0	541.803	1081.59	2	1081.59	-0.0001	1	54.82	2e-05	K	FASFIDKVR	F					Spectrum2019 scans:2679,
2	1	K2C1_MOUSE	Keratin, type II cytoskeletal 1 OS=Mus musculus GN=Krt1 PE=1 SV=4	256	66079	10	7	5	4	405	1	1	1	633.323	1264.63	2	1264.63	0.0017	0	66.25	2.1e-06	R	TNAENEFVTIK	K					Spectrum2009 scans:2668,
2	1	K2C1_MOUSE	Keratin, type II cytoskeletal 1 OS=Mus musculus GN=Krt1 PE=1 SV=4	256	66079	10	7	5	4	569	1	1	1	465.249	1392.72	3	1392.72	-0.0004	1	49.09	8.2e-05	R	TNAENEFVTIKK	D					Spectrum1703 scans:2331,
2	1	K2C1_MOUSE	Keratin, type II cytoskeletal 1 OS=Mus musculus GN=Krt1 PE=1 SV=4	256	66079	10	7	5	4	570	2	1	1	465.249	1392.72	3	1392.72	-0.0002	1	3.06	1	R	TNAENEFVTIKK	D					Spectrum1918 scans:2567,
2	1	K2C1_MOUSE	Keratin, type II cytoskeletal 1 OS=Mus musculus GN=Krt1 PE=1 SV=4	256	66079	10	7	5	4	571	1	1	1	697.37	1392.72	2	1392.72	0	1	43.94	7.6e-05	R	TNAENEFVTIKK	D					Spectrum1827 scans:2467,
2	1	K2C1_MOUSE	Keratin, type II cytoskeletal 1 OS=Mus musculus GN=Krt1 PE=1 SV=4	256	66079	10	7	5	4	572	1	1	1	697.37	1392.73	2	1392.72	0.0015	1	63.71	3.8e-06	R	TNAENEFVTIKK	D					Spectrum1705 scans:2333,
2	1	K2C1_MOUSE	Keratin, type II cytoskeletal 1 OS=Mus musculus GN=Krt1 PE=1 SV=4	256	66079	10	7	5	4	573	1	1	1	697.371	1392.73	2	1392.72	0.0029	1	16.73	0.027	R	TNAENEFVTIKK	D					Spectrum2005 scans:2663,
2	1	K2C1_MOUSE	Keratin, type II cytoskeletal 1 OS=Mus musculus GN=Krt1 PE=1 SV=4	256	66079	10	7	5	4	660	1	1	0	738.397	1474.78	2	1474.78	0.0012	0	79.28	1.2e-07	R	FLEQQNQVLQTK	W					Spectrum1883 scans:2529,
2	2	K2C6A_MOUSE	Keratin, type II cytoskeletal 6A OS=Mus musculus GN=Krt6a PE=1 SV=3	252	59641	16	9	13	8	3	3	0	0	366.698	731.381	2	731.381	0	0	12.71	0.7	R	LDSELR	N					Spectrum1360 scans:1953,
2	2	K2C6A_MOUSE	Keratin, type II cytoskeletal 6A OS=Mus musculus GN=Krt6a PE=1 SV=3	252	59641	16	9	13	8	66	1	0	0	453.738	905.461	2	905.461	-0.0001	0	42.58	0.00061	R	FLEQQNK	V					Spectrum1266 scans:1850,
2	2	K2C6A_MOUSE	Keratin, type II cytoskeletal 6A OS=Mus musculus GN=Krt6a PE=1 SV=3	252	59641	16	9	13	8	69	1	0	0	455.712	909.408	2	909.408	0.0005	0	5.13	1.2	K	YEDEINK	R					Spectrum1251 scans:1833,
2	2	K2C6A_MOUSE	Keratin, type II cytoskeletal 6A OS=Mus musculus GN=Krt6a PE=1 SV=3	252	59641	16	9	13	8	80	1	0	0	473.259	944.504	2	944.504	-0.0004	1	28.4	0.016	R	GRLDSELR	N					Spectrum1377 scans:1972,
2	2	K2C6A_MOUSE	Keratin, type II cytoskeletal 6A OS=Mus musculus GN=Krt6a PE=1 SV=3	252	59641	16	9	13	8	113	1	0	0	503.237	1004.46	2	1004.46	-0.0001	0	35.33	0.0015	K	LLEGEECR	L					Spectrum1396 scans:1993,
2	2	K2C6A_MOUSE	Keratin, type II cytoskeletal 6A OS=Mus musculus GN=Krt6a PE=1 SV=3	252	59641	16	9	13	8	188	2	0	0	361.538	1081.59	3	1081.59	-0.0003	1	5.35	1.1	K	FASFIDKVR	F					Spectrum2022 scans:2682,
2	2	K2C6A_MOUSE	Keratin, type II cytoskeletal 6A OS=Mus musculus GN=Krt6a PE=1 SV=3	252	59641	16	9	13	8	189	1	0	0	541.803	1081.59	2	1081.59	-0.0001	1	54.82	2e-05	K	FASFIDKVR	F					Spectrum2019 scans:2679,
2	2	K2C6A_MOUSE	Keratin, type II cytoskeletal 6A OS=Mus musculus GN=Krt6a PE=1 SV=3	252	59641	16	9	13	8	198	1	0	1	547.267	1092.52	2	1092.52	-0.0004	0	23.19	0.037	K	AQYEDIAQR	S					Spectrum1506 scans:2114,
2	2	K2C6A_MOUSE	Keratin, type II cytoskeletal 6A OS=Mus musculus GN=Krt6a PE=1 SV=3	252	59641	16	9	13	8	348	1	0	1	611.82	1221.62	2	1221.62	0.0006	0	13.58	0.2	R	TAAENEFVTLK	K					Spectrum2061 scans:2725,
2	2	K2C6A_MOUSE	Keratin, type II cytoskeletal 6A OS=Mus musculus GN=Krt6a PE=1 SV=3	252	59641	16	9	13	8	458	1	0	0	651.861	1301.71	2	1301.71	-0.0012	0	87.02	2e-08	R	SLDLDSIIAEVK	A					Spectrum2515 scans:3290,
2	2	K2C6A_MOUSE	Keratin, type II cytoskeletal 6A OS=Mus musculus GN=Krt6a PE=1 SV=3	252	59641	16	9	13	8	518	1	0	1	675.867	1349.72	2	1349.72	-0.0001	1	64.84	2.9e-06	R	TAAENEFVTLKK	D					Spectrum1758 scans:2391,
2	2	K2C6A_MOUSE	Keratin, type II cytoskeletal 6A OS=Mus musculus GN=Krt6a PE=1 SV=3	252	59641	16	9	13	8	519	1	0	1	450.914	1349.72	3	1349.72	0.0002	1	39.53	0.00098	R	TAAENEFVTLKK	D					Spectrum1763 scans:2397,
2	2	K2C6A_MOUSE	Keratin, type II cytoskeletal 6A OS=Mus musculus GN=Krt6a PE=1 SV=3	252	59641	16	9	13	8	653	1	0	0	488.268	1461.78	3	1461.78	0.0005	1	10.51	0.28	R	FLEQQNKVLDTK	W					Spectrum1699 scans:2326,
2	2	K2C6A_MOUSE	Keratin, type II cytoskeletal 6A OS=Mus musculus GN=Krt6a PE=1 SV=3	252	59641	16	9	13	8	672	4	0	1	498.91	1493.71	3	1493.7	0.0107	1	1.15	1.3	K	SQTSHRGYSASSAR	V					Spectrum1431 scans:2031,
2	2	K2C6A_MOUSE	Keratin, type II cytoskeletal 6A OS=Mus musculus GN=Krt6a PE=1 SV=3	252	59641	16	9	13	8	798	1	0	1	565.619	1693.83	3	1693.83	0.0004	1	16.85	0.19	K	DVDAAYMNKVELQAK	A					Spectrum2010 scans:2669,
2	2	K2C6A_MOUSE	Keratin, type II cytoskeletal 6A OS=Mus musculus GN=Krt6a PE=1 SV=3	252	59641	16	9	13	8	799	1	0	1	847.926	1693.84	2	1693.83	0.0034	1	50.98	7.8e-05	K	DVDAAYMNKVELQAK	A					Spectrum2011 scans:2670,
2	3	K2C5_MOUSE	Keratin, type II cytoskeletal 5 OS=Mus musculus GN=Krt5 PE=1 SV=1	242	61957	16	9	15	9	3	3	0	0	366.698	731.381	2	731.381	0	0	12.71	0.7	R	LDSELR	N					Spectrum1360 scans:1953,
2	3	K2C5_MOUSE	Keratin, type II cytoskeletal 5 OS=Mus musculus GN=Krt5 PE=1 SV=1	242	61957	16	9	15	9	17	1	0	1	405.709	809.403	2	809.403	-0.0005	0	12.58	0.31	R	QSSVSFR	S					Spectrum1419 scans:2018,
2	3	K2C5_MOUSE	Keratin, type II cytoskeletal 5 OS=Mus musculus GN=Krt5 PE=1 SV=1	242	61957	16	9	15	9	66	1	0	0	453.738	905.461	2	905.461	-0.0001	0	42.58	0.00061	R	FLEQQNK	V					Spectrum1266 scans:1850,
2	3	K2C5_MOUSE	Keratin, type II cytoskeletal 5 OS=Mus musculus GN=Krt5 PE=1 SV=1	242	61957	16	9	15	9	69	1	0	0	455.712	909.408	2	909.408	0.0005	0	5.13	1.2	K	YEDEINK	R					Spectrum1251 scans:1833,
2	3	K2C5_MOUSE	Keratin, type II cytoskeletal 5 OS=Mus musculus GN=Krt5 PE=1 SV=1	242	61957	16	9	15	9	80	1	0	0	473.259	944.504	2	944.504	-0.0004	1	28.4	0.016	R	GRLDSELR	N					Spectrum1377 scans:1972,
2	3	K2C5_MOUSE	Keratin, type II cytoskeletal 5 OS=Mus musculus GN=Krt5 PE=1 SV=1	242	61957	16	9	15	9	113	1	0	0	503.237	1004.46	2	1004.46	-0.0001	0	35.33	0.0015	K	LLEGEECR	L					Spectrum1396 scans:1993,
2	3	K2C5_MOUSE	Keratin, type II cytoskeletal 5 OS=Mus musculus GN=Krt5 PE=1 SV=1	242	61957	16	9	15	9	121	1	0	1	508.235	1014.45	2	1014.46	-0.0003	0	16.27	0.05	K	HEISEMNR	M					Spectrum1072 scans:1636,
2	3	K2C5_MOUSE	Keratin, type II cytoskeletal 5 OS=Mus musculus GN=Krt5 PE=1 SV=1	242	61957	16	9	15	9	188	2	0	0	361.538	1081.59	3	1081.59	-0.0003	1	5.35	1.1	K	FASFIDKVR	F					Spectrum2022 scans:2682,
2	3	K2C5_MOUSE	Keratin, type II cytoskeletal 5 OS=Mus musculus GN=Krt5 PE=1 SV=1	242	61957	16	9	15	9	189	1	0	0	541.803	1081.59	2	1081.59	-0.0001	1	54.82	2e-05	K	FASFIDKVR	F					Spectrum2019 scans:2679,
2	3	K2C5_MOUSE	Keratin, type II cytoskeletal 5 OS=Mus musculus GN=Krt5 PE=1 SV=1	242	61957	16	9	15	9	320	1	0	1	597.791	1193.57	2	1193.57	0.0006	0	67.55	1.3e-06	K	YEELQQTAGR	H					Spectrum1436 scans:2037,
2	3	K2C5_MOUSE	Keratin, type II cytoskeletal 5 OS=Mus musculus GN=Krt5 PE=1 SV=1	242	61957	16	9	15	9	330	1	0	1	401.235	1200.68	3	1200.68	0.0006	2	34.18	0.0036	R	LRSEIDNVKK	Q					Spectrum1086 scans:1652,
2	3	K2C5_MOUSE	Keratin, type II cytoskeletal 5 OS=Mus musculus GN=Krt5 PE=1 SV=1	242	61957	16	9	15	9	393	2	0	1	627.808	1253.6	2	1253.61	-0.0101	1	15.17	0.2	R	QSSVSFRSGGSR	S					Spectrum1556 scans:2169,
2	3	K2C5_MOUSE	Keratin, type II cytoskeletal 5 OS=Mus musculus GN=Krt5 PE=1 SV=1	242	61957	16	9	15	9	458	1	0	0	651.861	1301.71	2	1301.71	-0.0012	0	87.02	2e-08	R	SLDLDSIIAEVK	A					Spectrum2515 scans:3290,
2	3	K2C5_MOUSE	Keratin, type II cytoskeletal 5 OS=Mus musculus GN=Krt5 PE=1 SV=1	242	61957	16	9	15	9	474	1	0	0	436.89	1307.65	3	1307.65	0.0006	2	43.65	0.00034	K	NKYEDEINKR	T					Spectrum1240 scans:1821,
2	3	K2C5_MOUSE	Keratin, type II cytoskeletal 5 OS=Mus musculus GN=Krt5 PE=1 SV=1	242	61957	16	9	15	9	617	1	0	1	476.246	1425.72	3	1425.72	-0.0023	1	5.8	0.5	R	TTAENEFVMLKK	D	Oxidation (M)	0.000000001000.0			Spectrum1801 scans:2438,
2	3	K2C5_MOUSE	Keratin, type II cytoskeletal 5 OS=Mus musculus GN=Krt5 PE=1 SV=1	242	61957	16	9	15	9	653	1	0	0	488.268	1461.78	3	1461.78	0.0005	1	10.51	0.28	R	FLEQQNKVLDTK	W					Spectrum1699 scans:2326,
2	4	K2C73_MOUSE	Keratin, type II cytoskeletal 73 OS=Mus musculus GN=Krt73 PE=1 SV=1	182	59502	8	5	6	5	3	3	0	0	366.698	731.381	2	731.381	0	0	12.71	0.7	R	LDSELR	G					Spectrum1360 scans:1953,
2	4	K2C73_MOUSE	Keratin, type II cytoskeletal 73 OS=Mus musculus GN=Krt73 PE=1 SV=1	182	59502	8	5	6	5	108	1	0	1	500.226	998.438	2	998.438	0.0004	0	11.22	0.18	K	DVDAAYMSK	V					Spectrum1566 scans:2180,
2	4	K2C73_MOUSE	Keratin, type II cytoskeletal 73 OS=Mus musculus GN=Krt73 PE=1 SV=1	182	59502	8	5	6	5	113	1	0	0	503.237	1004.46	2	1004.46	-0.0001	0	35.33	0.0015	K	LLEGEECR	M					Spectrum1396 scans:1993,
2	4	K2C73_MOUSE	Keratin, type II cytoskeletal 73 OS=Mus musculus GN=Krt73 PE=1 SV=1	182	59502	8	5	6	5	120	1	0	1	508.224	1014.43	2	1014.43	-0.0001	0	14.85	0.038	K	DVDAAYMSK	V	Oxidation (M)	0.000000100.0			Spectrum1257 scans:1840,
2	4	K2C73_MOUSE	Keratin, type II cytoskeletal 73 OS=Mus musculus GN=Krt73 PE=1 SV=1	182	59502	8	5	6	5	188	2	0	0	361.538	1081.59	3	1081.59	-0.0003	1	5.35	1.1	K	FASFIDKVR	F					Spectrum2022 scans:2682,
2	4	K2C73_MOUSE	Keratin, type II cytoskeletal 73 OS=Mus musculus GN=Krt73 PE=1 SV=1	182	59502	8	5	6	5	189	1	0	0	541.803	1081.59	2	1081.59	-0.0001	1	54.82	2e-05	K	FASFIDKVR	F					Spectrum2019 scans:2679,
2	4	K2C73_MOUSE	Keratin, type II cytoskeletal 73 OS=Mus musculus GN=Krt73 PE=1 SV=1	182	59502	8	5	6	5	427	1	0	1	639.358	1276.7	2	1276.7	-0.0005	0	72.65	1.9e-07	K	LALDIEIATYR	K					Spectrum2463 scans:3212,
2	4	K2C73_MOUSE	Keratin, type II cytoskeletal 73 OS=Mus musculus GN=Krt73 PE=1 SV=1	182	59502	8	5	6	5	660	1	0	0	738.397	1474.78	2	1474.78	0.0012	0	79.28	1.2e-07	R	FLEQQNQVLQTK	W					Spectrum1883 scans:2529,
2	5	K22E_MOUSE	Keratin, type II cytoskeletal 2 epidermal OS=Mus musculus GN=Krt2 PE=1 SV=1	175	71336	8	4	7	4	69	1	0	0	455.712	909.408	2	909.408	0.0005	0	5.13	1.2	K	YEDEINK	R					Spectrum1251 scans:1833,
2	5	K22E_MOUSE	Keratin, type II cytoskeletal 2 epidermal OS=Mus musculus GN=Krt2 PE=1 SV=1	175	71336	8	4	7	4	113	1	0	0	503.237	1004.46	2	1004.46	-0.0001	0	35.33	0.0015	K	LLEGEECR	M					Spectrum1396 scans:1993,
2	5	K22E_MOUSE	Keratin, type II cytoskeletal 2 epidermal OS=Mus musculus GN=Krt2 PE=1 SV=1	175	71336	8	4	7	4	188	2	0	0	361.538	1081.59	3	1081.59	-0.0003	1	5.35	1.1	K	FASFIDKVR	F					Spectrum2022 scans:2682,
2	5	K22E_MOUSE	Keratin, type II cytoskeletal 2 epidermal OS=Mus musculus GN=Krt2 PE=1 SV=1	175	71336	8	4	7	4	189	1	0	0	541.803	1081.59	2	1081.59	-0.0001	1	54.82	2e-05	K	FASFIDKVR	F					Spectrum2019 scans:2679,
2	5	K22E_MOUSE	Keratin, type II cytoskeletal 2 epidermal OS=Mus musculus GN=Krt2 PE=1 SV=1	175	71336	8	4	7	4	267	1	0	1	571.263	1140.51	2	1140.51	0.0001	0	15.53	0.13	R	DYQELMNTK	L					Spectrum1948 scans:2600,
2	5	K22E_MOUSE	Keratin, type II cytoskeletal 2 epidermal OS=Mus musculus GN=Krt2 PE=1 SV=1	175	71336	8	4	7	4	321	1	0	1	398.875	1193.6	3	1193.6	0.0002	2	52.13	6.7e-05	K	KYEDEINKR	T					Spectrum1056 scans:1619,
2	5	K22E_MOUSE	Keratin, type II cytoskeletal 2 epidermal OS=Mus musculus GN=Krt2 PE=1 SV=1	175	71336	8	4	7	4	393	1	0	1	627.808	1253.6	2	1253.6	0.0011	0	96.05	1.6e-09	R	GFSSGSAVVSGGSR	R					Spectrum1556 scans:2169,
2	5	K22E_MOUSE	Keratin, type II cytoskeletal 2 epidermal OS=Mus musculus GN=Krt2 PE=1 SV=1	175	71336	8	4	7	4	595	1	0	1	470.907	1409.7	3	1409.7	-0.0008	1	4.3	0.39	R	GFSSGSAVVSGGSRR	S					Spectrum1384 scans:1979,
2	6	K2C79_MOUSE	Keratin, type II cytoskeletal 79 OS=Mus musculus GN=Krt79 PE=1 SV=2	138	57802	7	4	6	4	66	1	0	0	453.738	905.461	2	905.461	-0.0001	0	42.58	0.00061	R	FLEQQNK	V					Spectrum1266 scans:1850,
2	6	K2C79_MOUSE	Keratin, type II cytoskeletal 79 OS=Mus musculus GN=Krt79 PE=1 SV=2	138	57802	7	4	6	4	69	1	0	0	455.712	909.408	2	909.408	0.0005	0	5.13	1.2	K	YEDEINK	R					Spectrum1251 scans:1833,
2	6	K2C79_MOUSE	Keratin, type II cytoskeletal 79 OS=Mus musculus GN=Krt79 PE=1 SV=2	138	57802	7	4	6	4	188	2	0	0	361.538	1081.59	3	1081.59	-0.0003	1	5.35	1.1	K	FASFIDKVR	F					Spectrum2022 scans:2682,
2	6	K2C79_MOUSE	Keratin, type II cytoskeletal 79 OS=Mus musculus GN=Krt79 PE=1 SV=2	138	57802	7	4	6	4	189	1	0	0	541.803	1081.59	2	1081.59	-0.0001	1	54.82	2e-05	K	FASFIDKVR	F					Spectrum2019 scans:2679,
2	6	K2C79_MOUSE	Keratin, type II cytoskeletal 79 OS=Mus musculus GN=Krt79 PE=1 SV=2	138	57802	7	4	6	4	474	1	0	0	436.89	1307.65	3	1307.65	0.0006	2	43.65	0.00034	K	NKYEDEINKR	T					Spectrum1240 scans:1821,
2	6	K2C79_MOUSE	Keratin, type II cytoskeletal 79 OS=Mus musculus GN=Krt79 PE=1 SV=2	138	57802	7	4	6	4	497	1	0	1	665.367	1328.72	2	1328.72	0.0011	0	61.84	5.6e-06	R	NLDLDSIIAEVK	A					Spectrum2514 scans:3289,
2	6	K2C79_MOUSE	Keratin, type II cytoskeletal 79 OS=Mus musculus GN=Krt79 PE=1 SV=2	138	57802	7	4	6	4	663	1	0	0	738.908	1475.8	2	1475.8	0.0032	1	15.55	0.079	R	FLEQQNKVLETK	W					Spectrum1700 scans:2327,
2	7	K22O_MOUSE	Keratin, type II cytoskeletal 2 oral OS=Mus musculus GN=Krt76 PE=1 SV=1	111	63319	7	5	5	4	66	1	0	0	453.738	905.461	2	905.461	-0.0001	0	42.58	0.00061	R	FLEQQNK	V					Spectrum1266 scans:1850,
2	7	K22O_MOUSE	Keratin, type II cytoskeletal 2 oral OS=Mus musculus GN=Krt76 PE=1 SV=1	111	63319	7	5	5	4	113	1	0	0	503.237	1004.46	2	1004.46	-0.0001	0	35.33	0.0015	K	LLEGEECR	L					Spectrum1396 scans:1993,
2	7	K22O_MOUSE	Keratin, type II cytoskeletal 2 oral OS=Mus musculus GN=Krt76 PE=1 SV=1	111	63319	7	5	5	4	171	1	0	1	533.264	1064.51	2	1064.51	-0.0003	0	14.34	0.045	K	AQYEDIAQK	S					Spectrum1580 scans:2195,
2	7	K22O_MOUSE	Keratin, type II cytoskeletal 2 oral OS=Mus musculus GN=Krt76 PE=1 SV=1	111	63319	7	5	5	4	172	1	0	1	533.264	1064.51	2	1064.51	0.0001	0	40.94	0.0005	K	AQYEDIAQK	S					Spectrum1446 scans:2048,
2	7	K22O_MOUSE	Keratin, type II cytoskeletal 2 oral OS=Mus musculus GN=Krt76 PE=1 SV=1	111	63319	7	5	5	4	188	2	0	0	361.538	1081.59	3	1081.59	-0.0003	1	5.35	1.1	K	FASFIDKVR	F					Spectrum2022 scans:2682,
2	7	K22O_MOUSE	Keratin, type II cytoskeletal 2 oral OS=Mus musculus GN=Krt76 PE=1 SV=1	111	63319	7	5	5	4	189	1	0	0	541.803	1081.59	2	1081.59	-0.0001	1	54.82	2e-05	K	FASFIDKVR	F					Spectrum2019 scans:2679,
2	7	K22O_MOUSE	Keratin, type II cytoskeletal 2 oral OS=Mus musculus GN=Krt76 PE=1 SV=1	111	63319	7	5	5	4	663	1	0	0	738.908	1475.8	2	1475.8	0.0032	1	15.55	0.079	R	FLEQQNKVLETK	W					Spectrum1700 scans:2327,
2		K2C6B_MOUSE	Keratin, type II cytoskeletal 6B OS=Mus musculus GN=Krt6b PE=1 SV=3	163	60627	11	6	10	6	3	3	0	0	366.698	731.381	2	731.381	0	0	12.71	0.7	R	LDSELR	N					Spectrum1360 scans:1953,
2		K2C6B_MOUSE	Keratin, type II cytoskeletal 6B OS=Mus musculus GN=Krt6b PE=1 SV=3	163	60627	11	6	10	6	66	1	0	0	453.738	905.461	2	905.461	-0.0001	0	42.58	0.00061	R	FLEQQNK	V					Spectrum1266 scans:1850,
2		K2C6B_MOUSE	Keratin, type II cytoskeletal 6B OS=Mus musculus GN=Krt6b PE=1 SV=3	163	60627	11	6	10	6	69	1	0	0	455.712	909.408	2	909.408	0.0005	0	5.13	1.2	K	YEDEINK	R					Spectrum1251 scans:1833,
2		K2C6B_MOUSE	Keratin, type II cytoskeletal 6B OS=Mus musculus GN=Krt6b PE=1 SV=3	163	60627	11	6	10	6	80	1	0	0	473.259	944.504	2	944.504	-0.0004	1	28.4	0.016	R	GRLDSELR	N					Spectrum1377 scans:1972,
2		K2C6B_MOUSE	Keratin, type II cytoskeletal 6B OS=Mus musculus GN=Krt6b PE=1 SV=3	163	60627	11	6	10	6	113	1	0	0	503.237	1004.46	2	1004.46	-0.0001	0	35.33	0.0015	K	LLEGEECR	L					Spectrum1396 scans:1993,
2		K2C6B_MOUSE	Keratin, type II cytoskeletal 6B OS=Mus musculus GN=Krt6b PE=1 SV=3	163	60627	11	6	10	6	188	2	0	0	361.538	1081.59	3	1081.59	-0.0003	1	5.35	1.1	K	FASFIDKVR	F					Spectrum2022 scans:2682,
2		K2C6B_MOUSE	Keratin, type II cytoskeletal 6B OS=Mus musculus GN=Krt6b PE=1 SV=3	163	60627	11	6	10	6	189	1	0	0	541.803	1081.59	2	1081.59	-0.0001	1	54.82	2e-05	K	FASFIDKVR	F					Spectrum2019 scans:2679,
2		K2C6B_MOUSE	Keratin, type II cytoskeletal 6B OS=Mus musculus GN=Krt6b PE=1 SV=3	163	60627	11	6	10	6	198	1	0	1	547.267	1092.52	2	1092.52	-0.0004	0	23.19	0.037	K	AQYEDIAQR	S					Spectrum1506 scans:2114,
2		K2C6B_MOUSE	Keratin, type II cytoskeletal 6B OS=Mus musculus GN=Krt6b PE=1 SV=3	163	60627	11	6	10	6	458	1	0	0	651.861	1301.71	2	1301.71	-0.0012	0	87.02	2e-08	R	SLDLDSIIAEVK	A					Spectrum2515 scans:3290,
2		K2C6B_MOUSE	Keratin, type II cytoskeletal 6B OS=Mus musculus GN=Krt6b PE=1 SV=3	163	60627	11	6	10	6	653	1	0	0	488.268	1461.78	3	1461.78	0.0005	1	10.51	0.28	R	FLEQQNKVLDTK	W					Spectrum1699 scans:2326,
2		K2C6B_MOUSE	Keratin, type II cytoskeletal 6B OS=Mus musculus GN=Krt6b PE=1 SV=3	163	60627	11	6	10	6	672	4	0	1	498.91	1493.71	3	1493.7	0.0107	1	1.15	1.3	K	SQTSHRGYSASSAR	V					Spectrum1431 scans:2031,
2		K2C75_MOUSE	Keratin, type II cytoskeletal 75 OS=Mus musculus GN=Krt75 PE=1 SV=1	155	59932	8	4	7	4	66	1	0	0	453.738	905.461	2	905.461	-0.0001	0	42.58	0.00061	R	FLEQQNK	V					Spectrum1266 scans:1850,
2		K2C75_MOUSE	Keratin, type II cytoskeletal 75 OS=Mus musculus GN=Krt75 PE=1 SV=1	155	59932	8	4	7	4	69	1	0	0	455.712	909.408	2	909.408	0.0005	0	5.13	1.2	R	YEDEINK	R					Spectrum1251 scans:1833,
2		K2C75_MOUSE	Keratin, type II cytoskeletal 75 OS=Mus musculus GN=Krt75 PE=1 SV=1	155	59932	8	4	7	4	113	1	0	0	503.237	1004.46	2	1004.46	-0.0001	0	35.33	0.0015	K	LLEGEECR	L					Spectrum1396 scans:1993,
2		K2C75_MOUSE	Keratin, type II cytoskeletal 75 OS=Mus musculus GN=Krt75 PE=1 SV=1	155	59932	8	4	7	4	188	2	0	0	361.538	1081.59	3	1081.59	-0.0003	1	5.35	1.1	K	FASFIDKVR	F					Spectrum2022 scans:2682,
2		K2C75_MOUSE	Keratin, type II cytoskeletal 75 OS=Mus musculus GN=Krt75 PE=1 SV=1	155	59932	8	4	7	4	189	1	0	0	541.803	1081.59	2	1081.59	-0.0001	1	54.82	2e-05	K	FASFIDKVR	F					Spectrum2019 scans:2679,
2		K2C75_MOUSE	Keratin, type II cytoskeletal 75 OS=Mus musculus GN=Krt75 PE=1 SV=1	155	59932	8	4	7	4	458	1	0	0	651.861	1301.71	2	1301.71	-0.0012	0	87.02	2e-08	R	SLDLDSIIAEVK	A					Spectrum2515 scans:3290,
2		K2C75_MOUSE	Keratin, type II cytoskeletal 75 OS=Mus musculus GN=Krt75 PE=1 SV=1	155	59932	8	4	7	4	536	2	0	1	683.324	1364.63	2	1364.64	-0.0013	1	3.95	1.2	R	NTKQEISEMNR	M	Oxidation (M)	0.00000000100.0			Spectrum1577 scans:2192,
2		K2C75_MOUSE	Keratin, type II cytoskeletal 75 OS=Mus musculus GN=Krt75 PE=1 SV=1	155	59932	8	4	7	4	663	1	0	0	738.908	1475.8	2	1475.8	0.0032	1	15.55	0.079	R	FLEQQNKVLETK	W					Spectrum1700 scans:2327,
2		K2C1B_MOUSE	Keratin, type II cytoskeletal 1b OS=Mus musculus GN=Krt77 PE=1 SV=1	135	61379	5	3	4	3	69	1	0	0	455.712	909.408	2	909.408	0.0005	0	5.13	1.2	K	YEDEINK	R					Spectrum1251 scans:1833,
2		K2C1B_MOUSE	Keratin, type II cytoskeletal 1b OS=Mus musculus GN=Krt77 PE=1 SV=1	135	61379	5	3	4	3	188	2	0	0	361.538	1081.59	3	1081.59	-0.0003	1	5.35	1.1	K	FASFIDKVR	F					Spectrum2022 scans:2682,
2		K2C1B_MOUSE	Keratin, type II cytoskeletal 1b OS=Mus musculus GN=Krt77 PE=1 SV=1	135	61379	5	3	4	3	189	1	0	0	541.803	1081.59	2	1081.59	-0.0001	1	54.82	2e-05	K	FASFIDKVR	F					Spectrum2019 scans:2679,
2		K2C1B_MOUSE	Keratin, type II cytoskeletal 1b OS=Mus musculus GN=Krt77 PE=1 SV=1	135	61379	5	3	4	3	474	1	0	0	436.89	1307.65	3	1307.65	0.0006	2	43.65	0.00034	K	NKYEDEINKR	T					Spectrum1240 scans:1821,
2		K2C1B_MOUSE	Keratin, type II cytoskeletal 1b OS=Mus musculus GN=Krt77 PE=1 SV=1	135	61379	5	3	4	3	660	1	0	0	738.397	1474.78	2	1474.78	0.0012	0	79.28	1.2e-07	R	FLEQQNQVLQTK	W					Spectrum1883 scans:2529,
2		K2C7_MOUSE	Keratin, type II cytoskeletal 7 OS=Mus musculus GN=Krt7 PE=1 SV=1	129	50678	4	3	3	3	66	1	0	0	453.738	905.461	2	905.461	-0.0001	0	42.58	0.00061	R	FLEQQNK	M					Spectrum1266 scans:1850,
2		K2C7_MOUSE	Keratin, type II cytoskeletal 7 OS=Mus musculus GN=Krt7 PE=1 SV=1	129	50678	4	3	3	3	188	2	0	0	361.538	1081.59	3	1081.59	-0.0003	1	5.35	1.1	K	FASFIDKVR	F					Spectrum2022 scans:2682,
2		K2C7_MOUSE	Keratin, type II cytoskeletal 7 OS=Mus musculus GN=Krt7 PE=1 SV=1	129	50678	4	3	3	3	189	1	0	0	541.803	1081.59	2	1081.59	-0.0001	1	54.82	2e-05	K	FASFIDKVR	F					Spectrum2019 scans:2679,
2		K2C7_MOUSE	Keratin, type II cytoskeletal 7 OS=Mus musculus GN=Krt7 PE=1 SV=1	129	50678	4	3	3	3	427	1	0	1	639.358	1276.7	2	1276.7	-0.0005	0	72.65	1.9e-07	K	LALDIEIATYR	K					Spectrum2463 scans:3212,
2		K2C71_MOUSE	Keratin, type II cytoskeletal 71 OS=Mus musculus GN=Krt71 PE=1 SV=1	113	57860	4	2	3	2	3	3	0	0	366.698	731.381	2	731.381	0	0	12.71	0.7	R	LDSELR	N					Spectrum1360 scans:1953,
2		K2C71_MOUSE	Keratin, type II cytoskeletal 71 OS=Mus musculus GN=Krt71 PE=1 SV=1	113	57860	4	2	3	2	188	2	0	0	361.538	1081.59	3	1081.59	-0.0003	1	5.35	1.1	K	FASFIDKVR	F					Spectrum2022 scans:2682,
2		K2C71_MOUSE	Keratin, type II cytoskeletal 71 OS=Mus musculus GN=Krt71 PE=1 SV=1	113	57860	4	2	3	2	189	1	0	0	541.803	1081.59	2	1081.59	-0.0001	1	54.82	2e-05	K	FASFIDKVR	F					Spectrum2019 scans:2679,
2		K2C71_MOUSE	Keratin, type II cytoskeletal 71 OS=Mus musculus GN=Krt71 PE=1 SV=1	113	57860	4	2	3	2	660	1	0	0	738.397	1474.78	2	1474.78	0.0012	0	79.28	1.2e-07	R	FLEQQNQVLQTK	W					Spectrum1883 scans:2529,
2		K2C8_MOUSE	Keratin, type II cytoskeletal 8 OS=Mus musculus GN=Krt8 PE=1 SV=4	98	54531	5	3	4	3	66	1	0	0	453.738	905.461	2	905.461	-0.0001	0	42.58	0.00061	R	FLEQQNK	M					Spectrum1266 scans:1850,
2		K2C8_MOUSE	Keratin, type II cytoskeletal 8 OS=Mus musculus GN=Krt8 PE=1 SV=4	98	54531	5	3	4	3	69	1	0	0	455.712	909.408	2	909.408	0.0005	0	5.13	1.2	K	YEDEINK	R					Spectrum1251 scans:1833,
2		K2C8_MOUSE	Keratin, type II cytoskeletal 8 OS=Mus musculus GN=Krt8 PE=1 SV=4	98	54531	5	3	4	3	188	2	0	0	361.538	1081.59	3	1081.59	-0.0003	1	5.35	1.1	K	FASFIDKVR	F					Spectrum2022 scans:2682,
2		K2C8_MOUSE	Keratin, type II cytoskeletal 8 OS=Mus musculus GN=Krt8 PE=1 SV=4	98	54531	5	3	4	3	189	1	0	0	541.803	1081.59	2	1081.59	-0.0001	1	54.82	2e-05	K	FASFIDKVR	F					Spectrum2019 scans:2679,
2		K2C8_MOUSE	Keratin, type II cytoskeletal 8 OS=Mus musculus GN=Krt8 PE=1 SV=4	98	54531	5	3	4	3	474	1	0	0	436.89	1307.65	3	1307.65	0.0006	2	43.65	0.00034	K	NKYEDEINKR	T					Spectrum1240 scans:1821,
2		GFAP_MOUSE	Glial fibrillary acidic protein OS=Mus musculus GN=Gfap PE=1 SV=4	95	49927	2	2	2	2	66	1	0	0	453.738	905.461	2	905.461	-0.0001	0	42.58	0.00061	R	FLEQQNK	A					Spectrum1266 scans:1850,
2		GFAP_MOUSE	Glial fibrillary acidic protein OS=Mus musculus GN=Gfap PE=1 SV=4	95	49927	2	2	2	2	427	1	0	1	639.358	1276.7	2	1276.7	-0.0005	0	72.65	1.9e-07	K	LALDIEIATYR	K					Spectrum2463 scans:3212,
2		K2C4_MOUSE	Keratin, type II cytoskeletal 4 OS=Mus musculus GN=Krt4 PE=1 SV=2	91	56590	5	3	4	3	66	1	0	0	453.738	905.461	2	905.461	-0.0001	0	42.58	0.00061	R	FLEQQNK	V					Spectrum1266 scans:1850,
2		K2C4_MOUSE	Keratin, type II cytoskeletal 4 OS=Mus musculus GN=Krt4 PE=1 SV=2	91	56590	5	3	4	3	113	1	0	0	503.237	1004.46	2	1004.46	-0.0001	0	35.33	0.0015	K	LLEGEECR	M					Spectrum1396 scans:1993,
2		K2C4_MOUSE	Keratin, type II cytoskeletal 4 OS=Mus musculus GN=Krt4 PE=1 SV=2	91	56590	5	3	4	3	188	2	0	0	361.538	1081.59	3	1081.59	-0.0003	1	5.35	1.1	K	FASFIDKVR	F					Spectrum2022 scans:2682,
2		K2C4_MOUSE	Keratin, type II cytoskeletal 4 OS=Mus musculus GN=Krt4 PE=1 SV=2	91	56590	5	3	4	3	189	1	0	0	541.803	1081.59	2	1081.59	-0.0001	1	54.82	2e-05	K	FASFIDKVR	F					Spectrum2019 scans:2679,
2		K2C4_MOUSE	Keratin, type II cytoskeletal 4 OS=Mus musculus GN=Krt4 PE=1 SV=2	91	56590	5	3	4	3	663	1	0	0	738.908	1475.8	2	1475.8	0.0032	1	15.55	0.079	R	FLEQQNKVLETK	W					Spectrum1700 scans:2327,
2		K2C72_MOUSE	Keratin, type II cytoskeletal 72 OS=Mus musculus GN=Krt72 PE=3 SV=1	85	57228	5	2	3	2	3	3	0	0	366.698	731.381	2	731.381	0	0	12.71	0.7	R	LDSELR	N					Spectrum1360 scans:1953,
2		K2C72_MOUSE	Keratin, type II cytoskeletal 72 OS=Mus musculus GN=Krt72 PE=3 SV=1	85	57228	5	2	3	2	188	2	0	0	361.538	1081.59	3	1081.59	-0.0003	1	5.35	1.1	K	FASFIDKVR	F					Spectrum2022 scans:2682,
2		K2C72_MOUSE	Keratin, type II cytoskeletal 72 OS=Mus musculus GN=Krt72 PE=3 SV=1	85	57228	5	2	3	2	189	1	0	0	541.803	1081.59	2	1081.59	-0.0001	1	54.82	2e-05	K	FASFIDKVR	F					Spectrum2019 scans:2679,
2		K2C72_MOUSE	Keratin, type II cytoskeletal 72 OS=Mus musculus GN=Krt72 PE=3 SV=1	85	57228	5	2	3	2	798	1	0	1	565.619	1693.83	3	1693.83	0.0004	1	16.85	0.19	K	DVDAAYMNKVELQAK	V					Spectrum2010 scans:2669,
2		K2C72_MOUSE	Keratin, type II cytoskeletal 72 OS=Mus musculus GN=Krt72 PE=3 SV=1	85	57228	5	2	3	2	799	1	0	1	847.926	1693.84	2	1693.83	0.0034	1	50.98	7.8e-05	K	DVDAAYMNKVELQAK	V					Spectrum2011 scans:2670,
2		KRT84_MOUSE	Keratin, type II cuticular Hb4 OS=Mus musculus GN=Krt84 PE=2 SV=2	76	65798	3	2	2	2	66	1	0	0	453.738	905.461	2	905.461	-0.0001	0	42.58	0.00061	R	FLEQQNK	L					Spectrum1266 scans:1850,
2		KRT84_MOUSE	Keratin, type II cuticular Hb4 OS=Mus musculus GN=Krt84 PE=2 SV=2	76	65798	3	2	2	2	188	2	0	0	361.538	1081.59	3	1081.59	-0.0003	1	5.35	1.1	K	FASFIDKVR	F					Spectrum2022 scans:2682,
2		KRT84_MOUSE	Keratin, type II cuticular Hb4 OS=Mus musculus GN=Krt84 PE=2 SV=2	76	65798	3	2	2	2	189	1	0	0	541.803	1081.59	2	1081.59	-0.0001	1	54.82	2e-05	K	FASFIDKVR	F					Spectrum2019 scans:2679,
2		KRT81_MOUSE	Keratin, type II cuticular Hb1 OS=Mus musculus GN=Krt81 PE=2 SV=2	43	54653	1	1	1	1	66	1	0	0	453.738	905.461	2	905.461	-0.0001	0	42.58	0.00061	R	FLEQQNK	L					Spectrum1266 scans:1850,
2		NFH_MOUSE	Neurofilament heavy polypeptide OS=Mus musculus GN=Nefh PE=1 SV=3	35	117209	1	1	1	1	113	1	0	0	503.237	1004.46	2	1004.46	-0.0001	0	35.33	0.0015	K	LLEGEECR	I					Spectrum1396 scans:1993,
3	1	PLAK_MOUSE	Junction plakoglobin OS=Mus musculus GN=Jup PE=1 SV=3	82	82490	7	4	7	4	192	1	1	1	544.33	1086.64	2	1086.64	0.0013	0	3.82	0.44	R	LNYGIPAIVK	L					Spectrum2332 scans:3037,
3	1	PLAK_MOUSE	Junction plakoglobin OS=Mus musculus GN=Jup PE=1 SV=3	82	82490	7	4	7	4	332	2	1	1	401.569	1201.68	3	1201.69	-0.0013	1	10.63	0.59	K	AAMIVNQLSKK	E					Spectrum1085 scans:1650,
3	1	PLAK_MOUSE	Junction plakoglobin OS=Mus musculus GN=Jup PE=1 SV=3	82	82490	7	4	7	4	367	1	1	1	412.867	1235.58	3	1235.58	0.0017	1	17.72	0.047	R	ISEDKNPDYR	K					Spectrum1087 scans:1653,
3	1	PLAK_MOUSE	Junction plakoglobin OS=Mus musculus GN=Jup PE=1 SV=3	82	82490	7	4	7	4	369	1	1	1	618.847	1235.68	2	1235.68	0.0024	0	23	0.032	R	VSVELTNSLFK	H					Spectrum2390 scans:3114,
3	1	PLAK_MOUSE	Junction plakoglobin OS=Mus musculus GN=Jup PE=1 SV=3	82	82490	7	4	7	4	511	1	1	1	671.367	1340.72	2	1340.72	0.0012	0	28.35	0.0022	K	LLNDEDPVVVTK	A					Spectrum1994 scans:2651,
3	1	PLAK_MOUSE	Junction plakoglobin OS=Mus musculus GN=Jup PE=1 SV=3	82	82490	7	4	7	4	522	1	1	1	676.809	1351.6	2	1351.6	0.0007	0	6.37	0.91	R	TMQNTSDLDTAR	C					Spectrum1452 scans:2054,
3	1	PLAK_MOUSE	Junction plakoglobin OS=Mus musculus GN=Jup PE=1 SV=3	82	82490	7	4	7	4	665	1	1	1	742.381	1482.75	2	1482.75	0.0011	0	63.92	1e-06	R	NEGTATYAAAVLFR	I					Spectrum2437 scans:3176,
4	1	DESP_MOUSE	Desmoplakin OS=Mus musculus GN=Dsp PE=1 SV=1	49	335158	4	1	4	1	13	1	1	1	394.717	787.419	2	787.419	0.0006	0	14.63	0.097	K	GLQDSIR	K					Spectrum1550 scans:2162,
4	1	DESP_MOUSE	Desmoplakin OS=Mus musculus GN=Dsp PE=1 SV=1	49	335158	4	1	4	1	67	1	1	1	454.265	906.516	2	906.517	-0.0015	0	10.12	0.38	R	YIELLTR	S					Spectrum2202 scans:2884,
4	1	DESP_MOUSE	Desmoplakin OS=Mus musculus GN=Dsp PE=1 SV=1	49	335158	4	1	4	1	417	1	1	1	636.357	1270.7	2	1270.7	0.0005	0	48.51	0.00013	R	QLQNIIQATSR	E					Spectrum2014 scans:2673,
4	1	DESP_MOUSE	Desmoplakin OS=Mus musculus GN=Dsp PE=1 SV=1	49	335158	4	1	4	1	647	1	1	1	484.588	1450.74	3	1450.74	-0.0004	2	1.08	0.79	R	LTYEIEDEKRR	R					Spectrum1463 scans:2066,
5	1	LYZ1_MOUSE	Lysozyme C-1 OS=Mus musculus GN=Lyz1 PE=1 SV=1	38	17240	1	1	1	1	586	1	1	1	700.844	1399.67	2	1399.67	0.0005	0	37.73	0.00044	R	STDYGIFQINSR	Y					Spectrum2336 scans:3043,
6	1	IGH1M_MOUSE	Ig gamma-1 chain C region, membrane-bound form OS=Mus musculus GN=Ighg1 PE=1 SV=2	35	44043	4	1	4	1	215	3	1	1	550.837	1099.66	2	1099.65	0.0105	0	6	0.94	K	DVLTITLTPK	V					Spectrum2474 scans:3229,
6	1	IGH1M_MOUSE	Ig gamma-1 chain C region, membrane-bound form OS=Mus musculus GN=Ighg1 PE=1 SV=2	35	44043	4	1	4	1	342	1	1	1	605.846	1209.68	2	1209.68	0.001	0	5.71	0.29	K	APQVYTIPPPK	E					Spectrum1867 scans:2511,
6	1	IGH1M_MOUSE	Ig gamma-1 chain C region, membrane-bound form OS=Mus musculus GN=Ighg1 PE=1 SV=2	35	44043	4	1	4	1	374	1	1	1	622.338	1242.66	2	1242.66	0.0008	0	35.35	0.00054	R	VNSAAFPAPIEK	T					Spectrum1973 scans:2628,
6	1	IGH1M_MOUSE	Ig gamma-1 chain C region, membrane-bound form OS=Mus musculus GN=Ighg1 PE=1 SV=2	35	44043	4	1	4	1	889	1	1	1	605.322	1812.94	3	1812.94	0.0006	1	9.76	0.12	K	APQVYTIPPPKEQMAK	D	Oxidation (M)	0.0000000000000100.0			Spectrum1660 scans:2283,
7	1	RS27A_MOUSE	Ubiquitin-40S ribosomal protein S27a OS=Mus musculus GN=Rps27a PE=1 SV=2	34	18282	2	1	2	1	697	1	1	1	508.598	1522.77	3	1522.77	-0.0015	1	9.03	0.14	K	IQDKEGIPPDQQR	L					Spectrum1224 scans:1803,
7	1	RS27A_MOUSE	Ubiquitin-40S ribosomal protein S27a OS=Mus musculus GN=Rps27a PE=1 SV=2	34	18282	2	1	2	1	867	1	1	1	894.468	1786.92	2	1786.92	0.002	0	34.27	0.0039	K	TITLEVEPSDTIENVK	A					Spectrum2294 scans:2988,
8	1	SH321_MOUSE	SH3 domain-containing protein 21 OS=Mus musculus GN=Sh3d21 PE=1 SV=1	31	60686	1	1	1	1	214	1	1	1	550.837	1099.66	2	1099.66	-0.0008	1	30.99	0.003	R	SRLELLELK	L					Spectrum2173 scans:2852,
9	1	PKP1_MOUSE	Plakophilin-1 OS=Mus musculus GN=Pkp1 PE=1 SV=1	30	82270	2	1	2	1	699	1	1	1	762.899	1523.78	2	1523.78	0.002	0	30.11	0.0015	R	SPNQNVQQAAAGALR	N					Spectrum1807 scans:2445,
9	1	PKP1_MOUSE	Plakophilin-1 OS=Mus musculus GN=Pkp1 PE=1 SV=1	30	82270	2	1	2	1	1067	2	1	1	674.977	2021.91	3	2021.91	0	0	0.77	3.5	K	QYFSNSMLNNVFNLCR	N	Oxidation (M)	0.0000001000000000.0			Spectrum1939 scans:2590,
10	1	ASAP2_MOUSE	Arf-GAP with SH3 domain, ANK repeat and PH domain-containing protein 2 OS=Mus musculus GN=Asap2 PE=1 SV=3	30	107992	1	1	1	1	93	1	1	1	487.269	972.524	2	972.524	-0.0001	0	29.95	0.0077	K	EIISEVQR	M					Spectrum1913 scans:2562,
11	1	RPAP1_MOUSE	RNA polymerase II-associated protein 1 OS=Mus musculus GN=Rpap1 PE=1 SV=2	25	156826	1	1	1	1	333	1	1	1	602.322	1202.63	2	1202.63	0.0007	0	24.57	0.028	R	TWLLTDEGLR	Q					Spectrum2174 scans:2853,
12	1	ANKR6_MOUSE	Ankyrin repeat domain-containing protein 6 OS=Mus musculus GN=Ankrd6 PE=1 SV=2	21	78789	2	1	2	1	107	1	0	1	498.263	994.512	2	994.52	-0.0075	0	20.73	0.052	R	LQQHAAAEK	Q					Spectrum1608 scans:2226,
12	1	ANKR6_MOUSE	Ankyrin repeat domain-containing protein 6 OS=Mus musculus GN=Ankrd6 PE=1 SV=2	21	78789	2	1	2	1	724	4	1	1	524.315	1569.92	3	1569.91	0.0131	0	4.1	1.1	R	ATVVGNTEILTALIR	E					Spectrum1886 scans:2532,
13	1	CO5A1_MOUSE	Collagen alpha-1(V) chain OS=Mus musculus GN=Col5a1 PE=1 SV=2	18	184248	1	1	1	1	934	1	1	1	625.639	1873.89	3	1873.9	-0.0045	0	17.6	0.029	R	SDHPIIDTNGIVMFGSR	I	Oxidation (M)	0.00000000000010000.0			Spectrum2002 scans:2660,
14	1	XIRP2_MOUSE	Xin actin-binding repeat-containing protein 2 OS=Mus musculus GN=Xirp2 PE=1 SV=1	16	431301	4	1	3	1	288	2	1	1	388.849	1163.53	3	1163.53	-0.0054	1	2.9	2.1	K	ETSPPAKCMK	I	Oxidation (M)	0.0000000010.0			Spectrum888 scans:1434,
14	1	XIRP2_MOUSE	Xin actin-binding repeat-containing protein 2 OS=Mus musculus GN=Xirp2 PE=1 SV=1	16	431301	4	1	3	1	290	1	1	1	582.771	1163.53	2	1163.53	-0.0048	1	1.06	3.3	K	ETSPPAKCMK	I	Oxidation (M)	0.0000000010.0			Spectrum887 scans:1433,
14	1	XIRP2_MOUSE	Xin actin-binding repeat-containing protein 2 OS=Mus musculus GN=Xirp2 PE=1 SV=1	16	431301	4	1	3	1	799	3	0	1	847.926	1693.84	2	1693.85	-0.0144	1	2.97	4.9	R	YENIKTVTQEDVQK	G					Spectrum2011 scans:2670,
14	1	XIRP2_MOUSE	Xin actin-binding repeat-containing protein 2 OS=Mus musculus GN=Xirp2 PE=1 SV=1	16	431301	4	1	3	1	839	1	1	1	879.358	1756.7	2	1756.72	-0.0171	0	16.1	0.025	K	MTSTCNAFSEYQYR	H					Spectrum2126 scans:2797,
15	1	AP3B1_MOUSE	AP-3 complex subunit beta-1 OS=Mus musculus GN=Ap3b1 PE=1 SV=2	15	123291	1	1	1	1	596	1	1	1	705.865	1409.72	2	1409.72	-0.004	1	14.82	0.041	R	YARTQFVSPWR	E					Spectrum1933 scans:2584,
16	1	GRIK2_MOUSE	Glutamate receptor ionotropic, kainate 2 OS=Mus musculus GN=Grik2 PE=1 SV=4	15	103105	3	1	1	1	200	2	1	1	547.777	1093.54	2	1093.55	-0.0092	2	6.27	0.52	R	MSLKCQRR	L	Oxidation (M)	0.10000000.0			Spectrum1897 scans:2544,
16	1	GRIK2_MOUSE	Glutamate receptor ionotropic, kainate 2 OS=Mus musculus GN=Grik2 PE=1 SV=4	15	103105	3	1	1	1	201	2	1	1	547.777	1093.54	2	1093.55	-0.0088	2	4.38	1.1	R	MSLKCQRR	L	Oxidation (M)	0.10000000.0			Spectrum1527 scans:2137,
16	1	GRIK2_MOUSE	Glutamate receptor ionotropic, kainate 2 OS=Mus musculus GN=Grik2 PE=1 SV=4	15	103105	3	1	1	1	206	1	1	1	547.778	1093.54	2	1093.55	-0.0081	2	14.61	0.043	R	MSLKCQRR	L	Oxidation (M)	0.10000000.0			Spectrum2015 scans:2674,
17	1	APC_MOUSE	Adenomatous polyposis coli protein OS=Mus musculus GN=Apc PE=1 SV=1	13	313179	1	1	1	1	236	1	1	1	560.286	1118.56	2	1118.57	-0.0111	2	13.06	0.06	R	SEKDRSLER	E					Spectrum1357 scans:1950,

## Sheet: 2KO_R10G.csv
Header	--------------------------------------------------------
Peak list format	Mascot generic
Search type	MIS
Mascot version	2.5.1
Database	SwissProt
Fasta file	SwissProt_2017_04.fasta
Total sequences	554241
Total residues	198410167
Sequences after taxonomy filter	16916
Number of queries	2190
Decoy	--------------------------------------------------------
Number of matches above identity threshold in search of real database	102
Number of matches above identity threshold in search of decoy database	14
Number of matches above homology threshold in search of real database	110
Number of matches above homology threshold in search of decoy database	21
Fixed modifications	--------------------------------------------------------
Identifier	Name	Delta	Neutral loss
1	Carbamidomethyl (C)	57.0215
Variable modifications	--------------------------------------------------------
Identifier	Name	Delta	Neutral loss(es)
1	Oxidation (M)	15.9949	0	63.9983
Search Parameters	--------------------------------------------------------
Taxonomy filter	. . . . . . . . . . . . . . . . Mus.
Enzyme	Trypsin
Maximum Missed Cleavages	2
Fixed modifications	Carbamidomethyl (C)
Variable modifications	Oxidation (M)
Peptide Mass Tolerance	10
Peptide Mass Tolerance Units	ppm
Fragment Mass Tolerance	0.8
Fragment Mass Tolerance Units	Da
Mass values	Monoisotopic
Instrument type	ESI-TRAP
Decoy database also searched	1
Format parameters	--------------------------------------------------------
Significance threshold	0.05
Max. number of hits	0
Use MudPIT protein scoring	1
Ions score cut-off	0
Include same-set proteins	0
Include sub-set proteins	1
Include unassigned	0
Require bold red	0
Use homology threshold	1
Group protein families	1
Re-score using Percolator	0
Show duplicate peptides	1
Protein hits	--------------------------------------------------------
prot_hit_num	prot_family_member	prot_acc	prot_desc	prot_score	prot_mass	prot_matches	prot_matches_sig	prot_sequences	prot_sequences_sig	pep_query	pep_rank	pep_isbold	pep_isunique	pep_exp_mz	pep_exp_mr	pep_exp_z	pep_calc_mr	pep_delta	pep_miss	pep_score	pep_expect	pep_res_before	pep_seq	pep_res_after	pep_var_mod	pep_var_mod_pos	pep_summed_mod_pos	pep_local_mod_pos	pep_scan_title
1	1	K1C16_MOUSE	Keratin, type I cytoskeletal 16 OS=Mus musculus GN=Krt16 PE=1 SV=3	403	51973	15	11	12	9	23	1	0	0	404.204	806.392	2	806.392	0.0002	0	31.86	0.0037	R	LAADDFR	T					Spectrum1757 scans:2410,
1	1	K1C16_MOUSE	Keratin, type I cytoskeletal 16 OS=Mus musculus GN=Krt16 PE=1 SV=3	403	51973	15	11	12	9	69	4	0	1	436.253	870.492	2	870.492	0.0002	0	9.47	0.68	R	QRPTEIK	D					Spectrum1614 scans:2253,
1	1	K1C16_MOUSE	Keratin, type I cytoskeletal 16 OS=Mus musculus GN=Krt16 PE=1 SV=3	403	51973	15	11	12	9	104	1	0	0	460.214	918.413	2	918.412	0.0012	0	4	1.1	K	DYSPYFK	T					Spectrum2083 scans:2768,
1	1	K1C16_MOUSE	Keratin, type I cytoskeletal 16 OS=Mus musculus GN=Krt16 PE=1 SV=3	403	51973	15	11	12	9	162	1	0	1	501.732	1001.45	2	1001.45	-0.0002	0	33.99	0.00064	R	QFTSSSSMK	G					Spectrum1285 scans:1891,
1	1	K1C16_MOUSE	Keratin, type I cytoskeletal 16 OS=Mus musculus GN=Krt16 PE=1 SV=3	403	51973	15	11	12	9	269	1	0	0	545.769	1089.52	2	1089.52	0.0003	0	65.31	2.1e-06	K	VTMQNLNDR	L					Spectrum1595 scans:2232,
1	1	K1C16_MOUSE	Keratin, type I cytoskeletal 16 OS=Mus musculus GN=Krt16 PE=1 SV=3	403	51973	15	11	12	9	298	1	0	0	553.767	1105.52	2	1105.52	0.0003	0	62.59	3.9e-06	K	VTMQNLNDR	L	Oxidation (M)	0.001000000.0			Spectrum1134 scans:1725,
1	1	K1C16_MOUSE	Keratin, type I cytoskeletal 16 OS=Mus musculus GN=Krt16 PE=1 SV=3	403	51973	15	11	12	9	325	1	0	0	561.793	1121.57	2	1121.57	0.0001	0	36.63	0.00045	R	LEQEIATYR	R					Spectrum1778 scans:2433,
1	1	K1C16_MOUSE	Keratin, type I cytoskeletal 16 OS=Mus musculus GN=Krt16 PE=1 SV=3	403	51973	15	11	12	9	461	1	0	1	610.804	1219.59	2	1219.59	0.0012	0	65.29	1.9e-06	K	ASLENSLEETK	G					Spectrum1856 scans:2519,
1	1	K1C16_MOUSE	Keratin, type I cytoskeletal 16 OS=Mus musculus GN=Krt16 PE=1 SV=3	403	51973	15	11	12	9	491	1	0	1	621.301	1240.59	2	1240.59	0.0007	0	17.61	0.041	K	NHEEEMLALR	G					Spectrum1906 scans:2574,
1	1	K1C16_MOUSE	Keratin, type I cytoskeletal 16 OS=Mus musculus GN=Krt16 PE=1 SV=3	403	51973	15	11	12	9	665	1	0	1	457.234	1368.68	3	1368.68	-0.0006	1	26.11	0.011	K	KNHEEEMLALR	G					Spectrum1700 scans:2347,
1	1	K1C16_MOUSE	Keratin, type I cytoskeletal 16 OS=Mus musculus GN=Krt16 PE=1 SV=3	403	51973	15	11	12	9	674	1	0	0	690.368	1378.72	2	1378.72	0.0006	1	54.47	2.3e-05	K	TRLEQEIATYR	R					Spectrum1946 scans:2618,
1	1	K1C16_MOUSE	Keratin, type I cytoskeletal 16 OS=Mus musculus GN=Krt16 PE=1 SV=3	403	51973	15	11	12	9	750	1	0	1	478.579	1432.71	3	1432.72	-0.001	1	9.98	0.12	K	ASLENSLEETKGR	Y					Spectrum1690 scans:2336,
1	1	K1C16_MOUSE	Keratin, type I cytoskeletal 16 OS=Mus musculus GN=Krt16 PE=1 SV=3	403	51973	15	11	12	9	1222	1	0	1	1044.49	2086.96	2	2086.96	-0.0006	0	91.78	2.9e-09	R	GQTGGDVNVEMDAAPGVDLSR	I					Spectrum2223 scans:2923,
1	1	K1C16_MOUSE	Keratin, type I cytoskeletal 16 OS=Mus musculus GN=Krt16 PE=1 SV=3	403	51973	15	11	12	9	1235	1	0	1	1052.49	2102.96	2	2102.95	0.0032	0	4.12	1.4	R	GQTGGDVNVEMDAAPGVDLSR	I	Oxidation (M)	0.000000000010000000000.0			Spectrum2052 scans:2734,
1	1	K1C16_MOUSE	Keratin, type I cytoskeletal 16 OS=Mus musculus GN=Krt16 PE=1 SV=3	403	51973	15	11	12	9	1236	1	0	1	1052.49	2102.96	2	2102.95	0.0042	0	106	9.4e-11	R	GQTGGDVNVEMDAAPGVDLSR	I	Oxidation (M)	0.000000000010000000000.0			Spectrum2039 scans:2720,
1	2	K1C10_MOUSE	Keratin, type I cytoskeletal 10 OS=Mus musculus GN=Krt10 PE=1 SV=3	362	57906	16	14	12	11	23	1	0	0	404.204	806.392	2	806.392	0.0002	0	31.86	0.0037	R	LAADDFR	L					Spectrum1757 scans:2410,
1	2	K1C10_MOUSE	Keratin, type I cytoskeletal 10 OS=Mus musculus GN=Krt10 PE=1 SV=3	362	57906	16	14	12	11	54	1	0	1	424.229	846.444	2	846.445	-0.0002	0	24.24	0.043	K	SEITELR	R					Spectrum1715 scans:2364,
1	2	K1C10_MOUSE	Keratin, type I cytoskeletal 10 OS=Mus musculus GN=Krt10 PE=1 SV=3	362	57906	16	14	12	11	129	1	0	1	483.732	965.45	2	965.449	0.0002	1	29.74	0.0057	R	DYSKYYK	T					Spectrum1520 scans:2149,
1	2	K1C10_MOUSE	Keratin, type I cytoskeletal 10 OS=Mus musculus GN=Krt10 PE=1 SV=3	362	57906	16	14	12	11	165	1	0	1	502.28	1002.55	2	1002.55	-0.0004	1	22.32	0.058	K	SEITELRR	T					Spectrum1464 scans:2088,
1	2	K1C10_MOUSE	Keratin, type I cytoskeletal 10 OS=Mus musculus GN=Krt10 PE=1 SV=3	362	57906	16	14	12	11	219	1	0	1	524.793	1047.57	2	1047.57	-0.0006	1	41.27	0.00038	R	LAADDFRLK	Y					Spectrum2001 scans:2678,
1	2	K1C10_MOUSE	Keratin, type I cytoskeletal 10 OS=Mus musculus GN=Krt10 PE=1 SV=3	362	57906	16	14	12	11	269	1	0	0	545.769	1089.52	2	1089.52	0.0003	0	65.31	2.1e-06	R	VTMQNLNDR	L					Spectrum1595 scans:2232,
1	2	K1C10_MOUSE	Keratin, type I cytoskeletal 10 OS=Mus musculus GN=Krt10 PE=1 SV=3	362	57906	16	14	12	11	298	1	0	0	553.767	1105.52	2	1105.52	0.0003	0	62.59	3.9e-06	R	VTMQNLNDR	L	Oxidation (M)	0.001000000.0			Spectrum1134 scans:1725,
1	2	K1C10_MOUSE	Keratin, type I cytoskeletal 10 OS=Mus musculus GN=Krt10 PE=1 SV=3	362	57906	16	14	12	11	385	1	0	1	583.297	1164.58	2	1164.58	0.001	0	56.52	2.1e-05	R	LENEIQTYR	S					Spectrum1737 scans:2388,
1	2	K1C10_MOUSE	Keratin, type I cytoskeletal 10 OS=Mus musculus GN=Krt10 PE=1 SV=3	362	57906	16	14	12	11	437	1	0	1	601.313	1200.61	2	1200.61	0.0007	0	60.19	7.5e-06	R	QSVEADINGLR	R					Spectrum2074 scans:2759,
1	2	K1C10_MOUSE	Keratin, type I cytoskeletal 10 OS=Mus musculus GN=Krt10 PE=1 SV=3	362	57906	16	14	12	11	638	2	0	1	453.244	1356.71	3	1356.71	-0.0001	1	4.12	1.1	R	QSVEADINGLRR	V					Spectrum1691 scans:2337,
1	2	K1C10_MOUSE	Keratin, type I cytoskeletal 10 OS=Mus musculus GN=Krt10 PE=1 SV=3	362	57906	16	14	12	11	639	1	0	1	453.244	1356.71	3	1356.71	0.0001	1	22.86	0.022	R	QSVEADINGLRR	V					Spectrum1895 scans:2562,
1	2	K1C10_MOUSE	Keratin, type I cytoskeletal 10 OS=Mus musculus GN=Krt10 PE=1 SV=3	362	57906	16	14	12	11	641	1	0	1	679.364	1356.71	2	1356.71	0.002	1	33.63	0.0045	R	QSVEADINGLRR	V					Spectrum1894 scans:2561,
1	2	K1C10_MOUSE	Keratin, type I cytoskeletal 10 OS=Mus musculus GN=Krt10 PE=1 SV=3	362	57906	16	14	12	11	676	1	0	1	691.328	1380.64	2	1380.64	0.0007	0	22	0.0086	R	ALEESNYELEGK	I					Spectrum1970 scans:2644,
1	2	K1C10_MOUSE	Keratin, type I cytoskeletal 10 OS=Mus musculus GN=Krt10 PE=1 SV=3	362	57906	16	14	12	11	677	1	0	1	691.328	1380.64	2	1380.64	0.0017	0	67.89	4.3e-07	R	ALEESNYELEGK	I					Spectrum1834 scans:2495,
1	2	K1C10_MOUSE	Keratin, type I cytoskeletal 10 OS=Mus musculus GN=Krt10 PE=1 SV=3	362	57906	16	14	12	11	687	1	0	1	695.845	1389.68	2	1389.67	0.0018	0	85.02	2.1e-08	K	QSLEASLAETEGR	Y					Spectrum2106 scans:2794,
1	2	K1C10_MOUSE	Keratin, type I cytoskeletal 10 OS=Mus musculus GN=Krt10 PE=1 SV=3	362	57906	16	14	12	11	890	3	0	1	541.614	1621.82	3	1621.82	0.0005	1	4.97	1.1	R	ALEESNYELEGKIK	E					Spectrum1901 scans:2568,
1	3	K1C17_MOUSE	Keratin, type I cytoskeletal 17 OS=Mus musculus GN=Krt17 PE=1 SV=3	337	48417	17	12	14	11	23	1	0	0	404.204	806.392	2	806.392	0.0002	0	31.86	0.0037	R	LAADDFR	T					Spectrum1757 scans:2410,
1	3	K1C17_MOUSE	Keratin, type I cytoskeletal 17 OS=Mus musculus GN=Krt17 PE=1 SV=3	337	48417	17	12	14	11	24	1	0	1	405.224	808.433	2	808.433	0.0002	0	40.77	0.00045	R	LASYLDK	V					Spectrum1684 scans:2330,
1	3	K1C17_MOUSE	Keratin, type I cytoskeletal 17 OS=Mus musculus GN=Krt17 PE=1 SV=3	337	48417	17	12	14	11	47	1	0	1	417.221	832.428	2	832.429	-0.0009	0	10.56	0.76	K	SEISELR	R					Spectrum1668 scans:2312,
1	3	K1C17_MOUSE	Keratin, type I cytoskeletal 17 OS=Mus musculus GN=Krt17 PE=1 SV=3	337	48417	17	12	14	11	143	1	0	1	492.753	983.492	2	983.492	-0.0004	0	11.68	0.33	R	QFTSSSSIK	G					Spectrum1408 scans:2026,
1	3	K1C17_MOUSE	Keratin, type I cytoskeletal 17 OS=Mus musculus GN=Krt17 PE=1 SV=3	337	48417	17	12	14	11	145	1	0	1	495.272	988.529	2	988.53	-0.0008	1	28.25	0.017	K	SEISELRR	T					Spectrum1426 scans:2046,
1	3	K1C17_MOUSE	Keratin, type I cytoskeletal 17 OS=Mus musculus GN=Krt17 PE=1 SV=3	337	48417	17	12	14	11	146	2	0	1	495.272	988.53	2	988.53	-0.0002	1	14.7	0.38	K	SEISELRR	T					Spectrum1277 scans:1882,
1	3	K1C17_MOUSE	Keratin, type I cytoskeletal 17 OS=Mus musculus GN=Krt17 PE=1 SV=3	337	48417	17	12	14	11	147	2	0	1	497.254	992.493	2	992.493	0.0005	0	3.52	0.75	K	FETEQALR	M					Spectrum1674 scans:2319,
1	3	K1C17_MOUSE	Keratin, type I cytoskeletal 17 OS=Mus musculus GN=Krt17 PE=1 SV=3	337	48417	17	12	14	11	192	1	0	0	515.301	1028.59	2	1028.59	0.0002	0	49.16	4.1e-05	R	VLDELTLAR	A					Spectrum2251 scans:2954,
1	3	K1C17_MOUSE	Keratin, type I cytoskeletal 17 OS=Mus musculus GN=Krt17 PE=1 SV=3	337	48417	17	12	14	11	235	1	0	1	355.541	1063.6	3	1063.6	-0.0006	1	19.55	0.024	R	LASYLDKVR	A					Spectrum1794 scans:2451,
1	3	K1C17_MOUSE	Keratin, type I cytoskeletal 17 OS=Mus musculus GN=Krt17 PE=1 SV=3	337	48417	17	12	14	11	236	1	0	1	532.808	1063.6	2	1063.6	-0.0005	1	51.94	2.7e-05	R	LASYLDKVR	A					Spectrum1788 scans:2444,
1	3	K1C17_MOUSE	Keratin, type I cytoskeletal 17 OS=Mus musculus GN=Krt17 PE=1 SV=3	337	48417	17	12	14	11	325	1	0	0	561.793	1121.57	2	1121.57	0.0001	0	36.63	0.00045	R	LEQEIATYR	R					Spectrum1778 scans:2433,
1	3	K1C17_MOUSE	Keratin, type I cytoskeletal 17 OS=Mus musculus GN=Krt17 PE=1 SV=3	337	48417	17	12	14	11	492	1	0	0	621.781	1241.55	2	1241.55	0.0013	0	37.1	0.00043	K	NHEEEMNALR	G					Spectrum1423 scans:2042,
1	3	K1C17_MOUSE	Keratin, type I cytoskeletal 17 OS=Mus musculus GN=Krt17 PE=1 SV=3	337	48417	17	12	14	11	509	1	0	0	629.778	1257.54	2	1257.54	0.0005	0	7.04	0.39	K	NHEEEMNALR	G	Oxidation (M)	0.0000010000.0			Spectrum1029 scans:1609,
1	3	K1C17_MOUSE	Keratin, type I cytoskeletal 17 OS=Mus musculus GN=Krt17 PE=1 SV=3	337	48417	17	12	14	11	625	1	0	1	673.346	1344.68	2	1344.68	0	0	59.27	1.1e-05	R	ALEEANTELEVK	I					Spectrum1919 scans:2588,
1	3	K1C17_MOUSE	Keratin, type I cytoskeletal 17 OS=Mus musculus GN=Krt17 PE=1 SV=3	337	48417	17	12	14	11	651	1	0	1	681.35	1360.68	2	1360.68	0.0016	0	70.99	2.2e-07	R	EVATNSELVQSGK	S					Spectrum1534 scans:2165,
1	3	K1C17_MOUSE	Keratin, type I cytoskeletal 17 OS=Mus musculus GN=Krt17 PE=1 SV=3	337	48417	17	12	14	11	674	1	0	0	690.368	1378.72	2	1378.72	0.0006	1	54.47	2.3e-05	K	TRLEQEIATYR	R					Spectrum1946 scans:2618,
1	3	K1C17_MOUSE	Keratin, type I cytoskeletal 17 OS=Mus musculus GN=Krt17 PE=1 SV=3	337	48417	17	12	14	11	1237	1	0	1	702.023	2103.05	3	2103.04	0.0032	1	68.03	1.4e-06	K	TEELNREVATNSELVQSGK	S					Spectrum1845 scans:2507,
1	4	K1C42_MOUSE	Keratin, type I cytoskeletal 42 OS=Mus musculus GN=Krt42 PE=1 SV=1	326	50444	18	13	14	12	8	1	0	1	373.706	745.398	2	745.397	0.0006	0	25.45	0.033	K	TIEDLR	N					Spectrum1584 scans:2220,
1	4	K1C42_MOUSE	Keratin, type I cytoskeletal 42 OS=Mus musculus GN=Krt42 PE=1 SV=1	326	50444	18	13	14	12	23	1	0	0	404.204	806.392	2	806.392	0.0002	0	31.86	0.0037	R	LAADDFR	T					Spectrum1757 scans:2410,
1	4	K1C42_MOUSE	Keratin, type I cytoskeletal 42 OS=Mus musculus GN=Krt42 PE=1 SV=1	326	50444	18	13	14	12	104	1	0	0	460.214	918.413	2	918.412	0.0012	0	4	1.1	R	DYSPYFK	T					Spectrum2083 scans:2768,
1	4	K1C42_MOUSE	Keratin, type I cytoskeletal 42 OS=Mus musculus GN=Krt42 PE=1 SV=1	326	50444	18	13	14	12	144	1	0	1	494.775	987.535	2	987.535	-0.0001	1	33.43	0.0052	K	TIEDLRNK	I					Spectrum1304 scans:1912,
1	4	K1C42_MOUSE	Keratin, type I cytoskeletal 42 OS=Mus musculus GN=Krt42 PE=1 SV=1	326	50444	18	13	14	12	192	1	0	0	515.301	1028.59	2	1028.59	0.0002	0	49.16	4.1e-05	R	VLDELTLAR	A					Spectrum2251 scans:2954,
1	4	K1C42_MOUSE	Keratin, type I cytoskeletal 42 OS=Mus musculus GN=Krt42 PE=1 SV=1	326	50444	18	13	14	12	325	1	0	0	561.793	1121.57	2	1121.57	0.0001	0	36.63	0.00045	R	LEQEIATYR	R					Spectrum1778 scans:2433,
1	4	K1C42_MOUSE	Keratin, type I cytoskeletal 42 OS=Mus musculus GN=Krt42 PE=1 SV=1	326	50444	18	13	14	12	392	1	0	1	586.767	1171.52	2	1171.52	0.0012	0	36.72	0.00061	K	DAEEWFFTK	T					Spectrum2523 scans:3298,
1	4	K1C42_MOUSE	Keratin, type I cytoskeletal 42 OS=Mus musculus GN=Krt42 PE=1 SV=1	326	50444	18	13	14	12	492	1	0	0	621.781	1241.55	2	1241.55	0.0013	0	37.1	0.00043	K	NHEEEMNALR	G					Spectrum1423 scans:2042,
1	4	K1C42_MOUSE	Keratin, type I cytoskeletal 42 OS=Mus musculus GN=Krt42 PE=1 SV=1	326	50444	18	13	14	12	509	1	0	0	629.778	1257.54	2	1257.54	0.0005	0	7.04	0.39	K	NHEEEMNALR	G	Oxidation (M)	0.0000010000.0			Spectrum1029 scans:1609,
1	4	K1C42_MOUSE	Keratin, type I cytoskeletal 42 OS=Mus musculus GN=Krt42 PE=1 SV=1	326	50444	18	13	14	12	526	1	0	1	633.838	1265.66	2	1265.66	0.0009	1	37.59	0.0014	R	TKYETELNLR	M					Spectrum1790 scans:2446,
1	4	K1C42_MOUSE	Keratin, type I cytoskeletal 42 OS=Mus musculus GN=Krt42 PE=1 SV=1	326	50444	18	13	14	12	574	1	0	1	651.333	1300.65	2	1300.65	0.0014	0	74.44	3.5e-07	R	ALEEANADLEVK	I					Spectrum1896 scans:2563,
1	4	K1C42_MOUSE	Keratin, type I cytoskeletal 42 OS=Mus musculus GN=Krt42 PE=1 SV=1	326	50444	18	13	14	12	674	1	0	0	690.368	1378.72	2	1378.72	0.0006	1	54.47	2.3e-05	K	TRLEQEIATYR	R					Spectrum1946 scans:2618,
1	4	K1C42_MOUSE	Keratin, type I cytoskeletal 42 OS=Mus musculus GN=Krt42 PE=1 SV=1	326	50444	18	13	14	12	714	1	0	1	703.35	1404.69	2	1404.68	0.0009	0	15.41	0.18	R	EVATNTEALQSSR	T					Spectrum1529 scans:2159,
1	4	K1C42_MOUSE	Keratin, type I cytoskeletal 42 OS=Mus musculus GN=Krt42 PE=1 SV=1	326	50444	18	13	14	12	756	1	0	1	480.238	1437.69	3	1437.69	0.0006	1	9.47	0.86	R	ILNEMRDQYEK	M					Spectrum1676 scans:2321,
1	4	K1C42_MOUSE	Keratin, type I cytoskeletal 42 OS=Mus musculus GN=Krt42 PE=1 SV=1	326	50444	18	13	14	12	757	1	0	1	719.854	1437.69	2	1437.69	0.0014	1	40.4	0.00073	R	ILNEMRDQYEK	M					Spectrum1677 scans:2322,
1	4	K1C42_MOUSE	Keratin, type I cytoskeletal 42 OS=Mus musculus GN=Krt42 PE=1 SV=1	326	50444	18	13	14	12	777	3	0	1	485.57	1453.69	3	1453.69	-0.0004	1	3.69	1.1	R	ILNEMRDQYEK	M	Oxidation (M)	0.00001000000.0			Spectrum1334 scans:1945,
1	4	K1C42_MOUSE	Keratin, type I cytoskeletal 42 OS=Mus musculus GN=Krt42 PE=1 SV=1	326	50444	18	13	14	12	1220	1	0	1	1043.5	2084.98	2	2084.98	0.0035	0	24.71	0.0048	R	GQVGGDVNVEMDAAPGVDLSR	I					Spectrum2294 scans:3001,
1	4	K1C42_MOUSE	Keratin, type I cytoskeletal 42 OS=Mus musculus GN=Krt42 PE=1 SV=1	326	50444	18	13	14	12	1234	1	0	1	1051.5	2100.98	2	2100.97	0.0037	0	76.73	6.7e-08	R	GQVGGDVNVEMDAAPGVDLSR	I	Oxidation (M)	0.000000000010000000000.0			Spectrum2116 scans:2805,
1		K1C14_MOUSE	Keratin, type I cytoskeletal 14 OS=Mus musculus GN=Krt14 PE=1 SV=2	452	53176	20	14	15	12	23	1	0	0	404.204	806.392	2	806.392	0.0002	0	31.86	0.0037	R	LAADDFR	T					Spectrum1757 scans:2410,
1		K1C14_MOUSE	Keratin, type I cytoskeletal 14 OS=Mus musculus GN=Krt14 PE=1 SV=2	452	53176	20	14	15	12	47	1	0	1	417.221	832.428	2	832.429	-0.0009	0	10.56	0.76	K	SEISELR	R					Spectrum1668 scans:2312,
1		K1C14_MOUSE	Keratin, type I cytoskeletal 14 OS=Mus musculus GN=Krt14 PE=1 SV=2	452	53176	20	14	15	12	69	4	0	1	436.253	870.492	2	870.492	0.0002	0	9.47	0.68	R	QRPTEIK	D					Spectrum1614 scans:2253,
1		K1C14_MOUSE	Keratin, type I cytoskeletal 14 OS=Mus musculus GN=Krt14 PE=1 SV=2	452	53176	20	14	15	12	104	1	0	0	460.214	918.413	2	918.412	0.0012	0	4	1.1	K	DYSPYFK	T					Spectrum2083 scans:2768,
1		K1C14_MOUSE	Keratin, type I cytoskeletal 14 OS=Mus musculus GN=Krt14 PE=1 SV=2	452	53176	20	14	15	12	145	1	0	1	495.272	988.529	2	988.53	-0.0008	1	28.25	0.017	K	SEISELRR	T					Spectrum1426 scans:2046,
1		K1C14_MOUSE	Keratin, type I cytoskeletal 14 OS=Mus musculus GN=Krt14 PE=1 SV=2	452	53176	20	14	15	12	146	2	0	1	495.272	988.53	2	988.53	-0.0002	1	14.7	0.38	K	SEISELRR	T					Spectrum1277 scans:1882,
1		K1C14_MOUSE	Keratin, type I cytoskeletal 14 OS=Mus musculus GN=Krt14 PE=1 SV=2	452	53176	20	14	15	12	162	1	0	1	501.732	1001.45	2	1001.45	-0.0002	0	33.99	0.00064	R	QFTSSSSMK	G					Spectrum1285 scans:1891,
1		K1C14_MOUSE	Keratin, type I cytoskeletal 14 OS=Mus musculus GN=Krt14 PE=1 SV=2	452	53176	20	14	15	12	192	1	0	0	515.301	1028.59	2	1028.59	0.0002	0	49.16	4.1e-05	R	VLDELTLAR	A					Spectrum2251 scans:2954,
1		K1C14_MOUSE	Keratin, type I cytoskeletal 14 OS=Mus musculus GN=Krt14 PE=1 SV=2	452	53176	20	14	15	12	269	1	0	0	545.769	1089.52	2	1089.52	0.0003	0	65.31	2.1e-06	K	VTMQNLNDR	L					Spectrum1595 scans:2232,
1		K1C14_MOUSE	Keratin, type I cytoskeletal 14 OS=Mus musculus GN=Krt14 PE=1 SV=2	452	53176	20	14	15	12	298	1	0	0	553.767	1105.52	2	1105.52	0.0003	0	62.59	3.9e-06	K	VTMQNLNDR	L	Oxidation (M)	0.001000000.0			Spectrum1134 scans:1725,
1		K1C14_MOUSE	Keratin, type I cytoskeletal 14 OS=Mus musculus GN=Krt14 PE=1 SV=2	452	53176	20	14	15	12	325	1	0	0	561.793	1121.57	2	1121.57	0.0001	0	36.63	0.00045	R	LEQEIATYR	R					Spectrum1778 scans:2433,
1		K1C14_MOUSE	Keratin, type I cytoskeletal 14 OS=Mus musculus GN=Krt14 PE=1 SV=2	452	53176	20	14	15	12	625	1	0	1	673.346	1344.68	2	1344.68	0	0	59.27	1.1e-05	R	ALEEANTELEVK	I					Spectrum1919 scans:2588,
1		K1C14_MOUSE	Keratin, type I cytoskeletal 14 OS=Mus musculus GN=Krt14 PE=1 SV=2	452	53176	20	14	15	12	651	1	0	1	681.35	1360.68	2	1360.68	0.0016	0	70.99	2.2e-07	R	EVATNSELVQSGK	S					Spectrum1534 scans:2165,
1		K1C14_MOUSE	Keratin, type I cytoskeletal 14 OS=Mus musculus GN=Krt14 PE=1 SV=2	452	53176	20	14	15	12	674	1	0	0	690.368	1378.72	2	1378.72	0.0006	1	54.47	2.3e-05	K	TRLEQEIATYR	R					Spectrum1946 scans:2618,
1		K1C14_MOUSE	Keratin, type I cytoskeletal 14 OS=Mus musculus GN=Krt14 PE=1 SV=2	452	53176	20	14	15	12	756	1	0	1	480.238	1437.69	3	1437.69	0.0006	1	9.47	0.86	R	ILNEMRDQYEK	M					Spectrum1676 scans:2321,
1		K1C14_MOUSE	Keratin, type I cytoskeletal 14 OS=Mus musculus GN=Krt14 PE=1 SV=2	452	53176	20	14	15	12	757	1	0	1	719.854	1437.69	2	1437.69	0.0014	1	40.4	0.00073	R	ILNEMRDQYEK	M					Spectrum1677 scans:2322,
1		K1C14_MOUSE	Keratin, type I cytoskeletal 14 OS=Mus musculus GN=Krt14 PE=1 SV=2	452	53176	20	14	15	12	777	3	0	1	485.57	1453.69	3	1453.69	-0.0004	1	3.69	1.1	R	ILNEMRDQYEK	M	Oxidation (M)	0.00001000000.0			Spectrum1334 scans:1945,
1		K1C14_MOUSE	Keratin, type I cytoskeletal 14 OS=Mus musculus GN=Krt14 PE=1 SV=2	452	53176	20	14	15	12	1220	1	0	1	1043.5	2084.98	2	2084.98	0.0035	0	24.71	0.0048	R	GQVGGDVNVEMDAAPGVDLSR	I					Spectrum2294 scans:3001,
1		K1C14_MOUSE	Keratin, type I cytoskeletal 14 OS=Mus musculus GN=Krt14 PE=1 SV=2	452	53176	20	14	15	12	1234	1	0	1	1051.5	2100.98	2	2100.97	0.0037	0	76.73	6.7e-08	R	GQVGGDVNVEMDAAPGVDLSR	I	Oxidation (M)	0.000000000010000000000.0			Spectrum2116 scans:2805,
1		K1C14_MOUSE	Keratin, type I cytoskeletal 14 OS=Mus musculus GN=Krt14 PE=1 SV=2	452	53176	20	14	15	12	1237	1	0	1	702.023	2103.05	3	2103.04	0.0032	1	68.03	1.4e-06	K	TEELNREVATNSELVQSGK	S					Spectrum1845 scans:2507,
1		K1C15_MOUSE	Keratin, type I cytoskeletal 15 OS=Mus musculus GN=Krt15 PE=1 SV=2	281	49278	10	10	8	8	23	1	0	0	404.204	806.392	2	806.392	0.0002	0	31.86	0.0037	R	LAADDFR	L					Spectrum1757 scans:2410,
1		K1C15_MOUSE	Keratin, type I cytoskeletal 15 OS=Mus musculus GN=Krt15 PE=1 SV=2	281	49278	10	10	8	8	24	1	0	1	405.224	808.433	2	808.433	0.0002	0	40.77	0.00045	R	LASYLDK	V					Spectrum1684 scans:2330,
1		K1C15_MOUSE	Keratin, type I cytoskeletal 15 OS=Mus musculus GN=Krt15 PE=1 SV=2	281	49278	10	10	8	8	192	1	0	0	515.301	1028.59	2	1028.59	0.0002	0	49.16	4.1e-05	R	VLDELTLAR	T					Spectrum2251 scans:2954,
1		K1C15_MOUSE	Keratin, type I cytoskeletal 15 OS=Mus musculus GN=Krt15 PE=1 SV=2	281	49278	10	10	8	8	219	1	0	1	524.793	1047.57	2	1047.57	-0.0006	1	41.27	0.00038	R	LAADDFRLK	Y					Spectrum2001 scans:2678,
1		K1C15_MOUSE	Keratin, type I cytoskeletal 15 OS=Mus musculus GN=Krt15 PE=1 SV=2	281	49278	10	10	8	8	235	1	0	1	355.541	1063.6	3	1063.6	-0.0006	1	19.55	0.024	R	LASYLDKVR	A					Spectrum1794 scans:2451,
1		K1C15_MOUSE	Keratin, type I cytoskeletal 15 OS=Mus musculus GN=Krt15 PE=1 SV=2	281	49278	10	10	8	8	236	1	0	1	532.808	1063.6	2	1063.6	-0.0005	1	51.94	2.7e-05	R	LASYLDKVR	A					Spectrum1788 scans:2444,
1		K1C15_MOUSE	Keratin, type I cytoskeletal 15 OS=Mus musculus GN=Krt15 PE=1 SV=2	281	49278	10	10	8	8	269	1	0	0	545.769	1089.52	2	1089.52	0.0003	0	65.31	2.1e-06	K	VTMQNLNDR	L					Spectrum1595 scans:2232,
1		K1C15_MOUSE	Keratin, type I cytoskeletal 15 OS=Mus musculus GN=Krt15 PE=1 SV=2	281	49278	10	10	8	8	298	1	0	0	553.767	1105.52	2	1105.52	0.0003	0	62.59	3.9e-06	K	VTMQNLNDR	L	Oxidation (M)	0.001000000.0			Spectrum1134 scans:1725,
1		K1C15_MOUSE	Keratin, type I cytoskeletal 15 OS=Mus musculus GN=Krt15 PE=1 SV=2	281	49278	10	10	8	8	325	1	0	0	561.793	1121.57	2	1121.57	0.0001	0	36.63	0.00045	R	LEQEIATYR	N					Spectrum1778 scans:2433,
1		K1C15_MOUSE	Keratin, type I cytoskeletal 15 OS=Mus musculus GN=Krt15 PE=1 SV=2	281	49278	10	10	8	8	674	1	0	0	690.368	1378.72	2	1378.72	0.0006	1	54.47	2.3e-05	K	TRLEQEIATYR	N					Spectrum1946 scans:2618,
1		K1C13_MOUSE	Keratin, type I cytoskeletal 13 OS=Mus musculus GN=Krt13 PE=1 SV=2	218	48066	11	10	8	8	23	1	0	0	404.204	806.392	2	806.392	0.0002	0	31.86	0.0037	R	LAADDFR	L					Spectrum1757 scans:2410,
1		K1C13_MOUSE	Keratin, type I cytoskeletal 13 OS=Mus musculus GN=Krt13 PE=1 SV=2	218	48066	11	10	8	8	24	1	0	1	405.224	808.433	2	808.433	0.0002	0	40.77	0.00045	R	LASYLDK	V					Spectrum1684 scans:2330,
1		K1C13_MOUSE	Keratin, type I cytoskeletal 13 OS=Mus musculus GN=Krt13 PE=1 SV=2	218	48066	11	10	8	8	219	1	0	1	524.793	1047.57	2	1047.57	-0.0006	1	41.27	0.00038	R	LAADDFRLK	Y					Spectrum2001 scans:2678,
1		K1C13_MOUSE	Keratin, type I cytoskeletal 13 OS=Mus musculus GN=Krt13 PE=1 SV=2	218	48066	11	10	8	8	235	1	0	1	355.541	1063.6	3	1063.6	-0.0006	1	19.55	0.024	R	LASYLDKVR	A					Spectrum1794 scans:2451,
1		K1C13_MOUSE	Keratin, type I cytoskeletal 13 OS=Mus musculus GN=Krt13 PE=1 SV=2	218	48066	11	10	8	8	236	1	0	1	532.808	1063.6	2	1063.6	-0.0005	1	51.94	2.7e-05	R	LASYLDKVR	A					Spectrum1788 scans:2444,
1		K1C13_MOUSE	Keratin, type I cytoskeletal 13 OS=Mus musculus GN=Krt13 PE=1 SV=2	218	48066	11	10	8	8	325	1	0	0	561.793	1121.57	2	1121.57	0.0001	0	36.63	0.00045	R	LEQEIATYR	S					Spectrum1778 scans:2433,
1		K1C13_MOUSE	Keratin, type I cytoskeletal 13 OS=Mus musculus GN=Krt13 PE=1 SV=2	218	48066	11	10	8	8	437	1	0	1	601.313	1200.61	2	1200.61	0.0007	0	60.19	7.5e-06	R	QSVEADINGLR	R					Spectrum2074 scans:2759,
1		K1C13_MOUSE	Keratin, type I cytoskeletal 13 OS=Mus musculus GN=Krt13 PE=1 SV=2	218	48066	11	10	8	8	638	2	0	1	453.244	1356.71	3	1356.71	-0.0001	1	4.12	1.1	R	QSVEADINGLRR	V					Spectrum1691 scans:2337,
1		K1C13_MOUSE	Keratin, type I cytoskeletal 13 OS=Mus musculus GN=Krt13 PE=1 SV=2	218	48066	11	10	8	8	639	1	0	1	453.244	1356.71	3	1356.71	0.0001	1	22.86	0.022	R	QSVEADINGLRR	V					Spectrum1895 scans:2562,
1		K1C13_MOUSE	Keratin, type I cytoskeletal 13 OS=Mus musculus GN=Krt13 PE=1 SV=2	218	48066	11	10	8	8	641	1	0	1	679.364	1356.71	2	1356.71	0.002	1	33.63	0.0045	R	QSVEADINGLRR	V					Spectrum1894 scans:2561,
1		K1C13_MOUSE	Keratin, type I cytoskeletal 13 OS=Mus musculus GN=Krt13 PE=1 SV=2	218	48066	11	10	8	8	674	1	0	0	690.368	1378.72	2	1378.72	0.0006	1	54.47	2.3e-05	K	TRLEQEIATYR	S					Spectrum1946 scans:2618,
1		K1C19_MOUSE	Keratin, type I cytoskeletal 19 OS=Mus musculus GN=Krt19 PE=1 SV=1	142	44515	8	7	7	6	8	1	0	1	373.706	745.398	2	745.397	0.0006	0	25.45	0.033	K	TIEDLR	D					Spectrum1584 scans:2220,
1		K1C19_MOUSE	Keratin, type I cytoskeletal 19 OS=Mus musculus GN=Krt19 PE=1 SV=1	142	44515	8	7	7	6	23	1	0	0	404.204	806.392	2	806.392	0.0002	0	31.86	0.0037	R	LAADDFR	T					Spectrum1757 scans:2410,
1		K1C19_MOUSE	Keratin, type I cytoskeletal 19 OS=Mus musculus GN=Krt19 PE=1 SV=1	142	44515	8	7	7	6	24	1	0	1	405.224	808.433	2	808.433	0.0002	0	40.77	0.00045	R	LASYLDK	V					Spectrum1684 scans:2330,
1		K1C19_MOUSE	Keratin, type I cytoskeletal 19 OS=Mus musculus GN=Krt19 PE=1 SV=1	142	44515	8	7	7	6	145	2	0	1	495.272	988.529	2	988.53	-0.0008	1	20.07	0.11	K	TEVTDLRR	T					Spectrum1426 scans:2046,
1		K1C19_MOUSE	Keratin, type I cytoskeletal 19 OS=Mus musculus GN=Krt19 PE=1 SV=1	142	44515	8	7	7	6	192	1	0	0	515.301	1028.59	2	1028.59	0.0002	0	49.16	4.1e-05	R	VLDELTLAR	T					Spectrum2251 scans:2954,
1		K1C19_MOUSE	Keratin, type I cytoskeletal 19 OS=Mus musculus GN=Krt19 PE=1 SV=1	142	44515	8	7	7	6	235	1	0	1	355.541	1063.6	3	1063.6	-0.0006	1	19.55	0.024	R	LASYLDKVR	A					Spectrum1794 scans:2451,
1		K1C19_MOUSE	Keratin, type I cytoskeletal 19 OS=Mus musculus GN=Krt19 PE=1 SV=1	142	44515	8	7	7	6	236	1	0	1	532.808	1063.6	2	1063.6	-0.0005	1	51.94	2.7e-05	R	LASYLDKVR	A					Spectrum1788 scans:2444,
1		K1C19_MOUSE	Keratin, type I cytoskeletal 19 OS=Mus musculus GN=Krt19 PE=1 SV=1	142	44515	8	7	7	6	325	1	0	0	561.793	1121.57	2	1121.57	0.0001	0	36.63	0.00045	R	LEQEIATYR	S					Spectrum1778 scans:2433,
1		K1C25_MOUSE	Keratin, type I cytoskeletal 25 OS=Mus musculus GN=Krt25 PE=1 SV=1	107	49461	2	2	1	1	269	1	0	0	545.769	1089.52	2	1089.52	0.0003	0	65.31	2.1e-06	K	VTMQNLNDR	L					Spectrum1595 scans:2232,
1		K1C25_MOUSE	Keratin, type I cytoskeletal 25 OS=Mus musculus GN=Krt25 PE=1 SV=1	107	49461	2	2	1	1	298	1	0	0	553.767	1105.52	2	1105.52	0.0003	0	62.59	3.9e-06	K	VTMQNLNDR	L	Oxidation (M)	0.001000000.0			Spectrum1134 scans:1725,
1		K1C20_MOUSE	Keratin, type I cytoskeletal 20 OS=Mus musculus GN=Krt20 PE=1 SV=1	87	49061	3	3	3	3	269	2	0	1	545.769	1089.52	2	1089.52	0.0004	0	34.37	0.0026	K	LAMQNLNDR	L	Oxidation (M)	0.001000000.0			Spectrum1595 scans:2232,
1		K1C20_MOUSE	Keratin, type I cytoskeletal 20 OS=Mus musculus GN=Krt20 PE=1 SV=1	87	49061	3	3	3	3	325	1	0	0	561.793	1121.57	2	1121.57	0.0001	0	36.63	0.00045	R	LEQEIATYR	R					Spectrum1778 scans:2433,
1		K1C20_MOUSE	Keratin, type I cytoskeletal 20 OS=Mus musculus GN=Krt20 PE=1 SV=1	87	49061	3	3	3	3	674	1	0	0	690.368	1378.72	2	1378.72	0.0006	1	54.47	2.3e-05	K	TRLEQEIATYR	R					Spectrum1946 scans:2618,
1		K1C28_MOUSE	Keratin, type I cytoskeletal 28 OS=Mus musculus GN=Krt28 PE=1 SV=1	53	50771	2	2	2	2	23	1	0	0	404.204	806.392	2	806.392	0.0002	0	31.86	0.0037	R	LAADDFR	L					Spectrum1757 scans:2410,
1		K1C28_MOUSE	Keratin, type I cytoskeletal 28 OS=Mus musculus GN=Krt28 PE=1 SV=1	53	50771	2	2	2	2	219	1	0	1	524.793	1047.57	2	1047.57	-0.0006	1	41.27	0.00038	R	LAADDFRLK	Y					Spectrum2001 scans:2678,
1		K1C18_MOUSE	Keratin, type I cytoskeletal 18 OS=Mus musculus GN=Krt18 PE=1 SV=5	53	47509	2	2	2	2	23	1	0	0	404.204	806.392	2	806.392	0.0002	0	31.86	0.0037	R	LAADDFR	V					Spectrum1757 scans:2410,
1		K1C18_MOUSE	Keratin, type I cytoskeletal 18 OS=Mus musculus GN=Krt18 PE=1 SV=5	53	47509	2	2	2	2	24	1	0	1	405.224	808.433	2	808.433	0.0002	0	40.77	0.00045	R	LASYLDK	V					Spectrum1684 scans:2330,
1		KT222_MOUSE	Keratin-like protein KRT222 OS=Mus musculus GN=Krt222 PE=2 SV=1	37	34405	1	1	1	1	325	1	0	0	561.793	1121.57	2	1121.57	0.0001	0	36.63	0.00045	R	LEQEIATYR	R					Spectrum1778 scans:2433,
1		K1C24_MOUSE	Keratin, type I cytoskeletal 24 OS=Mus musculus GN=Krt24 PE=2 SV=2	32	55033	1	1	1	1	23	1	0	0	404.204	806.392	2	806.392	0.0002	0	31.86	0.0037	R	LAADDFR	M					Spectrum1757 scans:2410,
2	1	K2C6A_MOUSE	Keratin, type II cytoskeletal 6A OS=Mus musculus GN=Krt6a PE=1 SV=3	321	59641	25	17	20	14	5	1	1	0	366.698	731.381	2	731.381	-0.0005	0	38.15	0.002	R	LDSELR	N					Spectrum1385 scans:2001,
2	1	K2C6A_MOUSE	Keratin, type II cytoskeletal 6A OS=Mus musculus GN=Krt6a PE=1 SV=3	321	59641	25	17	20	14	41	1	1	0	414.219	826.423	2	826.423	0.0001	0	12.27	0.41	K	FASFIDK	V					Spectrum2109 scans:2797,
2	1	K2C6A_MOUSE	Keratin, type II cytoskeletal 6A OS=Mus musculus GN=Krt6a PE=1 SV=3	321	59641	25	17	20	14	95	1	1	0	453.737	905.46	2	905.461	-0.0008	0	37.45	0.002	R	FLEQQNK	V					Spectrum1296 scans:1903,
2	1	K2C6A_MOUSE	Keratin, type II cytoskeletal 6A OS=Mus musculus GN=Krt6a PE=1 SV=3	321	59641	25	17	20	14	98	1	1	0	455.711	909.407	2	909.408	-0.0006	0	18.22	0.056	K	YEDEINK	R					Spectrum1288 scans:1894,
2	1	K2C6A_MOUSE	Keratin, type II cytoskeletal 6A OS=Mus musculus GN=Krt6a PE=1 SV=3	321	59641	25	17	20	14	120	1	1	0	473.259	944.504	2	944.504	0	1	30.29	0.01	R	GRLDSELR	N					Spectrum1410 scans:2028,
2	1	K2C6A_MOUSE	Keratin, type II cytoskeletal 6A OS=Mus musculus GN=Krt6a PE=1 SV=3	321	59641	25	17	20	14	134	1	1	1	486.759	971.504	2	971.504	0.0003	0	52.16	4.1e-05	K	QEIAEINR	M					Spectrum1558 scans:2191,
2	1	K2C6A_MOUSE	Keratin, type II cytoskeletal 6A OS=Mus musculus GN=Krt6a PE=1 SV=3	321	59641	25	17	20	14	166	1	1	0	503.237	1004.46	2	1004.46	0	0	33.11	0.0024	K	LLEGEECR	L					Spectrum1434 scans:2055,
2	1	K2C6A_MOUSE	Keratin, type II cytoskeletal 6A OS=Mus musculus GN=Krt6a PE=1 SV=3	321	59641	25	17	20	14	183	1	1	0	513.729	1025.44	2	1025.45	-0.0045	0	24.19	0.0095	K	DVDAAYMNK	V					Spectrum1650 scans:2292,
2	1	K2C6A_MOUSE	Keratin, type II cytoskeletal 6A OS=Mus musculus GN=Krt6a PE=1 SV=3	321	59641	25	17	20	14	245	1	1	0	356.177	1065.51	3	1065.51	0.0002	1	22.51	0.022	K	YEDEINKR	T					Spectrum1124 scans:1714,
2	1	K2C6A_MOUSE	Keratin, type II cytoskeletal 6A OS=Mus musculus GN=Krt6a PE=1 SV=3	321	59641	25	17	20	14	256	1	1	0	541.803	1081.59	2	1081.59	-0.0004	1	53.15	3e-05	K	FASFIDKVR	F					Spectrum2079 scans:2764,
2	1	K2C6A_MOUSE	Keratin, type II cytoskeletal 6A OS=Mus musculus GN=Krt6a PE=1 SV=3	321	59641	25	17	20	14	257	3	1	0	361.538	1081.59	3	1081.59	-0.0001	1	8.96	0.78	K	FASFIDKVR	F					Spectrum2084 scans:2770,
2	1	K2C6A_MOUSE	Keratin, type II cytoskeletal 6A OS=Mus musculus GN=Krt6a PE=1 SV=3	321	59641	25	17	20	14	276	2	1	1	547.267	1092.52	2	1092.52	-0.0003	0	15.3	0.13	K	AQYEDIAQR	S					Spectrum1544 scans:2176,
2	1	K2C6A_MOUSE	Keratin, type II cytoskeletal 6A OS=Mus musculus GN=Krt6a PE=1 SV=3	321	59641	25	17	20	14	290	1	1	1	366.208	1095.6	3	1095.6	-0.0002	1	18.13	0.088	R	LRSEIDHVK	K					Spectrum1111 scans:1699,
2	1	K2C6A_MOUSE	Keratin, type II cytoskeletal 6A OS=Mus musculus GN=Krt6a PE=1 SV=3	321	59641	25	17	20	14	343	1	1	0	378.525	1132.55	3	1132.55	-0.0012	1	5.7	0.29	R	KLLEGEECR	L					Spectrum1291 scans:1897,
2	1	K2C6A_MOUSE	Keratin, type II cytoskeletal 6A OS=Mus musculus GN=Krt6a PE=1 SV=3	321	59641	25	17	20	14	344	1	1	0	567.284	1132.55	2	1132.55	-0.0012	1	18.28	0.019	R	KLLEGEECR	L					Spectrum1292 scans:1898,
2	1	K2C6A_MOUSE	Keratin, type II cytoskeletal 6A OS=Mus musculus GN=Krt6a PE=1 SV=3	321	59641	25	17	20	14	466	1	1	1	611.82	1221.62	2	1221.62	0.0006	0	21.4	0.0098	R	TAAENEFVTLK	K					Spectrum2126 scans:2816,
2	1	K2C6A_MOUSE	Keratin, type II cytoskeletal 6A OS=Mus musculus GN=Krt6a PE=1 SV=3	321	59641	25	17	20	14	471	2	1	1	408.906	1223.7	3	1223.7	-0.0013	2	2.8	1.9	R	LRSEIDHVKK	Q					Spectrum946 scans:1518,
2	1	K2C6A_MOUSE	Keratin, type II cytoskeletal 6A OS=Mus musculus GN=Krt6a PE=1 SV=3	321	59641	25	17	20	14	577	1	1	0	651.861	1301.71	2	1301.71	-0.0005	0	68.44	1.2e-06	R	SLDLDSIIAEVK	A					Spectrum2541 scans:3345,
2	1	K2C6A_MOUSE	Keratin, type II cytoskeletal 6A OS=Mus musculus GN=Krt6a PE=1 SV=3	321	59641	25	17	20	14	594	1	1	1	439.237	1314.69	3	1314.69	-0.0007	1	13.46	0.42	R	NTKQEIAEINR	M					Spectrum1443 scans:2064,
2	1	K2C6A_MOUSE	Keratin, type II cytoskeletal 6A OS=Mus musculus GN=Krt6a PE=1 SV=3	321	59641	25	17	20	14	629	1	1	1	450.914	1349.72	3	1349.72	0.0001	1	31.22	0.0053	R	TAAENEFVTLKK	D					Spectrum1804 scans:2462,
2	1	K2C6A_MOUSE	Keratin, type II cytoskeletal 6A OS=Mus musculus GN=Krt6a PE=1 SV=3	321	59641	25	17	20	14	630	1	1	1	675.867	1349.72	2	1349.72	0.0013	1	65.74	2.3e-06	R	TAAENEFVTLKK	D					Spectrum1807 scans:2465,
2	1	K2C6A_MOUSE	Keratin, type II cytoskeletal 6A OS=Mus musculus GN=Krt6a PE=1 SV=3	321	59641	25	17	20	14	785	1	1	0	488.269	1461.78	3	1461.78	0.001	1	11.29	0.33	R	FLEQQNKVLDTK	W					Spectrum1747 scans:2399,
2	1	K2C6A_MOUSE	Keratin, type II cytoskeletal 6A OS=Mus musculus GN=Krt6a PE=1 SV=3	321	59641	25	17	20	14	939	1	1	0	565.619	1693.83	3	1693.83	-0.0004	1	33.76	0.0013	K	DVDAAYMNKVELQAK	A					Spectrum2073 scans:2757,
2	1	K2C6A_MOUSE	Keratin, type II cytoskeletal 6A OS=Mus musculus GN=Krt6a PE=1 SV=3	321	59641	25	17	20	14	941	1	1	0	847.926	1693.84	2	1693.83	0.002	1	67.07	2e-06	K	DVDAAYMNKVELQAK	A					Spectrum2068 scans:2752,
2	1	K2C6A_MOUSE	Keratin, type II cytoskeletal 6A OS=Mus musculus GN=Krt6a PE=1 SV=3	321	59641	25	17	20	14	952	1	1	0	570.951	1709.83	3	1709.83	0.0006	1	19.06	0.038	K	DVDAAYMNKVELQAK	A	Oxidation (M)	0.000000100000000.0			Spectrum1806 scans:2464,
2	2	K2C1_MOUSE	Keratin, type II cytoskeletal 1 OS=Mus musculus GN=Krt1 PE=1 SV=4	319	66079	21	12	9	7	41	1	0	0	414.219	826.423	2	826.423	0.0001	0	12.27	0.41	K	FASFIDK	V					Spectrum2109 scans:2797,
2	2	K2C1_MOUSE	Keratin, type II cytoskeletal 1 OS=Mus musculus GN=Krt1 PE=1 SV=4	319	66079	21	12	9	7	98	1	0	0	455.711	909.407	2	909.408	-0.0006	0	18.22	0.056	K	YEDEINK	R					Spectrum1288 scans:1894,
2	2	K2C1_MOUSE	Keratin, type II cytoskeletal 1 OS=Mus musculus GN=Krt1 PE=1 SV=4	319	66079	21	12	9	7	245	1	0	0	356.177	1065.51	3	1065.51	0.0002	1	22.51	0.022	K	YEDEINKR	T					Spectrum1124 scans:1714,
2	2	K2C1_MOUSE	Keratin, type II cytoskeletal 1 OS=Mus musculus GN=Krt1 PE=1 SV=4	319	66079	21	12	9	7	256	1	0	0	541.803	1081.59	2	1081.59	-0.0004	1	53.15	3e-05	K	FASFIDKVR	F					Spectrum2079 scans:2764,
2	2	K2C1_MOUSE	Keratin, type II cytoskeletal 1 OS=Mus musculus GN=Krt1 PE=1 SV=4	319	66079	21	12	9	7	257	3	0	0	361.538	1081.59	3	1081.59	-0.0001	1	8.96	0.78	K	FASFIDKVR	F					Spectrum2084 scans:2770,
2	2	K2C1_MOUSE	Keratin, type II cytoskeletal 1 OS=Mus musculus GN=Krt1 PE=1 SV=4	319	66079	21	12	9	7	352	5	0	1	571.264	1140.51	2	1140.51	0.0006	0	2.99	2.3	R	DFQELMNTK	L	Oxidation (M)	0.000001000.0			Spectrum1995 scans:2672,
2	2	K2C1_MOUSE	Keratin, type II cytoskeletal 1 OS=Mus musculus GN=Krt1 PE=1 SV=4	319	66079	21	12	9	7	521	1	0	1	633.322	1264.63	2	1264.63	0.0002	0	16.28	0.14	R	TNAENEFVTIK	K					Spectrum2442 scans:3183,
2	2	K2C1_MOUSE	Keratin, type II cytoskeletal 1 OS=Mus musculus GN=Krt1 PE=1 SV=4	319	66079	21	12	9	7	522	1	0	1	633.323	1264.63	2	1264.63	0.0013	0	65.15	7.8e-07	R	TNAENEFVTIK	K					Spectrum2064 scans:2748,
2	2	K2C1_MOUSE	Keratin, type II cytoskeletal 1 OS=Mus musculus GN=Krt1 PE=1 SV=4	319	66079	21	12	9	7	523	1	0	1	633.323	1264.63	2	1264.63	0.0017	0	21.69	0.052	R	TNAENEFVTIK	K					Spectrum2186 scans:2882,
2	2	K2C1_MOUSE	Keratin, type II cytoskeletal 1 OS=Mus musculus GN=Krt1 PE=1 SV=4	319	66079	21	12	9	7	691	2	0	1	465.248	1392.72	3	1392.72	-0.0013	1	8.42	1.1	R	TNAENEFVTIKK	D					Spectrum2182 scans:2877,
2	2	K2C1_MOUSE	Keratin, type II cytoskeletal 1 OS=Mus musculus GN=Krt1 PE=1 SV=4	319	66079	21	12	9	7	692	1	0	1	465.249	1392.72	3	1392.72	-0.0008	1	24.86	0.018	R	TNAENEFVTIKK	D					Spectrum1900 scans:2567,
2	2	K2C1_MOUSE	Keratin, type II cytoskeletal 1 OS=Mus musculus GN=Krt1 PE=1 SV=4	319	66079	21	12	9	7	693	1	0	1	697.37	1392.72	2	1392.72	-0.0002	1	7.07	0.22	R	TNAENEFVTIKK	D					Spectrum2208 scans:2906,
2	2	K2C1_MOUSE	Keratin, type II cytoskeletal 1 OS=Mus musculus GN=Krt1 PE=1 SV=4	319	66079	21	12	9	7	694	1	0	1	465.249	1392.72	3	1392.72	-0.0001	1	57.78	1.3e-05	R	TNAENEFVTIKK	D					Spectrum1754 scans:2407,
2	2	K2C1_MOUSE	Keratin, type II cytoskeletal 1 OS=Mus musculus GN=Krt1 PE=1 SV=4	319	66079	21	12	9	7	695	1	0	1	465.249	1392.72	3	1392.72	-0.0001	1	4.49	0.63	R	TNAENEFVTIKK	D					Spectrum2022 scans:2701,
2	2	K2C1_MOUSE	Keratin, type II cytoskeletal 1 OS=Mus musculus GN=Krt1 PE=1 SV=4	319	66079	21	12	9	7	697	1	0	1	697.37	1392.73	2	1392.72	0.0007	1	33.99	0.0019	R	TNAENEFVTIKK	D					Spectrum1909 scans:2577,
2	2	K2C1_MOUSE	Keratin, type II cytoskeletal 1 OS=Mus musculus GN=Krt1 PE=1 SV=4	319	66079	21	12	9	7	698	1	0	1	697.37	1392.73	2	1392.72	0.0014	1	23.72	0.006	R	TNAENEFVTIKK	D					Spectrum2033 scans:2713,
2	2	K2C1_MOUSE	Keratin, type II cytoskeletal 1 OS=Mus musculus GN=Krt1 PE=1 SV=4	319	66079	21	12	9	7	699	1	0	1	697.371	1392.73	2	1392.72	0.0019	1	67.62	6.2e-07	R	TNAENEFVTIKK	D					Spectrum1756 scans:2409,
2	2	K2C1_MOUSE	Keratin, type II cytoskeletal 1 OS=Mus musculus GN=Krt1 PE=1 SV=4	319	66079	21	12	9	7	700	2	0	1	697.371	1392.73	2	1392.72	0.0034	1	6.27	0.26	R	TNAENEFVTIKK	D					Spectrum2372 scans:3092,
2	2	K2C1_MOUSE	Keratin, type II cytoskeletal 1 OS=Mus musculus GN=Krt1 PE=1 SV=4	319	66079	21	12	9	7	799	1	0	0	738.397	1474.78	2	1474.78	0.0021	0	17.98	0.074	R	FLEQQNQVLQTK	W					Spectrum2092 scans:2778,
2	2	K2C1_MOUSE	Keratin, type II cytoskeletal 1 OS=Mus musculus GN=Krt1 PE=1 SV=4	319	66079	21	12	9	7	800	1	0	0	738.398	1474.78	2	1474.78	0.0029	0	82.92	5.2e-08	R	FLEQQNQVLQTK	W					Spectrum1938 scans:2609,
2	2	K2C1_MOUSE	Keratin, type II cytoskeletal 1 OS=Mus musculus GN=Krt1 PE=1 SV=4	319	66079	21	12	9	7	857	1	0	1	517.283	1548.83	3	1548.83	-0.0004	2	58.78	1.1e-05	K	RTNAENEFVTIKK	D					Spectrum1556 scans:2189,
2	3	K2C5_MOUSE	Keratin, type II cytoskeletal 5 OS=Mus musculus GN=Krt5 PE=1 SV=1	318	61957	27	19	24	18	5	1	0	0	366.698	731.381	2	731.381	-0.0005	0	38.15	0.002	R	LDSELR	N					Spectrum1385 scans:2001,
2	3	K2C5_MOUSE	Keratin, type II cytoskeletal 5 OS=Mus musculus GN=Krt5 PE=1 SV=1	318	61957	27	19	24	18	22	5	0	1	402.708	803.401	2	803.403	-0.0013	0	7.89	1.1	R	SEIDNVK	K					Spectrum1236 scans:1837,
2	3	K2C5_MOUSE	Keratin, type II cytoskeletal 5 OS=Mus musculus GN=Krt5 PE=1 SV=1	318	61957	27	19	24	18	25	1	0	1	405.708	809.402	2	809.403	-0.0009	0	40.3	0.00035	R	QSSVSFR	S					Spectrum1455 scans:2078,
2	3	K2C5_MOUSE	Keratin, type II cytoskeletal 5 OS=Mus musculus GN=Krt5 PE=1 SV=1	318	61957	27	19	24	18	41	1	0	0	414.219	826.423	2	826.423	0.0001	0	12.27	0.41	K	FASFIDK	V					Spectrum2109 scans:2797,
2	3	K2C5_MOUSE	Keratin, type II cytoskeletal 5 OS=Mus musculus GN=Krt5 PE=1 SV=1	318	61957	27	19	24	18	95	1	0	0	453.737	905.46	2	905.461	-0.0008	0	37.45	0.002	R	FLEQQNK	V					Spectrum1296 scans:1903,
2	3	K2C5_MOUSE	Keratin, type II cytoskeletal 5 OS=Mus musculus GN=Krt5 PE=1 SV=1	318	61957	27	19	24	18	98	1	0	0	455.711	909.407	2	909.408	-0.0006	0	18.22	0.056	K	YEDEINK	R					Spectrum1288 scans:1894,
2	3	K2C5_MOUSE	Keratin, type II cytoskeletal 5 OS=Mus musculus GN=Krt5 PE=1 SV=1	318	61957	27	19	24	18	120	1	0	0	473.259	944.504	2	944.504	0	1	30.29	0.01	R	GRLDSELR	N					Spectrum1410 scans:2028,
2	3	K2C5_MOUSE	Keratin, type II cytoskeletal 5 OS=Mus musculus GN=Krt5 PE=1 SV=1	318	61957	27	19	24	18	166	1	0	0	503.237	1004.46	2	1004.46	0	0	33.11	0.0024	K	LLEGEECR	L					Spectrum1434 scans:2055,
2	3	K2C5_MOUSE	Keratin, type II cytoskeletal 5 OS=Mus musculus GN=Krt5 PE=1 SV=1	318	61957	27	19	24	18	177	1	0	1	508.234	1014.45	2	1014.46	-0.0019	0	30.01	0.0025	K	HEISEMNR	M					Spectrum1102 scans:1689,
2	3	K2C5_MOUSE	Keratin, type II cytoskeletal 5 OS=Mus musculus GN=Krt5 PE=1 SV=1	318	61957	27	19	24	18	183	1	0	0	513.729	1025.44	2	1025.45	-0.0045	0	24.19	0.0095	K	DVDAAYMNK	V					Spectrum1650 scans:2292,
2	3	K2C5_MOUSE	Keratin, type II cytoskeletal 5 OS=Mus musculus GN=Krt5 PE=1 SV=1	318	61957	27	19	24	18	245	1	0	0	356.177	1065.51	3	1065.51	0.0002	1	22.51	0.022	K	YEDEINKR	T					Spectrum1124 scans:1714,
2	3	K2C5_MOUSE	Keratin, type II cytoskeletal 5 OS=Mus musculus GN=Krt5 PE=1 SV=1	318	61957	27	19	24	18	250	1	0	1	537.301	1072.59	2	1072.59	-0.0001	1	30.15	0.009	R	LRSEIDNVK	K					Spectrum1324 scans:1934,
2	3	K2C5_MOUSE	Keratin, type II cytoskeletal 5 OS=Mus musculus GN=Krt5 PE=1 SV=1	318	61957	27	19	24	18	256	1	0	0	541.803	1081.59	2	1081.59	-0.0004	1	53.15	3e-05	K	FASFIDKVR	F					Spectrum2079 scans:2764,
2	3	K2C5_MOUSE	Keratin, type II cytoskeletal 5 OS=Mus musculus GN=Krt5 PE=1 SV=1	318	61957	27	19	24	18	257	3	0	0	361.538	1081.59	3	1081.59	-0.0001	1	8.96	0.78	K	FASFIDKVR	F					Spectrum2084 scans:2770,
2	3	K2C5_MOUSE	Keratin, type II cytoskeletal 5 OS=Mus musculus GN=Krt5 PE=1 SV=1	318	61957	27	19	24	18	343	1	0	0	378.525	1132.55	3	1132.55	-0.0012	1	5.7	0.29	R	KLLEGEECR	L					Spectrum1291 scans:1897,
2	3	K2C5_MOUSE	Keratin, type II cytoskeletal 5 OS=Mus musculus GN=Krt5 PE=1 SV=1	318	61957	27	19	24	18	344	1	0	0	567.284	1132.55	2	1132.55	-0.0012	1	18.28	0.019	R	KLLEGEECR	L					Spectrum1292 scans:1898,
2	3	K2C5_MOUSE	Keratin, type II cytoskeletal 5 OS=Mus musculus GN=Krt5 PE=1 SV=1	318	61957	27	19	24	18	364	1	0	0	576.78	1151.55	2	1151.55	0.0005	1	34.11	0.0024	K	NKYEDEINK	R					Spectrum1295 scans:1902,
2	3	K2C5_MOUSE	Keratin, type II cytoskeletal 5 OS=Mus musculus GN=Krt5 PE=1 SV=1	318	61957	27	19	24	18	367	1	0	1	578.271	1154.53	2	1154.53	-0.0001	0	6.66	1	R	EYQELMNTK	L					Spectrum1799 scans:2456,
2	3	K2C5_MOUSE	Keratin, type II cytoskeletal 5 OS=Mus musculus GN=Krt5 PE=1 SV=1	318	61957	27	19	24	18	429	1	0	1	597.791	1193.57	2	1193.57	0.0001	0	66.74	1.5e-06	K	YEELQQTAGR	H					Spectrum1474 scans:2099,
2	3	K2C5_MOUSE	Keratin, type II cytoskeletal 5 OS=Mus musculus GN=Krt5 PE=1 SV=1	318	61957	27	19	24	18	438	1	0	1	401.235	1200.68	3	1200.68	0	2	39.6	0.001	R	LRSEIDNVKK	Q					Spectrum1114 scans:1703,
2	3	K2C5_MOUSE	Keratin, type II cytoskeletal 5 OS=Mus musculus GN=Krt5 PE=1 SV=1	318	61957	27	19	24	18	439	1	0	1	601.35	1200.68	2	1200.68	0.0021	2	27.26	0.014	R	LRSEIDNVKK	Q					Spectrum1120 scans:1709,
2	3	K2C5_MOUSE	Keratin, type II cytoskeletal 5 OS=Mus musculus GN=Krt5 PE=1 SV=1	318	61957	27	19	24	18	506	2	0	1	627.808	1253.6	2	1253.61	-0.01	1	15.27	0.19	R	QSSVSFRSGGSR	S					Spectrum1596 scans:2233,
2	3	K2C5_MOUSE	Keratin, type II cytoskeletal 5 OS=Mus musculus GN=Krt5 PE=1 SV=1	318	61957	27	19	24	18	577	1	0	0	651.861	1301.71	2	1301.71	-0.0005	0	68.44	1.2e-06	R	SLDLDSIIAEVK	A					Spectrum2541 scans:3345,
2	3	K2C5_MOUSE	Keratin, type II cytoskeletal 5 OS=Mus musculus GN=Krt5 PE=1 SV=1	318	61957	27	19	24	18	587	1	0	0	436.89	1307.65	3	1307.65	-0.0001	2	41.56	0.00055	K	NKYEDEINKR	T					Spectrum1274 scans:1879,
2	3	K2C5_MOUSE	Keratin, type II cytoskeletal 5 OS=Mus musculus GN=Krt5 PE=1 SV=1	318	61957	27	19	24	18	742	1	0	1	476.247	1425.72	3	1425.72	0.0012	1	24.42	0.023	R	TTAENEFVMLKK	D	Oxidation (M)	0.000000001000.0			Spectrum1848 scans:2510,
2	3	K2C5_MOUSE	Keratin, type II cytoskeletal 5 OS=Mus musculus GN=Krt5 PE=1 SV=1	318	61957	27	19	24	18	779	1	0	1	729.337	1456.66	2	1456.66	0.0011	0	7.65	0.78	R	VDALMDEINFMK	M	2 Oxidation (M)	0.000010000010.0			Spectrum2285 scans:2991,
2	3	K2C5_MOUSE	Keratin, type II cytoskeletal 5 OS=Mus musculus GN=Krt5 PE=1 SV=1	318	61957	27	19	24	18	785	1	0	0	488.269	1461.78	3	1461.78	0.001	1	11.29	0.33	R	FLEQQNKVLDTK	W					Spectrum1747 scans:2399,
2	4	K22E_MOUSE	Keratin, type II cytoskeletal 2 epidermal OS=Mus musculus GN=Krt2 PE=1 SV=1	256	71336	17	12	12	10	41	1	0	0	414.219	826.423	2	826.423	0.0001	0	12.27	0.41	K	FASFIDK	V					Spectrum2109 scans:2797,
2	4	K22E_MOUSE	Keratin, type II cytoskeletal 2 epidermal OS=Mus musculus GN=Krt2 PE=1 SV=1	256	71336	17	12	12	10	98	1	0	0	455.711	909.407	2	909.408	-0.0006	0	18.22	0.056	K	YEDEINK	R					Spectrum1288 scans:1894,
2	4	K22E_MOUSE	Keratin, type II cytoskeletal 2 epidermal OS=Mus musculus GN=Krt2 PE=1 SV=1	256	71336	17	12	12	10	166	1	0	0	503.237	1004.46	2	1004.46	0	0	33.11	0.0024	K	LLEGEECR	M					Spectrum1434 scans:2055,
2	4	K22E_MOUSE	Keratin, type II cytoskeletal 2 epidermal OS=Mus musculus GN=Krt2 PE=1 SV=1	256	71336	17	12	12	10	204	1	0	1	521.283	1040.55	2	1040.55	0.0002	0	12.22	0.29	K	VDPEIQNVK	S					Spectrum1714 scans:2363,
2	4	K22E_MOUSE	Keratin, type II cytoskeletal 2 epidermal OS=Mus musculus GN=Krt2 PE=1 SV=1	256	71336	17	12	12	10	205	1	0	1	521.283	1040.55	2	1040.55	0.0005	0	41.19	0.00032	K	VDPEIQNVK	S					Spectrum1594 scans:2231,
2	4	K22E_MOUSE	Keratin, type II cytoskeletal 2 epidermal OS=Mus musculus GN=Krt2 PE=1 SV=1	256	71336	17	12	12	10	245	1	0	0	356.177	1065.51	3	1065.51	0.0002	1	22.51	0.022	K	YEDEINKR	T					Spectrum1124 scans:1714,
2	4	K22E_MOUSE	Keratin, type II cytoskeletal 2 epidermal OS=Mus musculus GN=Krt2 PE=1 SV=1	256	71336	17	12	12	10	256	1	0	0	541.803	1081.59	2	1081.59	-0.0004	1	53.15	3e-05	K	FASFIDKVR	F					Spectrum2079 scans:2764,
2	4	K22E_MOUSE	Keratin, type II cytoskeletal 2 epidermal OS=Mus musculus GN=Krt2 PE=1 SV=1	256	71336	17	12	12	10	257	3	0	0	361.538	1081.59	3	1081.59	-0.0001	1	8.96	0.78	K	FASFIDKVR	F					Spectrum2084 scans:2770,
2	4	K22E_MOUSE	Keratin, type II cytoskeletal 2 epidermal OS=Mus musculus GN=Krt2 PE=1 SV=1	256	71336	17	12	12	10	343	1	0	0	378.525	1132.55	3	1132.55	-0.0012	1	5.7	0.29	R	KLLEGEECR	M					Spectrum1291 scans:1897,
2	4	K22E_MOUSE	Keratin, type II cytoskeletal 2 epidermal OS=Mus musculus GN=Krt2 PE=1 SV=1	256	71336	17	12	12	10	344	1	0	0	567.284	1132.55	2	1132.55	-0.0012	1	18.28	0.019	R	KLLEGEECR	M					Spectrum1292 scans:1898,
2	4	K22E_MOUSE	Keratin, type II cytoskeletal 2 epidermal OS=Mus musculus GN=Krt2 PE=1 SV=1	256	71336	17	12	12	10	352	1	0	1	571.264	1140.51	2	1140.51	0.0006	0	45.56	0.00013	R	DYQELMNTK	L					Spectrum1995 scans:2672,
2	4	K22E_MOUSE	Keratin, type II cytoskeletal 2 epidermal OS=Mus musculus GN=Krt2 PE=1 SV=1	256	71336	17	12	12	10	369	1	0	1	579.26	1156.51	2	1156.51	-0.0006	0	40.65	0.00024	R	DYQELMNTK	L	Oxidation (M)	0.000001000.0			Spectrum1546 scans:2178,
2	4	K22E_MOUSE	Keratin, type II cytoskeletal 2 epidermal OS=Mus musculus GN=Krt2 PE=1 SV=1	256	71336	17	12	12	10	430	1	0	1	398.875	1193.6	3	1193.6	-0.0009	2	39.11	0.0011	K	KYEDEINKR	T					Spectrum1085 scans:1671,
2	4	K22E_MOUSE	Keratin, type II cytoskeletal 2 epidermal OS=Mus musculus GN=Krt2 PE=1 SV=1	256	71336	17	12	12	10	431	2	0	1	597.809	1193.6	2	1193.6	-0.0004	2	22.68	0.0075	K	KYEDEINKR	T					Spectrum1096 scans:1683,
2	4	K22E_MOUSE	Keratin, type II cytoskeletal 2 epidermal OS=Mus musculus GN=Krt2 PE=1 SV=1	256	71336	17	12	12	10	506	1	0	1	627.808	1253.6	2	1253.6	0.0012	0	101.73	4.3e-10	R	GFSSGSAVVSGGSR	R					Spectrum1596 scans:2233,
2	4	K22E_MOUSE	Keratin, type II cytoskeletal 2 epidermal OS=Mus musculus GN=Krt2 PE=1 SV=1	256	71336	17	12	12	10	724	1	0	1	470.908	1409.7	3	1409.7	0.002	1	9.76	0.12	R	GFSSGSAVVSGGSRR	S					Spectrum1416 scans:2035,
2	4	K22E_MOUSE	Keratin, type II cytoskeletal 2 epidermal OS=Mus musculus GN=Krt2 PE=1 SV=1	256	71336	17	12	12	10	853	1	0	1	513.932	1538.77	3	1538.78	-0.0022	1	24.18	0.027	R	LLRDYQELMNTK	L	Oxidation (M)	0.000000001000.0			Spectrum1796 scans:2453,
2	5	K2C72_MOUSE	Keratin, type II cytoskeletal 72 OS=Mus musculus GN=Krt72 PE=3 SV=1	172	57228	9	7	6	5	5	1	0	0	366.698	731.381	2	731.381	-0.0005	0	38.15	0.002	R	LDSELR	N					Spectrum1385 scans:2001,
2	5	K2C72_MOUSE	Keratin, type II cytoskeletal 72 OS=Mus musculus GN=Krt72 PE=3 SV=1	172	57228	9	7	6	5	41	1	0	0	414.219	826.423	2	826.423	0.0001	0	12.27	0.41	K	FASFIDK	V					Spectrum2109 scans:2797,
2	5	K2C72_MOUSE	Keratin, type II cytoskeletal 72 OS=Mus musculus GN=Krt72 PE=3 SV=1	172	57228	9	7	6	5	183	1	0	0	513.729	1025.44	2	1025.45	-0.0045	0	24.19	0.0095	K	DVDAAYMNK	V					Spectrum1650 scans:2292,
2	5	K2C72_MOUSE	Keratin, type II cytoskeletal 72 OS=Mus musculus GN=Krt72 PE=3 SV=1	172	57228	9	7	6	5	256	1	0	0	541.803	1081.59	2	1081.59	-0.0004	1	53.15	3e-05	K	FASFIDKVR	F					Spectrum2079 scans:2764,
2	5	K2C72_MOUSE	Keratin, type II cytoskeletal 72 OS=Mus musculus GN=Krt72 PE=3 SV=1	172	57228	9	7	6	5	257	3	0	0	361.538	1081.59	3	1081.59	-0.0001	1	8.96	0.78	K	FASFIDKVR	F					Spectrum2084 scans:2770,
2	5	K2C72_MOUSE	Keratin, type II cytoskeletal 72 OS=Mus musculus GN=Krt72 PE=3 SV=1	172	57228	9	7	6	5	803	1	0	1	738.887	1475.76	2	1475.76	-0.003	0	57.05	2.1e-05	R	FLEQQNQVLETK	W					Spectrum1998 scans:2675,
2	5	K2C72_MOUSE	Keratin, type II cytoskeletal 72 OS=Mus musculus GN=Krt72 PE=3 SV=1	172	57228	9	7	6	5	939	1	0	0	565.619	1693.83	3	1693.83	-0.0004	1	33.76	0.0013	K	DVDAAYMNKVELQAK	V					Spectrum2073 scans:2757,
2	5	K2C72_MOUSE	Keratin, type II cytoskeletal 72 OS=Mus musculus GN=Krt72 PE=3 SV=1	172	57228	9	7	6	5	941	1	0	0	847.926	1693.84	2	1693.83	0.002	1	67.07	2e-06	K	DVDAAYMNKVELQAK	V					Spectrum2068 scans:2752,
2	5	K2C72_MOUSE	Keratin, type II cytoskeletal 72 OS=Mus musculus GN=Krt72 PE=3 SV=1	172	57228	9	7	6	5	952	1	0	0	570.951	1709.83	3	1709.83	0.0006	1	19.06	0.038	K	DVDAAYMNKVELQAK	V	Oxidation (M)	0.000000100000000.0			Spectrum1806 scans:2464,
2	6	K2C79_MOUSE	Keratin, type II cytoskeletal 79 OS=Mus musculus GN=Krt79 PE=1 SV=2	160	57802	12	10	9	8	41	1	0	0	414.219	826.423	2	826.423	0.0001	0	12.27	0.41	K	FASFIDK	V					Spectrum2109 scans:2797,
2	6	K2C79_MOUSE	Keratin, type II cytoskeletal 79 OS=Mus musculus GN=Krt79 PE=1 SV=2	160	57802	12	10	9	8	95	1	0	0	453.737	905.46	2	905.461	-0.0008	0	37.45	0.002	R	FLEQQNK	V					Spectrum1296 scans:1903,
2	6	K2C79_MOUSE	Keratin, type II cytoskeletal 79 OS=Mus musculus GN=Krt79 PE=1 SV=2	160	57802	12	10	9	8	98	1	0	0	455.711	909.407	2	909.408	-0.0006	0	18.22	0.056	K	YEDEINK	R					Spectrum1288 scans:1894,
2	6	K2C79_MOUSE	Keratin, type II cytoskeletal 79 OS=Mus musculus GN=Krt79 PE=1 SV=2	160	57802	12	10	9	8	245	1	0	0	356.177	1065.51	3	1065.51	0.0002	1	22.51	0.022	K	YEDEINKR	T					Spectrum1124 scans:1714,
2	6	K2C79_MOUSE	Keratin, type II cytoskeletal 79 OS=Mus musculus GN=Krt79 PE=1 SV=2	160	57802	12	10	9	8	256	1	0	0	541.803	1081.59	2	1081.59	-0.0004	1	53.15	3e-05	K	FASFIDKVR	F					Spectrum2079 scans:2764,
2	6	K2C79_MOUSE	Keratin, type II cytoskeletal 79 OS=Mus musculus GN=Krt79 PE=1 SV=2	160	57802	12	10	9	8	257	3	0	0	361.538	1081.59	3	1081.59	-0.0001	1	8.96	0.78	K	FASFIDKVR	F					Spectrum2084 scans:2770,
2	6	K2C79_MOUSE	Keratin, type II cytoskeletal 79 OS=Mus musculus GN=Krt79 PE=1 SV=2	160	57802	12	10	9	8	364	1	0	0	576.78	1151.55	2	1151.55	0.0005	1	34.11	0.0024	K	NKYEDEINK	R					Spectrum1295 scans:1902,
2	6	K2C79_MOUSE	Keratin, type II cytoskeletal 79 OS=Mus musculus GN=Krt79 PE=1 SV=2	160	57802	12	10	9	8	587	1	0	0	436.89	1307.65	3	1307.65	-0.0001	2	41.56	0.00055	K	NKYEDEINKR	T					Spectrum1274 scans:1879,
2	6	K2C79_MOUSE	Keratin, type II cytoskeletal 79 OS=Mus musculus GN=Krt79 PE=1 SV=2	160	57802	12	10	9	8	610	1	0	1	665.367	1328.72	2	1328.72	0.0004	0	45.11	0.00027	R	NLDLDSIIAEVK	A					Spectrum2542 scans:3346,
2	6	K2C79_MOUSE	Keratin, type II cytoskeletal 79 OS=Mus musculus GN=Krt79 PE=1 SV=2	160	57802	12	10	9	8	804	1	0	0	738.9	1475.79	2	1475.8	-0.0134	1	32.45	0.0063	R	FLEQQNKVLETK	W					Spectrum2043 scans:2724,
2	6	K2C79_MOUSE	Keratin, type II cytoskeletal 79 OS=Mus musculus GN=Krt79 PE=1 SV=2	160	57802	12	10	9	8	805	1	0	0	492.941	1475.8	3	1475.8	0.0015	1	40.34	0.00068	R	FLEQQNKVLETK	W					Spectrum1745 scans:2397,
2	6	K2C79_MOUSE	Keratin, type II cytoskeletal 79 OS=Mus musculus GN=Krt79 PE=1 SV=2	160	57802	12	10	9	8	806	1	0	0	738.908	1475.8	2	1475.8	0.0036	1	17.81	0.05	R	FLEQQNKVLETK	W					Spectrum1748 scans:2400,
2	7	K2C73_MOUSE	Keratin, type II cytoskeletal 73 OS=Mus musculus GN=Krt73 PE=1 SV=1	157	59502	15	7	9	7	5	1	0	0	366.698	731.381	2	731.381	-0.0005	0	38.15	0.002	R	LDSELR	G					Spectrum1385 scans:2001,
2	7	K2C73_MOUSE	Keratin, type II cytoskeletal 73 OS=Mus musculus GN=Krt73 PE=1 SV=1	157	59502	15	7	9	7	41	1	0	0	414.219	826.423	2	826.423	0.0001	0	12.27	0.41	K	FASFIDK	V					Spectrum2109 scans:2797,
2	7	K2C73_MOUSE	Keratin, type II cytoskeletal 73 OS=Mus musculus GN=Krt73 PE=1 SV=1	157	59502	15	7	9	7	155	1	0	1	500.226	998.437	2	998.438	-0.001	0	11.21	0.19	K	DVDAAYMSK	V					Spectrum1732 scans:2382,
2	7	K2C73_MOUSE	Keratin, type II cytoskeletal 73 OS=Mus musculus GN=Krt73 PE=1 SV=1	157	59502	15	7	9	7	156	1	0	1	500.226	998.438	2	998.438	-0.0001	0	1.11	1.9	K	DVDAAYMSK	V					Spectrum1910 scans:2578,
2	7	K2C73_MOUSE	Keratin, type II cytoskeletal 73 OS=Mus musculus GN=Krt73 PE=1 SV=1	157	59502	15	7	9	7	157	1	0	1	500.226	998.438	2	998.438	0.0006	0	11.25	0.18	K	DVDAAYMSK	V					Spectrum1609 scans:2247,
2	7	K2C73_MOUSE	Keratin, type II cytoskeletal 73 OS=Mus musculus GN=Krt73 PE=1 SV=1	157	59502	15	7	9	7	166	1	0	0	503.237	1004.46	2	1004.46	0	0	33.11	0.0024	K	LLEGEECR	M					Spectrum1434 scans:2055,
2	7	K2C73_MOUSE	Keratin, type II cytoskeletal 73 OS=Mus musculus GN=Krt73 PE=1 SV=1	157	59502	15	7	9	7	176	1	0	1	508.223	1014.43	2	1014.43	-0.0005	0	20.18	0.011	K	DVDAAYMSK	V	Oxidation (M)	0.000000100.0			Spectrum1286 scans:1892,
2	7	K2C73_MOUSE	Keratin, type II cytoskeletal 73 OS=Mus musculus GN=Krt73 PE=1 SV=1	157	59502	15	7	9	7	221	1	0	1	525.777	1049.54	2	1049.54	-0.0004	0	11.24	0.6	R	AQYEDIALK	S					Spectrum2014 scans:2693,
2	7	K2C73_MOUSE	Keratin, type II cytoskeletal 73 OS=Mus musculus GN=Krt73 PE=1 SV=1	157	59502	15	7	9	7	256	1	0	0	541.803	1081.59	2	1081.59	-0.0004	1	53.15	3e-05	K	FASFIDKVR	F					Spectrum2079 scans:2764,
2	7	K2C73_MOUSE	Keratin, type II cytoskeletal 73 OS=Mus musculus GN=Krt73 PE=1 SV=1	157	59502	15	7	9	7	257	3	0	0	361.538	1081.59	3	1081.59	-0.0001	1	8.96	0.78	K	FASFIDKVR	F					Spectrum2084 scans:2770,
2	7	K2C73_MOUSE	Keratin, type II cytoskeletal 73 OS=Mus musculus GN=Krt73 PE=1 SV=1	157	59502	15	7	9	7	332	1	0	1	564.274	1126.53	2	1126.53	0.0002	1	26.27	0.012	K	KDVDAAYMSK	V					Spectrum1276 scans:1881,
2	7	K2C73_MOUSE	Keratin, type II cytoskeletal 73 OS=Mus musculus GN=Krt73 PE=1 SV=1	157	59502	15	7	9	7	343	1	0	0	378.525	1132.55	3	1132.55	-0.0012	1	5.7	0.29	R	KLLEGEECR	M					Spectrum1291 scans:1897,
2	7	K2C73_MOUSE	Keratin, type II cytoskeletal 73 OS=Mus musculus GN=Krt73 PE=1 SV=1	157	59502	15	7	9	7	344	1	0	0	567.284	1132.55	2	1132.55	-0.0012	1	18.28	0.019	R	KLLEGEECR	M					Spectrum1292 scans:1898,
2	7	K2C73_MOUSE	Keratin, type II cytoskeletal 73 OS=Mus musculus GN=Krt73 PE=1 SV=1	157	59502	15	7	9	7	799	1	0	0	738.397	1474.78	2	1474.78	0.0021	0	17.98	0.074	R	FLEQQNQVLQTK	W					Spectrum2092 scans:2778,
2	7	K2C73_MOUSE	Keratin, type II cytoskeletal 73 OS=Mus musculus GN=Krt73 PE=1 SV=1	157	59502	15	7	9	7	800	1	0	0	738.398	1474.78	2	1474.78	0.0029	0	82.92	5.2e-08	R	FLEQQNQVLQTK	W					Spectrum1938 scans:2609,
2	8	K22O_MOUSE	Keratin, type II cytoskeletal 2 oral OS=Mus musculus GN=Krt76 PE=1 SV=1	134	63319	14	9	7	6	41	1	0	0	414.219	826.423	2	826.423	0.0001	0	12.27	0.41	K	FASFIDK	V					Spectrum2109 scans:2797,
2	8	K22O_MOUSE	Keratin, type II cytoskeletal 2 oral OS=Mus musculus GN=Krt76 PE=1 SV=1	134	63319	14	9	7	6	95	1	0	0	453.737	905.46	2	905.461	-0.0008	0	37.45	0.002	R	FLEQQNK	V					Spectrum1296 scans:1903,
2	8	K22O_MOUSE	Keratin, type II cytoskeletal 2 oral OS=Mus musculus GN=Krt76 PE=1 SV=1	134	63319	14	9	7	6	166	1	0	0	503.237	1004.46	2	1004.46	0	0	33.11	0.0024	K	LLEGEECR	L					Spectrum1434 scans:2055,
2	8	K22O_MOUSE	Keratin, type II cytoskeletal 2 oral OS=Mus musculus GN=Krt76 PE=1 SV=1	134	63319	14	9	7	6	239	1	0	1	533.264	1064.51	2	1064.51	-0.0005	0	35.65	0.0017	K	AQYEDIAQK	S					Spectrum1484 scans:2110,
2	8	K22O_MOUSE	Keratin, type II cytoskeletal 2 oral OS=Mus musculus GN=Krt76 PE=1 SV=1	134	63319	14	9	7	6	240	1	0	1	533.264	1064.51	2	1064.51	0	0	20.41	0.021	K	AQYEDIAQK	S					Spectrum1608 scans:2246,
2	8	K22O_MOUSE	Keratin, type II cytoskeletal 2 oral OS=Mus musculus GN=Krt76 PE=1 SV=1	134	63319	14	9	7	6	241	1	0	1	533.264	1064.51	2	1064.51	0.0003	0	13.63	0.12	K	AQYEDIAQK	S					Spectrum1753 scans:2405,
2	8	K22O_MOUSE	Keratin, type II cytoskeletal 2 oral OS=Mus musculus GN=Krt76 PE=1 SV=1	134	63319	14	9	7	6	242	1	0	1	533.264	1064.51	2	1064.51	0.0003	0	5.07	0.33	K	AQYEDIAQK	S					Spectrum1963 scans:2636,
2	8	K22O_MOUSE	Keratin, type II cytoskeletal 2 oral OS=Mus musculus GN=Krt76 PE=1 SV=1	134	63319	14	9	7	6	256	1	0	0	541.803	1081.59	2	1081.59	-0.0004	1	53.15	3e-05	K	FASFIDKVR	F					Spectrum2079 scans:2764,
2	8	K22O_MOUSE	Keratin, type II cytoskeletal 2 oral OS=Mus musculus GN=Krt76 PE=1 SV=1	134	63319	14	9	7	6	257	3	0	0	361.538	1081.59	3	1081.59	-0.0001	1	8.96	0.78	K	FASFIDKVR	F					Spectrum2084 scans:2770,
2	8	K22O_MOUSE	Keratin, type II cytoskeletal 2 oral OS=Mus musculus GN=Krt76 PE=1 SV=1	134	63319	14	9	7	6	343	1	0	0	378.525	1132.55	3	1132.55	-0.0012	1	5.7	0.29	R	KLLEGEECR	L					Spectrum1291 scans:1897,
2	8	K22O_MOUSE	Keratin, type II cytoskeletal 2 oral OS=Mus musculus GN=Krt76 PE=1 SV=1	134	63319	14	9	7	6	344	1	0	0	567.284	1132.55	2	1132.55	-0.0012	1	18.28	0.019	R	KLLEGEECR	L					Spectrum1292 scans:1898,
2	8	K22O_MOUSE	Keratin, type II cytoskeletal 2 oral OS=Mus musculus GN=Krt76 PE=1 SV=1	134	63319	14	9	7	6	804	1	0	0	738.9	1475.79	2	1475.8	-0.0134	1	32.45	0.0063	R	FLEQQNKVLETK	W					Spectrum2043 scans:2724,
2	8	K22O_MOUSE	Keratin, type II cytoskeletal 2 oral OS=Mus musculus GN=Krt76 PE=1 SV=1	134	63319	14	9	7	6	805	1	0	0	492.941	1475.8	3	1475.8	0.0015	1	40.34	0.00068	R	FLEQQNKVLETK	W					Spectrum1745 scans:2397,
2	8	K22O_MOUSE	Keratin, type II cytoskeletal 2 oral OS=Mus musculus GN=Krt76 PE=1 SV=1	134	63319	14	9	7	6	806	1	0	0	738.908	1475.8	2	1475.8	0.0036	1	17.81	0.05	R	FLEQQNKVLETK	W					Spectrum1748 scans:2400,
2		K2C6B_MOUSE	Keratin, type II cytoskeletal 6B OS=Mus musculus GN=Krt6b PE=1 SV=3	189	60627	19	10	17	10	5	1	0	0	366.698	731.381	2	731.381	-0.0005	0	38.15	0.002	R	LDSELR	N					Spectrum1385 scans:2001,
2		K2C6B_MOUSE	Keratin, type II cytoskeletal 6B OS=Mus musculus GN=Krt6b PE=1 SV=3	189	60627	19	10	17	10	41	1	0	0	414.219	826.423	2	826.423	0.0001	0	12.27	0.41	K	FASFIDK	V					Spectrum2109 scans:2797,
2		K2C6B_MOUSE	Keratin, type II cytoskeletal 6B OS=Mus musculus GN=Krt6b PE=1 SV=3	189	60627	19	10	17	10	47	7	0	1	417.221	832.428	2	832.423	0.0056	1	2.54	4.8	K	AKQEMAR	L					Spectrum1668 scans:2312,
2		K2C6B_MOUSE	Keratin, type II cytoskeletal 6B OS=Mus musculus GN=Krt6b PE=1 SV=3	189	60627	19	10	17	10	95	1	0	0	453.737	905.46	2	905.461	-0.0008	0	37.45	0.002	R	FLEQQNK	V					Spectrum1296 scans:1903,
2		K2C6B_MOUSE	Keratin, type II cytoskeletal 6B OS=Mus musculus GN=Krt6b PE=1 SV=3	189	60627	19	10	17	10	98	1	0	0	455.711	909.407	2	909.408	-0.0006	0	18.22	0.056	K	YEDEINK	R					Spectrum1288 scans:1894,
2		K2C6B_MOUSE	Keratin, type II cytoskeletal 6B OS=Mus musculus GN=Krt6b PE=1 SV=3	189	60627	19	10	17	10	120	1	0	0	473.259	944.504	2	944.504	0	1	30.29	0.01	R	GRLDSELR	N					Spectrum1410 scans:2028,
2		K2C6B_MOUSE	Keratin, type II cytoskeletal 6B OS=Mus musculus GN=Krt6b PE=1 SV=3	189	60627	19	10	17	10	134	1	0	1	486.759	971.504	2	971.504	0.0003	0	52.16	4.1e-05	K	QEIAEINR	M					Spectrum1558 scans:2191,
2		K2C6B_MOUSE	Keratin, type II cytoskeletal 6B OS=Mus musculus GN=Krt6b PE=1 SV=3	189	60627	19	10	17	10	166	1	0	0	503.237	1004.46	2	1004.46	0	0	33.11	0.0024	K	LLEGEECR	L					Spectrum1434 scans:2055,
2		K2C6B_MOUSE	Keratin, type II cytoskeletal 6B OS=Mus musculus GN=Krt6b PE=1 SV=3	189	60627	19	10	17	10	245	1	0	0	356.177	1065.51	3	1065.51	0.0002	1	22.51	0.022	K	YEDEINKR	T					Spectrum1124 scans:1714,
2		K2C6B_MOUSE	Keratin, type II cytoskeletal 6B OS=Mus musculus GN=Krt6b PE=1 SV=3	189	60627	19	10	17	10	256	1	0	0	541.803	1081.59	2	1081.59	-0.0004	1	53.15	3e-05	K	FASFIDKVR	F					Spectrum2079 scans:2764,
2		K2C6B_MOUSE	Keratin, type II cytoskeletal 6B OS=Mus musculus GN=Krt6b PE=1 SV=3	189	60627	19	10	17	10	257	3	0	0	361.538	1081.59	3	1081.59	-0.0001	1	8.96	0.78	K	FASFIDKVR	F					Spectrum2084 scans:2770,
2		K2C6B_MOUSE	Keratin, type II cytoskeletal 6B OS=Mus musculus GN=Krt6b PE=1 SV=3	189	60627	19	10	17	10	276	2	0	1	547.267	1092.52	2	1092.52	-0.0003	0	15.3	0.13	K	AQYEDIAQR	S					Spectrum1544 scans:2176,
2		K2C6B_MOUSE	Keratin, type II cytoskeletal 6B OS=Mus musculus GN=Krt6b PE=1 SV=3	189	60627	19	10	17	10	290	1	0	1	366.208	1095.6	3	1095.6	-0.0002	1	18.13	0.088	R	LRSEIDHVK	K					Spectrum1111 scans:1699,
2		K2C6B_MOUSE	Keratin, type II cytoskeletal 6B OS=Mus musculus GN=Krt6b PE=1 SV=3	189	60627	19	10	17	10	343	1	0	0	378.525	1132.55	3	1132.55	-0.0012	1	5.7	0.29	R	KLLEGEECR	L					Spectrum1291 scans:1897,
2		K2C6B_MOUSE	Keratin, type II cytoskeletal 6B OS=Mus musculus GN=Krt6b PE=1 SV=3	189	60627	19	10	17	10	344	1	0	0	567.284	1132.55	2	1132.55	-0.0012	1	18.28	0.019	R	KLLEGEECR	L					Spectrum1292 scans:1898,
2		K2C6B_MOUSE	Keratin, type II cytoskeletal 6B OS=Mus musculus GN=Krt6b PE=1 SV=3	189	60627	19	10	17	10	471	2	0	1	408.906	1223.7	3	1223.7	-0.0013	2	2.8	1.9	R	LRSEIDHVKK	Q					Spectrum946 scans:1518,
2		K2C6B_MOUSE	Keratin, type II cytoskeletal 6B OS=Mus musculus GN=Krt6b PE=1 SV=3	189	60627	19	10	17	10	577	1	0	0	651.861	1301.71	2	1301.71	-0.0005	0	68.44	1.2e-06	R	SLDLDSIIAEVK	A					Spectrum2541 scans:3345,
2		K2C6B_MOUSE	Keratin, type II cytoskeletal 6B OS=Mus musculus GN=Krt6b PE=1 SV=3	189	60627	19	10	17	10	594	1	0	1	439.237	1314.69	3	1314.69	-0.0007	1	13.46	0.42	R	NTKQEIAEINR	M					Spectrum1443 scans:2064,
2		K2C6B_MOUSE	Keratin, type II cytoskeletal 6B OS=Mus musculus GN=Krt6b PE=1 SV=3	189	60627	19	10	17	10	785	1	0	0	488.269	1461.78	3	1461.78	0.001	1	11.29	0.33	R	FLEQQNKVLDTK	W					Spectrum1747 scans:2399,
2		K2C75_MOUSE	Keratin, type II cytoskeletal 75 OS=Mus musculus GN=Krt75 PE=1 SV=1	165	59932	18	10	13	8	41	1	0	0	414.219	826.423	2	826.423	0.0001	0	12.27	0.41	K	FASFIDK	V					Spectrum2109 scans:2797,
2		K2C75_MOUSE	Keratin, type II cytoskeletal 75 OS=Mus musculus GN=Krt75 PE=1 SV=1	165	59932	18	10	13	8	95	1	0	0	453.737	905.46	2	905.461	-0.0008	0	37.45	0.002	R	FLEQQNK	V					Spectrum1296 scans:1903,
2		K2C75_MOUSE	Keratin, type II cytoskeletal 75 OS=Mus musculus GN=Krt75 PE=1 SV=1	165	59932	18	10	13	8	98	1	0	0	455.711	909.407	2	909.408	-0.0006	0	18.22	0.056	R	YEDEINK	R					Spectrum1288 scans:1894,
2		K2C75_MOUSE	Keratin, type II cytoskeletal 75 OS=Mus musculus GN=Krt75 PE=1 SV=1	165	59932	18	10	13	8	166	1	0	0	503.237	1004.46	2	1004.46	0	0	33.11	0.0024	K	LLEGEECR	L					Spectrum1434 scans:2055,
2		K2C75_MOUSE	Keratin, type II cytoskeletal 75 OS=Mus musculus GN=Krt75 PE=1 SV=1	165	59932	18	10	13	8	245	1	0	0	356.177	1065.51	3	1065.51	0.0002	1	22.51	0.022	R	YEDEINKR	A					Spectrum1124 scans:1714,
2		K2C75_MOUSE	Keratin, type II cytoskeletal 75 OS=Mus musculus GN=Krt75 PE=1 SV=1	165	59932	18	10	13	8	256	1	0	0	541.803	1081.59	2	1081.59	-0.0004	1	53.15	3e-05	K	FASFIDKVR	F					Spectrum2079 scans:2764,
2		K2C75_MOUSE	Keratin, type II cytoskeletal 75 OS=Mus musculus GN=Krt75 PE=1 SV=1	165	59932	18	10	13	8	257	3	0	0	361.538	1081.59	3	1081.59	-0.0001	1	8.96	0.78	K	FASFIDKVR	F					Spectrum2084 scans:2770,
2		K2C75_MOUSE	Keratin, type II cytoskeletal 75 OS=Mus musculus GN=Krt75 PE=1 SV=1	165	59932	18	10	13	8	343	1	0	0	378.525	1132.55	3	1132.55	-0.0012	1	5.7	0.29	R	KLLEGEECR	L					Spectrum1291 scans:1897,
2		K2C75_MOUSE	Keratin, type II cytoskeletal 75 OS=Mus musculus GN=Krt75 PE=1 SV=1	165	59932	18	10	13	8	344	1	0	0	567.284	1132.55	2	1132.55	-0.0012	1	18.28	0.019	R	KLLEGEECR	L					Spectrum1292 scans:1898,
2		K2C75_MOUSE	Keratin, type II cytoskeletal 75 OS=Mus musculus GN=Krt75 PE=1 SV=1	165	59932	18	10	13	8	489	1	0	1	619.79	1237.57	2	1237.56	0.0005	0	8.74	0.65	R	NMQEVVEDFK	V					Spectrum2475 scans:3228,
2		K2C75_MOUSE	Keratin, type II cytoskeletal 75 OS=Mus musculus GN=Krt75 PE=1 SV=1	165	59932	18	10	13	8	577	1	0	0	651.861	1301.71	2	1301.71	-0.0005	0	68.44	1.2e-06	R	SLDLDSIIAEVK	A					Spectrum2541 scans:3345,
2		K2C75_MOUSE	Keratin, type II cytoskeletal 75 OS=Mus musculus GN=Krt75 PE=1 SV=1	165	59932	18	10	13	8	660	2	0	1	683.324	1364.63	2	1364.64	-0.002	1	3.95	1.2	R	NTKQEISEMNR	M	Oxidation (M)	0.00000000100.0			Spectrum1617 scans:2256,
2		K2C75_MOUSE	Keratin, type II cytoskeletal 75 OS=Mus musculus GN=Krt75 PE=1 SV=1	165	59932	18	10	13	8	804	1	0	0	738.9	1475.79	2	1475.8	-0.0134	1	32.45	0.0063	R	FLEQQNKVLETK	W					Spectrum2043 scans:2724,
2		K2C75_MOUSE	Keratin, type II cytoskeletal 75 OS=Mus musculus GN=Krt75 PE=1 SV=1	165	59932	18	10	13	8	805	1	0	0	492.941	1475.8	3	1475.8	0.0015	1	40.34	0.00068	R	FLEQQNKVLETK	W					Spectrum1745 scans:2397,
2		K2C75_MOUSE	Keratin, type II cytoskeletal 75 OS=Mus musculus GN=Krt75 PE=1 SV=1	165	59932	18	10	13	8	806	1	0	0	738.908	1475.8	2	1475.8	0.0036	1	17.81	0.05	R	FLEQQNKVLETK	W					Spectrum1748 scans:2400,
2		K2C75_MOUSE	Keratin, type II cytoskeletal 75 OS=Mus musculus GN=Krt75 PE=1 SV=1	165	59932	18	10	13	8	821	6	0	1	751.405	1500.79	2	1500.79	0.0051	2	5.73	2.3	K	EEREQIKTLNNK	F					Spectrum2504 scans:3266,
2		K2C75_MOUSE	Keratin, type II cytoskeletal 75 OS=Mus musculus GN=Krt75 PE=1 SV=1	165	59932	18	10	13	8	822	1	0	1	751.406	1500.8	2	1500.79	0.0081	2	17.21	0.086	K	EEREQIKTLNNK	F					Spectrum2494 scans:3254,
2		K2C75_MOUSE	Keratin, type II cytoskeletal 75 OS=Mus musculus GN=Krt75 PE=1 SV=1	165	59932	18	10	13	8	1072	2	0	1	935.946	1869.88	2	1869.89	-0.0132	0	0.71	1	R	QNLEPFFDTYVNDLR	R					Spectrum2313 scans:3022,
2		K2C1B_MOUSE	Keratin, type II cytoskeletal 1b OS=Mus musculus GN=Krt77 PE=1 SV=1	152	61379	9	6	7	6	41	1	0	0	414.219	826.423	2	826.423	0.0001	0	12.27	0.41	K	FASFIDK	V					Spectrum2109 scans:2797,
2		K2C1B_MOUSE	Keratin, type II cytoskeletal 1b OS=Mus musculus GN=Krt77 PE=1 SV=1	152	61379	9	6	7	6	98	1	0	0	455.711	909.407	2	909.408	-0.0006	0	18.22	0.056	K	YEDEINK	R					Spectrum1288 scans:1894,
2		K2C1B_MOUSE	Keratin, type II cytoskeletal 1b OS=Mus musculus GN=Krt77 PE=1 SV=1	152	61379	9	6	7	6	245	1	0	0	356.177	1065.51	3	1065.51	0.0002	1	22.51	0.022	K	YEDEINKR	T					Spectrum1124 scans:1714,
2		K2C1B_MOUSE	Keratin, type II cytoskeletal 1b OS=Mus musculus GN=Krt77 PE=1 SV=1	152	61379	9	6	7	6	256	1	0	0	541.803	1081.59	2	1081.59	-0.0004	1	53.15	3e-05	K	FASFIDKVR	F					Spectrum2079 scans:2764,
2		K2C1B_MOUSE	Keratin, type II cytoskeletal 1b OS=Mus musculus GN=Krt77 PE=1 SV=1	152	61379	9	6	7	6	257	3	0	0	361.538	1081.59	3	1081.59	-0.0001	1	8.96	0.78	K	FASFIDKVR	F					Spectrum2084 scans:2770,
2		K2C1B_MOUSE	Keratin, type II cytoskeletal 1b OS=Mus musculus GN=Krt77 PE=1 SV=1	152	61379	9	6	7	6	364	1	0	0	576.78	1151.55	2	1151.55	0.0005	1	34.11	0.0024	K	NKYEDEINK	R					Spectrum1295 scans:1902,
2		K2C1B_MOUSE	Keratin, type II cytoskeletal 1b OS=Mus musculus GN=Krt77 PE=1 SV=1	152	61379	9	6	7	6	587	1	0	0	436.89	1307.65	3	1307.65	-0.0001	2	41.56	0.00055	K	NKYEDEINKR	T					Spectrum1274 scans:1879,
2		K2C1B_MOUSE	Keratin, type II cytoskeletal 1b OS=Mus musculus GN=Krt77 PE=1 SV=1	152	61379	9	6	7	6	799	1	0	0	738.397	1474.78	2	1474.78	0.0021	0	17.98	0.074	R	FLEQQNQVLQTK	W					Spectrum2092 scans:2778,
2		K2C1B_MOUSE	Keratin, type II cytoskeletal 1b OS=Mus musculus GN=Krt77 PE=1 SV=1	152	61379	9	6	7	6	800	1	0	0	738.398	1474.78	2	1474.78	0.0029	0	82.92	5.2e-08	R	FLEQQNQVLQTK	W					Spectrum1938 scans:2609,
2		K2C71_MOUSE	Keratin, type II cytoskeletal 71 OS=Mus musculus GN=Krt71 PE=1 SV=1	130	57860	7	3	5	3	5	1	0	0	366.698	731.381	2	731.381	-0.0005	0	38.15	0.002	R	LDSELR	N					Spectrum1385 scans:2001,
2		K2C71_MOUSE	Keratin, type II cytoskeletal 71 OS=Mus musculus GN=Krt71 PE=1 SV=1	130	57860	7	3	5	3	41	1	0	0	414.219	826.423	2	826.423	0.0001	0	12.27	0.41	K	FASFIDK	V					Spectrum2109 scans:2797,
2		K2C71_MOUSE	Keratin, type II cytoskeletal 71 OS=Mus musculus GN=Krt71 PE=1 SV=1	130	57860	7	3	5	3	256	1	0	0	541.803	1081.59	2	1081.59	-0.0004	1	53.15	3e-05	K	FASFIDKVR	F					Spectrum2079 scans:2764,
2		K2C71_MOUSE	Keratin, type II cytoskeletal 71 OS=Mus musculus GN=Krt71 PE=1 SV=1	130	57860	7	3	5	3	257	3	0	0	361.538	1081.59	3	1081.59	-0.0001	1	8.96	0.78	K	FASFIDKVR	F					Spectrum2084 scans:2770,
2		K2C71_MOUSE	Keratin, type II cytoskeletal 71 OS=Mus musculus GN=Krt71 PE=1 SV=1	130	57860	7	3	5	3	799	1	0	0	738.397	1474.78	2	1474.78	0.0021	0	17.98	0.074	R	FLEQQNQVLQTK	W					Spectrum2092 scans:2778,
2		K2C71_MOUSE	Keratin, type II cytoskeletal 71 OS=Mus musculus GN=Krt71 PE=1 SV=1	130	57860	7	3	5	3	800	1	0	0	738.398	1474.78	2	1474.78	0.0029	0	82.92	5.2e-08	R	FLEQQNQVLQTK	W					Spectrum1938 scans:2609,
2		K2C71_MOUSE	Keratin, type II cytoskeletal 71 OS=Mus musculus GN=Krt71 PE=1 SV=1	130	57860	7	3	5	3	1407	2	0	1	581.797	2323.16	4	2323.18	-0.0214	2	7.24	0.74	K	YEEEINRRTAAENEFVLLK	K					Spectrum1847 scans:2509,
2		K2C4_MOUSE	Keratin, type II cytoskeletal 4 OS=Mus musculus GN=Krt4 PE=1 SV=2	114	56590	10	7	6	5	41	1	0	0	414.219	826.423	2	826.423	0.0001	0	12.27	0.41	K	FASFIDK	V					Spectrum2109 scans:2797,
2		K2C4_MOUSE	Keratin, type II cytoskeletal 4 OS=Mus musculus GN=Krt4 PE=1 SV=2	114	56590	10	7	6	5	95	1	0	0	453.737	905.46	2	905.461	-0.0008	0	37.45	0.002	R	FLEQQNK	V					Spectrum1296 scans:1903,
2		K2C4_MOUSE	Keratin, type II cytoskeletal 4 OS=Mus musculus GN=Krt4 PE=1 SV=2	114	56590	10	7	6	5	166	1	0	0	503.237	1004.46	2	1004.46	0	0	33.11	0.0024	K	LLEGEECR	M					Spectrum1434 scans:2055,
2		K2C4_MOUSE	Keratin, type II cytoskeletal 4 OS=Mus musculus GN=Krt4 PE=1 SV=2	114	56590	10	7	6	5	256	1	0	0	541.803	1081.59	2	1081.59	-0.0004	1	53.15	3e-05	K	FASFIDKVR	F					Spectrum2079 scans:2764,
2		K2C4_MOUSE	Keratin, type II cytoskeletal 4 OS=Mus musculus GN=Krt4 PE=1 SV=2	114	56590	10	7	6	5	257	3	0	0	361.538	1081.59	3	1081.59	-0.0001	1	8.96	0.78	K	FASFIDKVR	F					Spectrum2084 scans:2770,
2		K2C4_MOUSE	Keratin, type II cytoskeletal 4 OS=Mus musculus GN=Krt4 PE=1 SV=2	114	56590	10	7	6	5	343	1	0	0	378.525	1132.55	3	1132.55	-0.0012	1	5.7	0.29	R	KLLEGEECR	M					Spectrum1291 scans:1897,
2		K2C4_MOUSE	Keratin, type II cytoskeletal 4 OS=Mus musculus GN=Krt4 PE=1 SV=2	114	56590	10	7	6	5	344	1	0	0	567.284	1132.55	2	1132.55	-0.0012	1	18.28	0.019	R	KLLEGEECR	M					Spectrum1292 scans:1898,
2		K2C4_MOUSE	Keratin, type II cytoskeletal 4 OS=Mus musculus GN=Krt4 PE=1 SV=2	114	56590	10	7	6	5	804	1	0	0	738.9	1475.79	2	1475.8	-0.0134	1	32.45	0.0063	R	FLEQQNKVLETK	W					Spectrum2043 scans:2724,
2		K2C4_MOUSE	Keratin, type II cytoskeletal 4 OS=Mus musculus GN=Krt4 PE=1 SV=2	114	56590	10	7	6	5	805	1	0	0	492.941	1475.8	3	1475.8	0.0015	1	40.34	0.00068	R	FLEQQNKVLETK	W					Spectrum1745 scans:2397,
2		K2C4_MOUSE	Keratin, type II cytoskeletal 4 OS=Mus musculus GN=Krt4 PE=1 SV=2	114	56590	10	7	6	5	806	1	0	0	738.908	1475.8	2	1475.8	0.0036	1	17.81	0.05	R	FLEQQNKVLETK	W					Spectrum1748 scans:2400,
2		K2C8_MOUSE	Keratin, type II cytoskeletal 8 OS=Mus musculus GN=Krt8 PE=1 SV=4	107	54531	8	6	7	6	41	1	0	0	414.219	826.423	2	826.423	0.0001	0	12.27	0.41	K	FASFIDK	V					Spectrum2109 scans:2797,
2		K2C8_MOUSE	Keratin, type II cytoskeletal 8 OS=Mus musculus GN=Krt8 PE=1 SV=4	107	54531	8	6	7	6	95	1	0	0	453.737	905.46	2	905.461	-0.0008	0	37.45	0.002	R	FLEQQNK	M					Spectrum1296 scans:1903,
2		K2C8_MOUSE	Keratin, type II cytoskeletal 8 OS=Mus musculus GN=Krt8 PE=1 SV=4	107	54531	8	6	7	6	98	1	0	0	455.711	909.407	2	909.408	-0.0006	0	18.22	0.056	K	YEDEINK	R					Spectrum1288 scans:1894,
2		K2C8_MOUSE	Keratin, type II cytoskeletal 8 OS=Mus musculus GN=Krt8 PE=1 SV=4	107	54531	8	6	7	6	245	1	0	0	356.177	1065.51	3	1065.51	0.0002	1	22.51	0.022	K	YEDEINKR	T					Spectrum1124 scans:1714,
2		K2C8_MOUSE	Keratin, type II cytoskeletal 8 OS=Mus musculus GN=Krt8 PE=1 SV=4	107	54531	8	6	7	6	256	1	0	0	541.803	1081.59	2	1081.59	-0.0004	1	53.15	3e-05	K	FASFIDKVR	F					Spectrum2079 scans:2764,
2		K2C8_MOUSE	Keratin, type II cytoskeletal 8 OS=Mus musculus GN=Krt8 PE=1 SV=4	107	54531	8	6	7	6	257	3	0	0	361.538	1081.59	3	1081.59	-0.0001	1	8.96	0.78	K	FASFIDKVR	F					Spectrum2084 scans:2770,
2		K2C8_MOUSE	Keratin, type II cytoskeletal 8 OS=Mus musculus GN=Krt8 PE=1 SV=4	107	54531	8	6	7	6	364	1	0	0	576.78	1151.55	2	1151.55	0.0005	1	34.11	0.0024	K	NKYEDEINK	R					Spectrum1295 scans:1902,
2		K2C8_MOUSE	Keratin, type II cytoskeletal 8 OS=Mus musculus GN=Krt8 PE=1 SV=4	107	54531	8	6	7	6	587	1	0	0	436.89	1307.65	3	1307.65	-0.0001	2	41.56	0.00055	K	NKYEDEINKR	T					Spectrum1274 scans:1879,
2		K2C7_MOUSE	Keratin, type II cytoskeletal 7 OS=Mus musculus GN=Krt7 PE=1 SV=1	69	50678	5	2	4	2	41	1	0	0	414.219	826.423	2	826.423	0.0001	0	12.27	0.41	K	FASFIDK	V					Spectrum2109 scans:2797,
2		K2C7_MOUSE	Keratin, type II cytoskeletal 7 OS=Mus musculus GN=Krt7 PE=1 SV=1	69	50678	5	2	4	2	95	1	0	0	453.737	905.46	2	905.461	-0.0008	0	37.45	0.002	R	FLEQQNK	M					Spectrum1296 scans:1903,
2		K2C7_MOUSE	Keratin, type II cytoskeletal 7 OS=Mus musculus GN=Krt7 PE=1 SV=1	69	50678	5	2	4	2	256	1	0	0	541.803	1081.59	2	1081.59	-0.0004	1	53.15	3e-05	K	FASFIDKVR	F					Spectrum2079 scans:2764,
2		K2C7_MOUSE	Keratin, type II cytoskeletal 7 OS=Mus musculus GN=Krt7 PE=1 SV=1	69	50678	5	2	4	2	257	3	0	0	361.538	1081.59	3	1081.59	-0.0001	1	8.96	0.78	K	FASFIDKVR	F					Spectrum2084 scans:2770,
2		K2C7_MOUSE	Keratin, type II cytoskeletal 7 OS=Mus musculus GN=Krt7 PE=1 SV=1	69	50678	5	2	4	2	1407	2	0	1	581.797	2323.16	4	2323.18	-0.0214	2	7.24	0.74	K	YEEEINRRTAAENEFVLLK	K					Spectrum1847 scans:2509,
2		GFAP_MOUSE	Glial fibrillary acidic protein OS=Mus musculus GN=Gfap PE=1 SV=4	37	49927	1	1	1	1	95	1	0	0	453.737	905.46	2	905.461	-0.0008	0	37.45	0.002	R	FLEQQNK	A					Spectrum1296 scans:1903,
2		NFH_MOUSE	Neurofilament heavy polypeptide OS=Mus musculus GN=Nefh PE=1 SV=3	34	117209	4	2	3	2	166	1	0	0	503.237	1004.46	2	1004.46	0	0	33.11	0.0024	K	LLEGEECR	I					Spectrum1434 scans:2055,
2		NFH_MOUSE	Neurofilament heavy polypeptide OS=Mus musculus GN=Nefh PE=1 SV=3	34	117209	4	2	3	2	191	1	0	1	514.808	1027.6	2	1027.6	-0.0001	2	10.37	0.28	K	AKTPVKEGAK	S					Spectrum2191 scans:2888,
2		NFH_MOUSE	Neurofilament heavy polypeptide OS=Mus musculus GN=Nefh PE=1 SV=3	34	117209	4	2	3	2	343	1	0	0	378.525	1132.55	3	1132.55	-0.0012	1	5.7	0.29	R	KLLEGEECR	I					Spectrum1291 scans:1897,
2		NFH_MOUSE	Neurofilament heavy polypeptide OS=Mus musculus GN=Nefh PE=1 SV=3	34	117209	4	2	3	2	344	1	0	0	567.284	1132.55	2	1132.55	-0.0012	1	18.28	0.019	R	KLLEGEECR	I					Spectrum1292 scans:1898,
3	1	PLAK_MOUSE	Junction plakoglobin OS=Mus musculus GN=Jup PE=1 SV=3	134	82490	7	5	7	5	266	1	1	1	544.33	1086.64	2	1086.64	0.001	0	23.65	0.025	R	LNYGIPAIVK	L					Spectrum2388 scans:3114,
3	1	PLAK_MOUSE	Junction plakoglobin OS=Mus musculus GN=Jup PE=1 SV=3	134	82490	7	5	7	5	485	1	1	1	412.866	1235.58	3	1235.58	-0.001	1	22.6	0.034	R	ISEDKNPDYR	K					Spectrum1123 scans:1712,
3	1	PLAK_MOUSE	Junction plakoglobin OS=Mus musculus GN=Jup PE=1 SV=3	134	82490	7	5	7	5	624	1	1	1	671.367	1340.72	2	1340.72	0.0014	0	43	9.3e-05	K	LLNDEDPVVVTK	A					Spectrum2055 scans:2738,
3	1	PLAK_MOUSE	Junction plakoglobin OS=Mus musculus GN=Jup PE=1 SV=3	134	82490	7	5	7	5	633	1	1	1	676.81	1351.6	2	1351.6	0.0008	0	39.64	0.00043	R	TMQNTSDLDTAR	C					Spectrum1486 scans:2112,
3	1	PLAK_MOUSE	Junction plakoglobin OS=Mus musculus GN=Jup PE=1 SV=3	134	82490	7	5	7	5	656	1	1	1	455.564	1363.67	3	1363.67	-0.0017	2	14.02	0.32	R	ISEDKNPDYRK	R					Spectrum942 scans:1513,
3	1	PLAK_MOUSE	Junction plakoglobin OS=Mus musculus GN=Jup PE=1 SV=3	134	82490	7	5	7	5	809	1	1	1	742.381	1482.75	2	1482.75	0.0009	0	77.53	6.4e-08	R	NEGTATYAAAVLFR	I					Spectrum2493 scans:3253,
3	1	PLAK_MOUSE	Junction plakoglobin OS=Mus musculus GN=Jup PE=1 SV=3	134	82490	7	5	7	5	880	1	1	1	533.933	1598.78	3	1598.78	-0.0025	0	14.58	0.25	R	HVAAGTQQPYTDGVR	M					Spectrum1397 scans:2014,
4	1	PKP1_MOUSE	Plakophilin-1 OS=Mus musculus GN=Pkp1 PE=1 SV=1	52	82270	2	1	2	1	107	5	1	1	462.233	922.451	2	922.451	0	0	4.88	2	R	QLEYNTR	N					Spectrum1606 scans:2244,
4	1	PKP1_MOUSE	Plakophilin-1 OS=Mus musculus GN=Pkp1 PE=1 SV=1	52	82270	2	1	2	1	846	1	1	1	762.898	1523.78	2	1523.78	0.0019	0	51.65	1.4e-05	R	SPNQNVQQAAAGALR	N					Spectrum1857 scans:2520,
5	1	IGH1M_MOUSE	Ig gamma-1 chain C region, membrane-bound form OS=Mus musculus GN=Ighg1 PE=1 SV=2	50	44043	2	1	2	1	493	1	1	1	622.338	1242.66	2	1242.66	0.0003	0	50.15	8.5e-05	R	VNSAAFPAPIEK	T					Spectrum2035 scans:2716,
5	1	IGH1M_MOUSE	Ig gamma-1 chain C region, membrane-bound form OS=Mus musculus GN=Ighg1 PE=1 SV=2	50	44043	2	1	2	1	1032	1	1	1	605.322	1812.94	3	1812.94	-0.0016	1	12.47	0.068	K	APQVYTIPPPKEQMAK	D	Oxidation (M)	0.0000000000000100.0			Spectrum1711 scans:2359,
6	1	ANXA2_MOUSE	Annexin A2 OS=Mus musculus GN=Anxa2 PE=1 SV=2	43	38937	1	1	1	1	494	1	1	1	622.816	1243.62	2	1243.62	0.0019	0	43.24	0.00041	R	TNQELQEINR	V					Spectrum1618 scans:2257,
7	1	DPYD_MOUSE	Dihydropyrimidine dehydrogenase [NADP(+)] OS=Mus musculus GN=Dpyd PE=1 SV=1	39	113177	1	1	1	1	73	1	1	1	438.245	874.476	2	874.47	0.0069	1	38.94	0.0012	R	EAVRCLK	C					Spectrum1840 scans:2501,
8	1	DESP_MOUSE	Desmoplakin OS=Mus musculus GN=Dsp PE=1 SV=1	37	335158	9	2	9	2	117	1	1	1	471.771	941.527	2	941.529	-0.0022	0	8.6	0.92	R	QVQNLVNK	S					Spectrum1387 scans:2003,
8	1	DESP_MOUSE	Desmoplakin OS=Mus musculus GN=Dsp PE=1 SV=1	37	335158	9	2	9	2	163	2	1	1	501.764	1001.51	2	1001.51	-0.0012	0	15.24	0.13	K	VQEQELTR	L					Spectrum1311 scans:1919,
8	1	DESP_MOUSE	Desmoplakin OS=Mus musculus GN=Dsp PE=1 SV=1	37	335158	9	2	9	2	206	1	1	1	521.735	1041.45	2	1041.45	-0.0005	0	2.56	0.8	K	FGDSNTVMR	F	Oxidation (M)	0.000000010.0			Spectrum1321 scans:1930,
8	1	DESP_MOUSE	Desmoplakin OS=Mus musculus GN=Dsp PE=1 SV=1	37	335158	9	2	9	2	261	1	1	1	362.56	1084.66	3	1084.66	-0.0009	2	11.33	0.38	K	IKNDLNLKK	S					Spectrum1201 scans:1798,
8	1	DESP_MOUSE	Desmoplakin OS=Mus musculus GN=Dsp PE=1 SV=1	37	335158	9	2	9	2	373	1	1	1	580.755	1159.5	2	1159.5	-0.0008	0	5.78	0.52	K	YQAECSQFK	A					Spectrum1489 scans:2115,
8	1	DESP_MOUSE	Desmoplakin OS=Mus musculus GN=Dsp PE=1 SV=1	37	335158	9	2	9	2	535	1	1	1	636.357	1270.7	2	1270.7	0.0004	0	37.84	0.0016	R	QLQNIIQATSR	E					Spectrum2076 scans:2761,
8	1	DESP_MOUSE	Desmoplakin OS=Mus musculus GN=Dsp PE=1 SV=1	37	335158	9	2	9	2	668	1	1	1	458.584	1372.73	3	1372.73	-0.0005	2	16.89	0.2	K	TIQDKNKEIER	L					Spectrum968 scans:1542,
8	1	DESP_MOUSE	Desmoplakin OS=Mus musculus GN=Dsp PE=1 SV=1	37	335158	9	2	9	2	721	1	1	1	469.921	1406.74	3	1406.74	-0.0004	2	17.2	0.084	K	AIKEKEYEIER	L					Spectrum1367 scans:1981,
8	1	DESP_MOUSE	Desmoplakin OS=Mus musculus GN=Dsp PE=1 SV=1	37	335158	9	2	9	2	852	1	1	1	769.944	1537.87	2	1537.87	0.0015	0	19.15	0.038	R	LLEAQIATGGIIDPK	E					Spectrum2404 scans:3137,
9	1	LYZ1_MOUSE	Lysozyme C-1 OS=Mus musculus GN=Lyz1 PE=1 SV=1	37	17240	2	1	1	1	711	1	1	1	467.566	1399.68	3	1399.67	0.0026	0	7.23	0.25	R	STDYGIFQINSR	Y					Spectrum1076 scans:1661,
9	1	LYZ1_MOUSE	Lysozyme C-1 OS=Mus musculus GN=Lyz1 PE=1 SV=1	37	17240	2	1	1	1	712	1	1	1	700.846	1399.68	2	1399.67	0.0034	0	36.93	0.00058	R	STDYGIFQINSR	Y					Spectrum2392 scans:3120,
10	1	PRPTZ_MOUSE	Receptor-type tyrosine-protein phosphatase zeta OS=Mus musculus GN=Ptprz1 PE=1 SV=1	37	255501	4	1	4	1	105	1	1	1	461.255	920.496	2	920.497	-0.0005	0	17.27	0.13	K	FSEQGLLK	S					Spectrum2045 scans:2727,
10	1	PRPTZ_MOUSE	Receptor-type tyrosine-protein phosphatase zeta OS=Mus musculus GN=Ptprz1 PE=1 SV=1	37	255501	4	1	4	1	263	2	1	1	543.73	1085.45	2	1085.45	-0.0005	0	5.13	0.31	K	CMSCLPYR	E					Spectrum1892 scans:2558,
10	1	PRPTZ_MOUSE	Receptor-type tyrosine-protein phosphatase zeta OS=Mus musculus GN=Ptprz1 PE=1 SV=1	37	255501	4	1	4	1	362	1	1	1	574.301	1146.59	2	1146.59	-0.0004	0	36.87	0.0015	K	AIIDGTESVSR	F					Spectrum1729 scans:2379,
10	1	PRPTZ_MOUSE	Receptor-type tyrosine-protein phosphatase zeta OS=Mus musculus GN=Ptprz1 PE=1 SV=1	37	255501	4	1	4	1	895	1	1	1	817.932	1633.85	2	1633.85	0.0023	0	8.92	0.15	K	FAVLYQPLAGNDQAK	H					Spectrum2395 scans:3124,
11	1	ASAP2_MOUSE	Arf-GAP with SH3 domain, ANK repeat and PH domain-containing protein 2 OS=Mus musculus GN=Asap2 PE=1 SV=3	32	107992	1	1	1	1	138	1	1	1	487.269	972.524	2	972.524	-0.0005	0	31.95	0.006	K	EIISEVQR	M					Spectrum1965 scans:2639,
12	1	RS27A_MOUSE	Ubiquitin-40S ribosomal protein S27a OS=Mus musculus GN=Rps27a PE=1 SV=2	25	18282	1	1	1	1	1004	1	1	1	894.467	1786.92	2	1786.92	-0.0001	0	25.44	0.017	K	TITLEVEPSDTIENVK	A					Spectrum2353 scans:3068,
13	1	ACTB_MOUSE	Actin, cytoplasmic 1 OS=Mus musculus GN=Actb PE=1 SV=1	25	42052	3	1	3	1	139	1	1	1	488.728	975.441	2	975.441	-0.0001	0	24.52	0.012	K	AGFAGDDAPR	A					Spectrum1490 scans:2116,
13	1	ACTB_MOUSE	Actin, cytoplasmic 1 OS=Mus musculus GN=Actb PE=1 SV=1	25	42052	3	1	3	1	342	1	1	1	566.767	1131.52	2	1131.52	0.0003	0	3.91	1.6	R	GYSFTTTAER	E					Spectrum1829 scans:2489,
13	1	ACTB_MOUSE	Actin, cytoplasmic 1 OS=Mus musculus GN=Actb PE=1 SV=1	25	42052	3	1	3	1	1007	1	1	1	895.95	1789.88	2	1789.88	0.0004	0	7.9	0.66	K	SYELPDGQVITIGNER	F					Spectrum2470 scans:3220,
14	1	OPTN_MOUSE	Optineurin OS=Mus musculus GN=Optn PE=1 SV=1	24	67660	2	1	2	1	126	9	1	1	478.246	954.477	2	954.477	-0.0002	0	1.9	2.8	K	ELQEAHTK	L					Spectrum1179 scans:1774,
14	1	OPTN_MOUSE	Optineurin OS=Mus musculus GN=Optn PE=1 SV=1	24	67660	2	1	2	1	543	1	1	1	426.549	1276.63	3	1276.63	-0.0011	1	24.48	0.029	K	EAMKLNNQAMK	G					Spectrum1519 scans:2148,
15	1	SH321_MOUSE	SH3 domain-containing protein 21 OS=Mus musculus GN=Sh3d21 PE=1 SV=1	24	60686	2	1	2	1	294	1	1	1	550.837	1099.66	2	1099.66	-0.0012	1	23.5	0.017	R	SRLELLELK	L					Spectrum2242 scans:2944,
15	1	SH321_MOUSE	SH3 domain-containing protein 21 OS=Mus musculus GN=Sh3d21 PE=1 SV=1	24	60686	2	1	2	1	2151	1	1	1	1237.42	4945.63	4	4945.6	0.0313	2	1.42	0.83	R	AGPQKQVLPQESAPTPQVPHTIQQMPVPEEAPTLHPLTPLTSPKSK	N	Oxidation (M)	0.0000000000000000000000001000000000000000000000.0			Spectrum481 scans:1006,
16	1	INSRR_MOUSE	Insulin receptor-related protein OS=Mus musculus GN=Insrr PE=1 SV=2	23	147291	3	1	2	1	47	5	0	1	417.221	832.428	2	832.429	-0.0009	0	5.17	2.6	R	SEVTELR	R					Spectrum1668 scans:2312,
16	1	INSRR_MOUSE	Insulin receptor-related protein OS=Mus musculus GN=Insrr PE=1 SV=2	23	147291	3	1	2	1	145	4	0	1	495.272	988.529	2	988.53	-0.0008	1	14.86	0.37	R	SEVTELRR	L					Spectrum1426 scans:2046,
16	1	INSRR_MOUSE	Insulin receptor-related protein OS=Mus musculus GN=Insrr PE=1 SV=2	23	147291	3	1	2	1	146	1	0	1	495.272	988.53	2	988.53	-0.0002	1	23.22	0.053	R	SEVTELRR	L					Spectrum1277 scans:1882,
17	1	K1551_MOUSE	Uncharacterized protein KIAA1551 OS=Mus musculus GN=Kiaa1551 PE=1 SV=2	23	170934	3	1	2	1	245	5	0	1	356.177	1065.51	3	1065.51	0.0002	1	2.64	2.1	K	YEKQEQNK	N					Spectrum1124 scans:1714,
17	1	K1551_MOUSE	Uncharacterized protein KIAA1551 OS=Mus musculus GN=Kiaa1551 PE=1 SV=2	23	170934	3	1	2	1	430	9	0	1	398.875	1193.6	3	1193.6	-0.0009	2	1.36	6.7	K	KYEKQEQNK	N					Spectrum1085 scans:1671,
17	1	K1551_MOUSE	Uncharacterized protein KIAA1551 OS=Mus musculus GN=Kiaa1551 PE=1 SV=2	23	170934	3	1	2	1	431	1	0	1	597.809	1193.6	2	1193.6	-0.0004	2	23.14	0.0068	K	KYEKQEQNK	N					Spectrum1096 scans:1683,
18	1	ARHGI_MOUSE	Rho guanine nucleotide exchange factor 18 OS=Mus musculus GN=Arhgef18 PE=1 SV=2	23	114893	3	1	2	1	269	5	0	1	545.769	1089.52	2	1089.53	-0.0035	2	4.84	2.3	K	DESASRNRR	S					Spectrum1595 scans:2232,
18	1	ARHGI_MOUSE	Rho guanine nucleotide exchange factor 18 OS=Mus musculus GN=Arhgef18 PE=1 SV=2	23	114893	3	1	2	1	703	2	1	1	465.577	1393.71	3	1393.72	-0.0112	2	1.14	1.1	K	VSEYEKDQRLK	E					Spectrum1695 scans:2342,
18	1	ARHGI_MOUSE	Rho guanine nucleotide exchange factor 18 OS=Mus musculus GN=Arhgef18 PE=1 SV=2	23	114893	3	1	2	1	704	1	1	1	697.862	1393.71	2	1393.72	-0.0099	2	22.71	0.05	K	VSEYEKDQRLK	E					Spectrum1696 scans:2343,
19	1	DSG1A_MOUSE	Desmoglein-1-alpha OS=Mus musculus GN=Dsg1a PE=2 SV=2	22	115551	1	1	1	1	301	1	1	1	554.241	1106.47	2	1106.47	0.0005	0	22.45	0.01	R	EMQDLGGGER	T	Oxidation (M)	0.0100000000.0			Spectrum1126 scans:1716,
20	1	NHRF4_MOUSE	Na(+)/H(+) exchange regulatory cofactor NHE-RF4 OS=Mus musculus GN=Pdzd3 PE=1 SV=1	21	54233	1	1	1	1	74	1	1	1	438.719	875.423	2	875.417	0.0063	0	21.3	0.052	-	MEAAADLR	D					Spectrum1365 scans:1979,
21	1	COG7_MOUSE	Conserved oligomeric Golgi complex subunit 7 OS=Mus musculus GN=Cog7 PE=1 SV=1	18	86645	1	1	1	1	2013	1	1	1	1127.34	4505.31	4	4505.27	0.0449	2	18.29	0.042	K	DGAAGKADGHAATLVMKLQLFIQEVNHAVEETSLQALQNMPK	V	2 Oxidation (M)	0.000000000000000100000000000000000000000100.0			Spectrum266 scans:767,
22	1	NDP_MOUSE	Norrin OS=Mus musculus GN=Ndp PE=1 SV=1	16	15317	5	1	1	1	986	1	1	1	883.371	1764.73	2	1764.72	0.0048	1	9.6	0.11	K	TDSSFLMDSQRCMR	H	2 Oxidation (M)	0.00000010000010.0			Spectrum2350 scans:3064,
22	1	NDP_MOUSE	Norrin OS=Mus musculus GN=Ndp PE=1 SV=1	16	15317	5	1	1	1	987	1	1	1	883.371	1764.73	2	1764.72	0.0049	1	7.99	0.16	K	TDSSFLMDSQRCMR	H	2 Oxidation (M)	0.00000010000010.0			Spectrum2233 scans:2934,
22	1	NDP_MOUSE	Norrin OS=Mus musculus GN=Ndp PE=1 SV=1	16	15317	5	1	1	1	988	1	1	1	883.371	1764.73	2	1764.72	0.0054	1	16.07	0.025	K	TDSSFLMDSQRCMR	H	2 Oxidation (M)	0.00000010000010.0			Spectrum1990 scans:2666,
22	1	NDP_MOUSE	Norrin OS=Mus musculus GN=Ndp PE=1 SV=1	16	15317	5	1	1	1	989	1	1	1	883.372	1764.73	2	1764.72	0.0057	1	11.09	0.082	K	TDSSFLMDSQRCMR	H	2 Oxidation (M)	0.00000010000010.0			Spectrum2432 scans:3170,
22	1	NDP_MOUSE	Norrin OS=Mus musculus GN=Ndp PE=1 SV=1	16	15317	5	1	1	1	991	1	1	1	883.373	1764.73	2	1764.72	0.0079	1	12.89	0.059	K	TDSSFLMDSQRCMR	H	2 Oxidation (M)	0.00000010000010.0			Spectrum2121 scans:2810,
23	1	BRCA2_MOUSE	Breast cancer type 2 susceptibility protein homolog OS=Mus musculus GN=Brca2 PE=1 SV=2	15	374766	3	1	3	1	77	3	1	1	440.748	879.482	2	879.481	0.0002	1	1.13	3.2	K	KIFSETR	T					Spectrum1798 scans:2455,
23	1	BRCA2_MOUSE	Breast cancer type 2 susceptibility protein homolog OS=Mus musculus GN=Brca2 PE=1 SV=2	15	374766	3	1	3	1	108	1	1	1	462.699	923.383	2	923.384	-0.0007	0	15.2	0.044	K	LQCESCK	V					Spectrum1364 scans:1978,
23	1	BRCA2_MOUSE	Breast cancer type 2 susceptibility protein homolog OS=Mus musculus GN=Brca2 PE=1 SV=2	15	374766	3	1	3	1	728	4	1	1	707.32	1412.62	2	1412.63	-0.0029	2	1.79	1.7	K	AEETCMKSSDKK	Q					Spectrum1602 scans:2239,

## Sheet: WT_IgG1.csv
Header	--------------------------------------------------------
Peak list format	Mascot generic
Search type	MIS
Mascot version	2.5.1
Database	SwissProt
Fasta file	SwissProt_2017_04.fasta
Total sequences	554241
Total residues	198410167
Sequences after taxonomy filter	16916
Number of queries	2692
Decoy	--------------------------------------------------------
Number of matches above identity threshold in search of real database	161
Number of matches above identity threshold in search of decoy database	12
Number of matches above homology threshold in search of real database	167
Number of matches above homology threshold in search of decoy database	20
Fixed modifications	--------------------------------------------------------
Identifier	Name	Delta	Neutral loss
1	Carbamidomethyl (C)	57.0215
Variable modifications	--------------------------------------------------------
Identifier	Name	Delta	Neutral loss(es)
1	Oxidation (M)	15.9949	0	63.9983
Search Parameters	--------------------------------------------------------
Taxonomy filter	. . . . . . . . . . . . . . . . Mus.
Enzyme	Trypsin
Maximum Missed Cleavages	2
Fixed modifications	Carbamidomethyl (C)
Variable modifications	Oxidation (M)
Peptide Mass Tolerance	10
Peptide Mass Tolerance Units	ppm
Fragment Mass Tolerance	0.8
Fragment Mass Tolerance Units	Da
Mass values	Monoisotopic
Instrument type	ESI-TRAP
Decoy database also searched	1
Format parameters	--------------------------------------------------------
Significance threshold	0.05
Max. number of hits	0
Use MudPIT protein scoring	1
Ions score cut-off	0
Include same-set proteins	0
Include sub-set proteins	1
Include unassigned	0
Require bold red	0
Use homology threshold	1
Group protein families	1
Re-score using Percolator	0
Show duplicate peptides	1
Protein hits	--------------------------------------------------------
prot_hit_num	prot_family_member	prot_acc	prot_desc	prot_score	prot_mass	prot_matches	prot_matches_sig	prot_sequences	prot_sequences_sig	pep_query	pep_rank	pep_isbold	pep_isunique	pep_exp_mz	pep_exp_mr	pep_exp_z	pep_calc_mr	pep_delta	pep_miss	pep_score	pep_expect	pep_res_before	pep_seq	pep_res_after	pep_var_mod	pep_var_mod_pos	pep_summed_mod_pos	pep_local_mod_pos	pep_scan_title
1	1	K1C42_MOUSE	Keratin, type I cytoskeletal 42 OS=Mus musculus GN=Krt42 PE=1 SV=1	426	50444	24	17	17	14	8	1	0	1	373.706	745.397	2	745.397	-0.0002	0	27.72	0.019	K	TIEDLR	N					Spectrum1824 scans:2457,
1	1	K1C42_MOUSE	Keratin, type I cytoskeletal 42 OS=Mus musculus GN=Krt42 PE=1 SV=1	426	50444	24	17	17	14	13	1	0	0	388.21	774.405	2	774.406	-0.0003	0	21.55	0.12	R	ILNEMR	D					Spectrum1816 scans:2448,
1	1	K1C42_MOUSE	Keratin, type I cytoskeletal 42 OS=Mus musculus GN=Krt42 PE=1 SV=1	426	50444	24	17	17	14	18	1	0	0	404.204	806.393	2	806.392	0.0003	0	36.48	0.0018	R	LAADDFR	T					Spectrum1995 scans:2645,
1	1	K1C42_MOUSE	Keratin, type I cytoskeletal 42 OS=Mus musculus GN=Krt42 PE=1 SV=1	426	50444	24	17	17	14	47	1	0	0	431.237	860.46	2	860.46	-0.0005	0	25.7	0.019	R	TEITELR	R					Spectrum1980 scans:2628,
1	1	K1C42_MOUSE	Keratin, type I cytoskeletal 42 OS=Mus musculus GN=Krt42 PE=1 SV=1	426	50444	24	17	17	14	111	1	0	1	494.775	987.535	2	987.535	0.0001	1	34.42	0.0038	K	TIEDLRNK	I					Spectrum1553 scans:2159,
1	1	K1C42_MOUSE	Keratin, type I cytoskeletal 42 OS=Mus musculus GN=Krt42 PE=1 SV=1	426	50444	24	17	17	14	148	1	0	0	509.288	1016.56	2	1016.56	0.0001	1	29.86	0.011	R	TEITELRR	S					Spectrum1722 scans:2344,
1	1	K1C42_MOUSE	Keratin, type I cytoskeletal 42 OS=Mus musculus GN=Krt42 PE=1 SV=1	426	50444	24	17	17	14	164	1	0	0	515.301	1028.59	2	1028.59	0.0002	0	63.05	1.8e-06	R	VLDELTLAR	A					Spectrum2502 scans:3203,
1	1	K1C42_MOUSE	Keratin, type I cytoskeletal 42 OS=Mus musculus GN=Krt42 PE=1 SV=1	426	50444	24	17	17	14	165	1	0	0	515.301	1028.59	2	1028.59	0.0003	0	9.67	0.12	R	VLDELTLAR	A					Spectrum2633 scans:3347,
1	1	K1C42_MOUSE	Keratin, type I cytoskeletal 42 OS=Mus musculus GN=Krt42 PE=1 SV=1	426	50444	24	17	17	14	285	1	0	0	561.793	1121.57	2	1121.57	0.0006	0	56.5	2.3e-05	R	LEQEIATYR	R					Spectrum2005 scans:2656,
1	1	K1C42_MOUSE	Keratin, type I cytoskeletal 42 OS=Mus musculus GN=Krt42 PE=1 SV=1	426	50444	24	17	17	14	351	1	0	1	586.766	1171.52	2	1171.52	-0.0003	0	41.83	0.00019	K	DAEEWFFTK	T					Spectrum2808 scans:3562,
1	1	K1C42_MOUSE	Keratin, type I cytoskeletal 42 OS=Mus musculus GN=Krt42 PE=1 SV=1	426	50444	24	17	17	14	437	1	0	0	621.78	1241.55	2	1241.55	-0.0001	0	36.72	0.00048	K	NHEEEMNALR	G					Spectrum1665 scans:2282,
1	1	K1C42_MOUSE	Keratin, type I cytoskeletal 42 OS=Mus musculus GN=Krt42 PE=1 SV=1	426	50444	24	17	17	14	461	1	0	0	629.778	1257.54	2	1257.54	0.0009	0	21.11	0.015	K	NHEEEMNALR	G	Oxidation (M)	0.0000010000.0			Spectrum1269 scans:1846,
1	1	K1C42_MOUSE	Keratin, type I cytoskeletal 42 OS=Mus musculus GN=Krt42 PE=1 SV=1	426	50444	24	17	17	14	478	1	0	1	633.838	1265.66	2	1265.66	0.0009	1	39.68	0.00047	R	TKYETELNLR	M					Spectrum2027 scans:2680,
1	1	K1C42_MOUSE	Keratin, type I cytoskeletal 42 OS=Mus musculus GN=Krt42 PE=1 SV=1	426	50444	24	17	17	14	520	1	0	1	651.333	1300.65	2	1300.65	0.0003	0	24.74	0.012	R	ALEEANADLEVK	I					Spectrum2267 scans:2944,
1	1	K1C42_MOUSE	Keratin, type I cytoskeletal 42 OS=Mus musculus GN=Krt42 PE=1 SV=1	426	50444	24	17	17	14	521	1	0	1	651.333	1300.65	2	1300.65	0.0012	0	61.87	6.3e-06	R	ALEEANADLEVK	I					Spectrum2133 scans:2797,
1	1	K1C42_MOUSE	Keratin, type I cytoskeletal 42 OS=Mus musculus GN=Krt42 PE=1 SV=1	426	50444	24	17	17	14	636	1	0	0	688.852	1375.69	2	1375.69	0.0017	1	15.16	0.078	R	MSVEADINGLRR	V	Oxidation (M)	0.100000000000.0			Spectrum2129 scans:2792,
1	1	K1C42_MOUSE	Keratin, type I cytoskeletal 42 OS=Mus musculus GN=Krt42 PE=1 SV=1	426	50444	24	17	17	14	640	1	0	0	460.58	1378.72	3	1378.72	-0.001	1	25.4	0.026	K	TRLEQEIATYR	R					Spectrum2186 scans:2855,
1	1	K1C42_MOUSE	Keratin, type I cytoskeletal 42 OS=Mus musculus GN=Krt42 PE=1 SV=1	426	50444	24	17	17	14	641	1	0	0	690.368	1378.72	2	1378.72	0.0013	1	58.29	1.2e-05	K	TRLEQEIATYR	R					Spectrum2183 scans:2852,
1	1	K1C42_MOUSE	Keratin, type I cytoskeletal 42 OS=Mus musculus GN=Krt42 PE=1 SV=1	426	50444	24	17	17	14	681	1	0	1	703.35	1404.68	2	1404.68	0.0004	0	12.48	0.18	R	EVATNTEALQSSR	T					Spectrum1767 scans:2394,
1	1	K1C42_MOUSE	Keratin, type I cytoskeletal 42 OS=Mus musculus GN=Krt42 PE=1 SV=1	426	50444	24	17	17	14	733	1	0	1	480.238	1437.69	3	1437.69	-0.0004	1	17.92	0.12	R	ILNEMRDQYEK	M					Spectrum1912 scans:2553,
1	1	K1C42_MOUSE	Keratin, type I cytoskeletal 42 OS=Mus musculus GN=Krt42 PE=1 SV=1	426	50444	24	17	17	14	734	1	0	1	719.854	1437.69	2	1437.69	0.0013	1	55.68	2.1e-05	R	ILNEMRDQYEK	M					Spectrum1914 scans:2556,
1	1	K1C42_MOUSE	Keratin, type I cytoskeletal 42 OS=Mus musculus GN=Krt42 PE=1 SV=1	426	50444	24	17	17	14	755	1	0	1	485.57	1453.69	3	1453.69	0.0007	1	13.07	0.28	R	ILNEMRDQYEK	M	Oxidation (M)	0.00001000000.0			Spectrum1576 scans:2184,
1	1	K1C42_MOUSE	Keratin, type I cytoskeletal 42 OS=Mus musculus GN=Krt42 PE=1 SV=1	426	50444	24	17	17	14	1259	1	0	1	1043.5	2084.98	2	2084.98	0.0031	0	111.73	3.3e-11	R	GQVGGDVNVEMDAAPGVDLSR	I					Spectrum2534 scans:3238,
1	1	K1C42_MOUSE	Keratin, type I cytoskeletal 42 OS=Mus musculus GN=Krt42 PE=1 SV=1	426	50444	24	17	17	14	1274	1	0	1	1051.5	2100.98	2	2100.97	0.0037	0	12.82	0.063	R	GQVGGDVNVEMDAAPGVDLSR	I	Oxidation (M)	0.000000000010000000000.0			Spectrum2362 scans:3048,
1	2	K1C16_MOUSE	Keratin, type I cytoskeletal 16 OS=Mus musculus GN=Krt16 PE=1 SV=3	409	51973	16	14	12	10	13	1	0	0	388.21	774.405	2	774.406	-0.0003	0	21.55	0.12	R	ILNEMR	D					Spectrum1816 scans:2448,
1	2	K1C16_MOUSE	Keratin, type I cytoskeletal 16 OS=Mus musculus GN=Krt16 PE=1 SV=3	409	51973	16	14	12	10	18	1	0	0	404.204	806.393	2	806.392	0.0003	0	36.48	0.0018	R	LAADDFR	T					Spectrum1995 scans:2645,
1	2	K1C16_MOUSE	Keratin, type I cytoskeletal 16 OS=Mus musculus GN=Krt16 PE=1 SV=3	409	51973	16	14	12	10	23	2	0	1	412.232	822.449	2	822.449	0.0003	0	9.34	0.52	R	LATYLDK	V					Spectrum1933 scans:2577,
1	2	K1C16_MOUSE	Keratin, type I cytoskeletal 16 OS=Mus musculus GN=Krt16 PE=1 SV=3	409	51973	16	14	12	10	128	1	0	1	501.732	1001.45	2	1001.45	0.0004	0	35.94	0.00037	R	QFTSSSSMK	G					Spectrum1526 scans:2129,
1	2	K1C16_MOUSE	Keratin, type I cytoskeletal 16 OS=Mus musculus GN=Krt16 PE=1 SV=3	409	51973	16	14	12	10	237	1	0	0	545.769	1089.52	2	1089.52	0.0003	0	62.34	4.1e-06	K	VTMQNLNDR	L					Spectrum1834 scans:2468,
1	2	K1C16_MOUSE	Keratin, type I cytoskeletal 16 OS=Mus musculus GN=Krt16 PE=1 SV=3	409	51973	16	14	12	10	260	1	0	0	553.766	1105.52	2	1105.52	-0.0009	0	58.73	9.6e-06	K	VTMQNLNDR	L	Oxidation (M)	0.001000000.0			Spectrum1390 scans:1979,
1	2	K1C16_MOUSE	Keratin, type I cytoskeletal 16 OS=Mus musculus GN=Krt16 PE=1 SV=3	409	51973	16	14	12	10	285	1	0	0	561.793	1121.57	2	1121.57	0.0006	0	56.5	2.3e-05	R	LEQEIATYR	R					Spectrum2005 scans:2656,
1	2	K1C16_MOUSE	Keratin, type I cytoskeletal 16 OS=Mus musculus GN=Krt16 PE=1 SV=3	409	51973	16	14	12	10	414	1	0	1	610.804	1219.59	2	1219.59	0.0004	0	58.33	1.1e-05	K	ASLENSLEETK	G					Spectrum2094 scans:2754,
1	2	K1C16_MOUSE	Keratin, type I cytoskeletal 16 OS=Mus musculus GN=Krt16 PE=1 SV=3	409	51973	16	14	12	10	436	1	0	1	621.301	1240.59	2	1240.59	0.0002	0	38.91	0.00072	K	NHEEEMLALR	G					Spectrum2147 scans:2812,
1	2	K1C16_MOUSE	Keratin, type I cytoskeletal 16 OS=Mus musculus GN=Krt16 PE=1 SV=3	409	51973	16	14	12	10	629	1	0	1	457.235	1368.68	3	1368.68	0.002	1	33.7	0.0035	K	KNHEEEMLALR	G					Spectrum1937 scans:2581,
1	2	K1C16_MOUSE	Keratin, type I cytoskeletal 16 OS=Mus musculus GN=Krt16 PE=1 SV=3	409	51973	16	14	12	10	640	1	0	0	460.58	1378.72	3	1378.72	-0.001	1	25.4	0.026	K	TRLEQEIATYR	R					Spectrum2186 scans:2855,
1	2	K1C16_MOUSE	Keratin, type I cytoskeletal 16 OS=Mus musculus GN=Krt16 PE=1 SV=3	409	51973	16	14	12	10	641	1	0	0	690.368	1378.72	2	1378.72	0.0013	1	58.29	1.2e-05	K	TRLEQEIATYR	R					Spectrum2183 scans:2852,
1	2	K1C16_MOUSE	Keratin, type I cytoskeletal 16 OS=Mus musculus GN=Krt16 PE=1 SV=3	409	51973	16	14	12	10	727	1	0	1	478.579	1432.71	3	1432.72	-0.0008	1	19.68	0.024	K	ASLENSLEETKGR	Y					Spectrum1928 scans:2571,
1	2	K1C16_MOUSE	Keratin, type I cytoskeletal 16 OS=Mus musculus GN=Krt16 PE=1 SV=3	409	51973	16	14	12	10	1262	1	0	1	1044.49	2086.96	2	2086.96	0.0026	0	99.42	5e-10	R	GQTGGDVNVEMDAAPGVDLSR	I					Spectrum2463 scans:3160,
1	2	K1C16_MOUSE	Keratin, type I cytoskeletal 16 OS=Mus musculus GN=Krt16 PE=1 SV=3	409	51973	16	14	12	10	1263	1	0	1	1044.49	2086.96	2	2086.96	0.005	0	44.6	0.00015	R	GQTGGDVNVEMDAAPGVDLSR	I					Spectrum2497 scans:3197,
1	2	K1C16_MOUSE	Keratin, type I cytoskeletal 16 OS=Mus musculus GN=Krt16 PE=1 SV=3	409	51973	16	14	12	10	1275	1	0	1	1052.49	2102.96	2	2102.95	0.0025	0	40.62	0.00031	R	GQTGGDVNVEMDAAPGVDLSR	I	Oxidation (M)	0.000000000010000000000.0			Spectrum2281 scans:2959,
1	3	K1C17_MOUSE	Keratin, type I cytoskeletal 17 OS=Mus musculus GN=Krt17 PE=1 SV=3	407	48417	20	15	14	12	18	1	0	0	404.204	806.393	2	806.392	0.0003	0	36.48	0.0018	R	LAADDFR	T					Spectrum1995 scans:2645,
1	3	K1C17_MOUSE	Keratin, type I cytoskeletal 17 OS=Mus musculus GN=Krt17 PE=1 SV=3	407	48417	20	15	14	12	19	1	0	0	405.224	808.433	2	808.433	-0.0002	0	38.84	0.00034	R	LASYLDK	V					Spectrum1923 scans:2566,
1	3	K1C17_MOUSE	Keratin, type I cytoskeletal 17 OS=Mus musculus GN=Krt17 PE=1 SV=3	407	48417	20	15	14	12	112	1	0	1	495.272	988.53	2	988.53	-0.0004	1	30.25	0.011	K	SEISELRR	T					Spectrum1673 scans:2291,
1	3	K1C17_MOUSE	Keratin, type I cytoskeletal 17 OS=Mus musculus GN=Krt17 PE=1 SV=3	407	48417	20	15	14	12	113	2	0	1	495.272	988.53	2	988.53	-0.0002	1	13.79	0.47	K	SEISELRR	T					Spectrum1514 scans:2116,
1	3	K1C17_MOUSE	Keratin, type I cytoskeletal 17 OS=Mus musculus GN=Krt17 PE=1 SV=3	407	48417	20	15	14	12	117	4	0	1	497.254	992.493	2	992.493	0	0	2.7	1.2	K	FETEQALR	M					Spectrum1913 scans:2555,
1	3	K1C17_MOUSE	Keratin, type I cytoskeletal 17 OS=Mus musculus GN=Krt17 PE=1 SV=3	407	48417	20	15	14	12	164	1	0	0	515.301	1028.59	2	1028.59	0.0002	0	63.05	1.8e-06	R	VLDELTLAR	A					Spectrum2502 scans:3203,
1	3	K1C17_MOUSE	Keratin, type I cytoskeletal 17 OS=Mus musculus GN=Krt17 PE=1 SV=3	407	48417	20	15	14	12	165	1	0	0	515.301	1028.59	2	1028.59	0.0003	0	9.67	0.12	R	VLDELTLAR	A					Spectrum2633 scans:3347,
1	3	K1C17_MOUSE	Keratin, type I cytoskeletal 17 OS=Mus musculus GN=Krt17 PE=1 SV=3	407	48417	20	15	14	12	197	1	0	1	531.754	1061.49	2	1061.49	0.0004	0	29.24	0.0052	K	ATMQNLNDR	L					Spectrum1617 scans:2229,
1	3	K1C17_MOUSE	Keratin, type I cytoskeletal 17 OS=Mus musculus GN=Krt17 PE=1 SV=3	407	48417	20	15	14	12	198	1	0	0	355.541	1063.6	3	1063.6	-0.0002	1	29	0.0052	R	LASYLDKVR	A					Spectrum2029 scans:2682,
1	3	K1C17_MOUSE	Keratin, type I cytoskeletal 17 OS=Mus musculus GN=Krt17 PE=1 SV=3	407	48417	20	15	14	12	199	1	0	0	532.809	1063.6	2	1063.6	0.0002	1	45.26	0.00013	R	LASYLDKVR	A					Spectrum2025 scans:2678,
1	3	K1C17_MOUSE	Keratin, type I cytoskeletal 17 OS=Mus musculus GN=Krt17 PE=1 SV=3	407	48417	20	15	14	12	285	1	0	0	561.793	1121.57	2	1121.57	0.0006	0	56.5	2.3e-05	R	LEQEIATYR	R					Spectrum2005 scans:2656,
1	3	K1C17_MOUSE	Keratin, type I cytoskeletal 17 OS=Mus musculus GN=Krt17 PE=1 SV=3	407	48417	20	15	14	12	437	1	0	0	621.78	1241.55	2	1241.55	-0.0001	0	36.72	0.00048	K	NHEEEMNALR	G					Spectrum1665 scans:2282,
1	3	K1C17_MOUSE	Keratin, type I cytoskeletal 17 OS=Mus musculus GN=Krt17 PE=1 SV=3	407	48417	20	15	14	12	461	1	0	0	629.778	1257.54	2	1257.54	0.0009	0	21.11	0.015	K	NHEEEMNALR	G	Oxidation (M)	0.0000010000.0			Spectrum1269 scans:1846,
1	3	K1C17_MOUSE	Keratin, type I cytoskeletal 17 OS=Mus musculus GN=Krt17 PE=1 SV=3	407	48417	20	15	14	12	588	1	0	1	673.347	1344.68	2	1344.68	0.0017	0	76	2.2e-07	R	ALEEANTELEVK	I					Spectrum2155 scans:2821,
1	3	K1C17_MOUSE	Keratin, type I cytoskeletal 17 OS=Mus musculus GN=Krt17 PE=1 SV=3	407	48417	20	15	14	12	614	1	0	1	681.35	1360.68	2	1360.68	0.0016	0	75.41	1.2e-07	R	EVATNSELVQSGK	S					Spectrum1774 scans:2402,
1	3	K1C17_MOUSE	Keratin, type I cytoskeletal 17 OS=Mus musculus GN=Krt17 PE=1 SV=3	407	48417	20	15	14	12	636	1	0	0	688.852	1375.69	2	1375.69	0.0017	1	15.16	0.078	R	MSVEADINGLRR	V	Oxidation (M)	0.100000000000.0			Spectrum2129 scans:2792,
1	3	K1C17_MOUSE	Keratin, type I cytoskeletal 17 OS=Mus musculus GN=Krt17 PE=1 SV=3	407	48417	20	15	14	12	640	1	0	0	460.58	1378.72	3	1378.72	-0.001	1	25.4	0.026	K	TRLEQEIATYR	R					Spectrum2186 scans:2855,
1	3	K1C17_MOUSE	Keratin, type I cytoskeletal 17 OS=Mus musculus GN=Krt17 PE=1 SV=3	407	48417	20	15	14	12	641	1	0	0	690.368	1378.72	2	1378.72	0.0013	1	58.29	1.2e-05	K	TRLEQEIATYR	R					Spectrum2183 scans:2852,
1	3	K1C17_MOUSE	Keratin, type I cytoskeletal 17 OS=Mus musculus GN=Krt17 PE=1 SV=3	407	48417	20	15	14	12	1276	1	0	1	702.023	2103.05	3	2103.04	0.0032	1	58.16	3.5e-06	K	TEELNREVATNSELVQSGK	S					Spectrum2086 scans:2745,
1	3	K1C17_MOUSE	Keratin, type I cytoskeletal 17 OS=Mus musculus GN=Krt17 PE=1 SV=3	407	48417	20	15	14	12	1277	1	0	1	1052.53	2103.05	2	2103.04	0.0056	1	9.88	0.85	K	TEELNREVATNSELVQSGK	S					Spectrum2090 scans:2749,
1	4	K1C10_MOUSE	Keratin, type I cytoskeletal 10 OS=Mus musculus GN=Krt10 PE=1 SV=3	394	57906	19	14	13	12	18	1	0	0	404.204	806.393	2	806.392	0.0003	0	36.48	0.0018	R	LAADDFR	L					Spectrum1995 scans:2645,
1	4	K1C10_MOUSE	Keratin, type I cytoskeletal 10 OS=Mus musculus GN=Krt10 PE=1 SV=3	394	57906	19	14	13	12	42	1	0	1	424.23	846.445	2	846.445	0.0006	0	25.59	0.033	K	SEITELR	R					Spectrum1956 scans:2602,
1	4	K1C10_MOUSE	Keratin, type I cytoskeletal 10 OS=Mus musculus GN=Krt10 PE=1 SV=3	394	57906	19	14	13	12	101	1	0	1	483.732	965.449	2	965.449	-0.0006	1	34.14	0.0021	R	DYSKYYK	T					Spectrum1763 scans:2390,
1	4	K1C10_MOUSE	Keratin, type I cytoskeletal 10 OS=Mus musculus GN=Krt10 PE=1 SV=3	394	57906	19	14	13	12	131	1	0	1	502.28	1002.55	2	1002.55	0.0001	1	20.47	0.04	K	SEITELRR	T					Spectrum1703 scans:2324,
1	4	K1C10_MOUSE	Keratin, type I cytoskeletal 10 OS=Mus musculus GN=Krt10 PE=1 SV=3	394	57906	19	14	13	12	149	1	0	1	509.295	1016.58	2	1016.58	0.0001	0	49.65	9.2e-05	R	VLDELTLSK	S					Spectrum2404 scans:3095,
1	4	K1C10_MOUSE	Keratin, type I cytoskeletal 10 OS=Mus musculus GN=Krt10 PE=1 SV=3	394	57906	19	14	13	12	187	1	0	0	524.793	1047.57	2	1047.57	-0.0001	1	35.16	0.0005	R	LAADDFRLK	Y					Spectrum2248 scans:2923,
1	4	K1C10_MOUSE	Keratin, type I cytoskeletal 10 OS=Mus musculus GN=Krt10 PE=1 SV=3	394	57906	19	14	13	12	237	1	0	0	545.769	1089.52	2	1089.52	0.0003	0	62.34	4.1e-06	R	VTMQNLNDR	L					Spectrum1834 scans:2468,
1	4	K1C10_MOUSE	Keratin, type I cytoskeletal 10 OS=Mus musculus GN=Krt10 PE=1 SV=3	394	57906	19	14	13	12	260	1	0	0	553.766	1105.52	2	1105.52	-0.0009	0	58.73	9.6e-06	R	VTMQNLNDR	L	Oxidation (M)	0.001000000.0			Spectrum1390 scans:1979,
1	4	K1C10_MOUSE	Keratin, type I cytoskeletal 10 OS=Mus musculus GN=Krt10 PE=1 SV=3	394	57906	19	14	13	12	342	2	0	1	583.296	1164.58	2	1164.58	0.0004	0	4	1.5	R	LENEIQTYR	S					Spectrum2102 scans:2762,
1	4	K1C10_MOUSE	Keratin, type I cytoskeletal 10 OS=Mus musculus GN=Krt10 PE=1 SV=3	394	57906	19	14	13	12	343	1	0	1	583.296	1164.58	2	1164.58	0.0006	0	47.63	0.00016	R	LENEIQTYR	S					Spectrum1973 scans:2621,
1	4	K1C10_MOUSE	Keratin, type I cytoskeletal 10 OS=Mus musculus GN=Krt10 PE=1 SV=3	394	57906	19	14	13	12	394	1	0	0	601.312	1200.61	2	1200.61	0.0005	0	62.02	4.9e-06	R	QSVEADINGLR	R					Spectrum2313 scans:2995,
1	4	K1C10_MOUSE	Keratin, type I cytoskeletal 10 OS=Mus musculus GN=Krt10 PE=1 SV=3	394	57906	19	14	13	12	600	1	0	0	453.244	1356.71	3	1356.71	-0.0011	1	9.11	0.14	R	QSVEADINGLRR	V					Spectrum1927 scans:2570,
1	4	K1C10_MOUSE	Keratin, type I cytoskeletal 10 OS=Mus musculus GN=Krt10 PE=1 SV=3	394	57906	19	14	13	12	601	1	0	0	453.244	1356.71	3	1356.71	0.0004	1	9.83	0.12	R	QSVEADINGLRR	V					Spectrum2135 scans:2799,
1	4	K1C10_MOUSE	Keratin, type I cytoskeletal 10 OS=Mus musculus GN=Krt10 PE=1 SV=3	394	57906	19	14	13	12	602	1	0	0	679.363	1356.71	2	1356.71	0.0011	1	26.85	0.02	R	QSVEADINGLRR	V					Spectrum2123 scans:2786,
1	4	K1C10_MOUSE	Keratin, type I cytoskeletal 10 OS=Mus musculus GN=Krt10 PE=1 SV=3	394	57906	19	14	13	12	603	10	0	0	679.364	1356.71	2	1356.71	0.0014	1	0.96	7	R	QSVEADINGLRR	V					Spectrum1925 scans:2568,
1	4	K1C10_MOUSE	Keratin, type I cytoskeletal 10 OS=Mus musculus GN=Krt10 PE=1 SV=3	394	57906	19	14	13	12	644	1	0	1	691.328	1380.64	2	1380.64	0.0016	0	25.63	0.0039	R	ALEESNYELEGK	I					Spectrum2302 scans:2982,
1	4	K1C10_MOUSE	Keratin, type I cytoskeletal 10 OS=Mus musculus GN=Krt10 PE=1 SV=3	394	57906	19	14	13	12	645	1	0	1	691.329	1380.64	2	1380.64	0.0019	0	86.3	8.1e-09	R	ALEESNYELEGK	I					Spectrum2071 scans:2728,
1	4	K1C10_MOUSE	Keratin, type I cytoskeletal 10 OS=Mus musculus GN=Krt10 PE=1 SV=3	394	57906	19	14	13	12	658	1	0	1	695.845	1389.67	2	1389.67	0.0014	0	81.32	2.6e-08	K	QSLEASLAETEGR	Y					Spectrum2343 scans:3028,
1	4	K1C10_MOUSE	Keratin, type I cytoskeletal 10 OS=Mus musculus GN=Krt10 PE=1 SV=3	394	57906	19	14	13	12	874	1	0	1	541.613	1621.82	3	1621.82	-0.0026	1	3.42	0.49	R	ALEESNYELEGKIK	E					Spectrum2141 scans:2805,
1	5	K1C13_MOUSE	Keratin, type I cytoskeletal 13 OS=Mus musculus GN=Krt13 PE=1 SV=2	312	48066	18	15	13	13	3	1	0	1	359.699	717.384	2	717.384	-0.0003	0	35.34	0.0048	R	VLAEMR	E					Spectrum1759 scans:2385,
1	5	K1C13_MOUSE	Keratin, type I cytoskeletal 13 OS=Mus musculus GN=Krt13 PE=1 SV=2	312	48066	18	15	13	13	18	1	0	0	404.204	806.393	2	806.392	0.0003	0	36.48	0.0018	R	LAADDFR	L					Spectrum1995 scans:2645,
1	5	K1C13_MOUSE	Keratin, type I cytoskeletal 13 OS=Mus musculus GN=Krt13 PE=1 SV=2	312	48066	18	15	13	13	19	1	0	0	405.224	808.433	2	808.433	-0.0002	0	38.84	0.00034	R	LASYLDK	V					Spectrum1923 scans:2566,
1	5	K1C13_MOUSE	Keratin, type I cytoskeletal 13 OS=Mus musculus GN=Krt13 PE=1 SV=2	312	48066	18	15	13	13	47	1	0	0	431.237	860.46	2	860.46	-0.0005	0	25.7	0.019	K	TEITELR	R					Spectrum1980 scans:2628,
1	5	K1C13_MOUSE	Keratin, type I cytoskeletal 13 OS=Mus musculus GN=Krt13 PE=1 SV=2	312	48066	18	15	13	13	96	1	0	1	480.754	959.493	2	959.492	0.0004	0	52.79	5.3e-05	R	SLLEGQDAK	M					Spectrum1803 scans:2434,
1	5	K1C13_MOUSE	Keratin, type I cytoskeletal 13 OS=Mus musculus GN=Krt13 PE=1 SV=2	312	48066	18	15	13	13	148	1	0	0	509.288	1016.56	2	1016.56	0.0001	1	29.86	0.011	K	TEITELRR	T					Spectrum1722 scans:2344,
1	5	K1C13_MOUSE	Keratin, type I cytoskeletal 13 OS=Mus musculus GN=Krt13 PE=1 SV=2	312	48066	18	15	13	13	187	1	0	0	524.793	1047.57	2	1047.57	-0.0001	1	35.16	0.0005	R	LAADDFRLK	Y					Spectrum2248 scans:2923,
1	5	K1C13_MOUSE	Keratin, type I cytoskeletal 13 OS=Mus musculus GN=Krt13 PE=1 SV=2	312	48066	18	15	13	13	198	1	0	0	355.541	1063.6	3	1063.6	-0.0002	1	29	0.0052	R	LASYLDKVR	A					Spectrum2029 scans:2682,
1	5	K1C13_MOUSE	Keratin, type I cytoskeletal 13 OS=Mus musculus GN=Krt13 PE=1 SV=2	312	48066	18	15	13	13	199	1	0	0	532.809	1063.6	2	1063.6	0.0002	1	45.26	0.00013	R	LASYLDKVR	A					Spectrum2025 scans:2678,
1	5	K1C13_MOUSE	Keratin, type I cytoskeletal 13 OS=Mus musculus GN=Krt13 PE=1 SV=2	312	48066	18	15	13	13	258	1	0	1	552.777	1103.54	2	1103.54	0.0004	0	49.5	9.7e-05	K	ITMQNLNDR	L					Spectrum2003 scans:2654,
1	5	K1C13_MOUSE	Keratin, type I cytoskeletal 13 OS=Mus musculus GN=Krt13 PE=1 SV=2	312	48066	18	15	13	13	285	1	0	0	561.793	1121.57	2	1121.57	0.0006	0	56.5	2.3e-05	R	LEQEIATYR	S					Spectrum2005 scans:2656,
1	5	K1C13_MOUSE	Keratin, type I cytoskeletal 13 OS=Mus musculus GN=Krt13 PE=1 SV=2	312	48066	18	15	13	13	394	1	0	0	601.312	1200.61	2	1200.61	0.0005	0	62.02	4.9e-06	R	QSVEADINGLR	R					Spectrum2313 scans:2995,
1	5	K1C13_MOUSE	Keratin, type I cytoskeletal 13 OS=Mus musculus GN=Krt13 PE=1 SV=2	312	48066	18	15	13	13	600	1	0	0	453.244	1356.71	3	1356.71	-0.0011	1	9.11	0.14	R	QSVEADINGLRR	V					Spectrum1927 scans:2570,
1	5	K1C13_MOUSE	Keratin, type I cytoskeletal 13 OS=Mus musculus GN=Krt13 PE=1 SV=2	312	48066	18	15	13	13	601	1	0	0	453.244	1356.71	3	1356.71	0.0004	1	9.83	0.12	R	QSVEADINGLRR	V					Spectrum2135 scans:2799,
1	5	K1C13_MOUSE	Keratin, type I cytoskeletal 13 OS=Mus musculus GN=Krt13 PE=1 SV=2	312	48066	18	15	13	13	602	1	0	0	679.363	1356.71	2	1356.71	0.0011	1	26.85	0.02	R	QSVEADINGLRR	V					Spectrum2123 scans:2786,
1	5	K1C13_MOUSE	Keratin, type I cytoskeletal 13 OS=Mus musculus GN=Krt13 PE=1 SV=2	312	48066	18	15	13	13	603	10	0	0	679.364	1356.71	2	1356.71	0.0014	1	0.96	7	R	QSVEADINGLRR	V					Spectrum1925 scans:2568,
1	5	K1C13_MOUSE	Keratin, type I cytoskeletal 13 OS=Mus musculus GN=Krt13 PE=1 SV=2	312	48066	18	15	13	13	640	1	0	0	460.58	1378.72	3	1378.72	-0.001	1	25.4	0.026	K	TRLEQEIATYR	S					Spectrum2186 scans:2855,
1	5	K1C13_MOUSE	Keratin, type I cytoskeletal 13 OS=Mus musculus GN=Krt13 PE=1 SV=2	312	48066	18	15	13	13	641	1	0	0	690.368	1378.72	2	1378.72	0.0013	1	58.29	1.2e-05	K	TRLEQEIATYR	S					Spectrum2183 scans:2852,
1	6	KRT35_MOUSE	Keratin, type I cuticular Ha5 OS=Mus musculus GN=Krt35 PE=1 SV=1	56	51809	2	2	2	2	18	1	0	0	404.204	806.393	2	806.392	0.0003	0	36.48	0.0018	K	LAADDFR	T					Spectrum1995 scans:2645,
1	6	KRT35_MOUSE	Keratin, type I cuticular Ha5 OS=Mus musculus GN=Krt35 PE=1 SV=1	56	51809	2	2	2	2	23	1	0	1	412.232	822.449	2	822.449	0.0003	0	40.09	0.00044	R	LASYLEK	V					Spectrum1933 scans:2577,
1		K1C14_MOUSE	Keratin, type I cytoskeletal 14 OS=Mus musculus GN=Krt14 PE=1 SV=2	540	53176	23	14	15	12	13	1	0	0	388.21	774.405	2	774.406	-0.0003	0	21.55	0.12	R	ILNEMR	D					Spectrum1816 scans:2448,
1		K1C14_MOUSE	Keratin, type I cytoskeletal 14 OS=Mus musculus GN=Krt14 PE=1 SV=2	540	53176	23	14	15	12	18	1	0	0	404.204	806.393	2	806.392	0.0003	0	36.48	0.0018	R	LAADDFR	T					Spectrum1995 scans:2645,
1		K1C14_MOUSE	Keratin, type I cytoskeletal 14 OS=Mus musculus GN=Krt14 PE=1 SV=2	540	53176	23	14	15	12	23	2	0	1	412.232	822.449	2	822.449	0.0003	0	9.34	0.52	R	LATYLDK	V					Spectrum1933 scans:2577,
1		K1C14_MOUSE	Keratin, type I cytoskeletal 14 OS=Mus musculus GN=Krt14 PE=1 SV=2	540	53176	23	14	15	12	112	1	0	1	495.272	988.53	2	988.53	-0.0004	1	30.25	0.011	K	SEISELRR	T					Spectrum1673 scans:2291,
1		K1C14_MOUSE	Keratin, type I cytoskeletal 14 OS=Mus musculus GN=Krt14 PE=1 SV=2	540	53176	23	14	15	12	113	2	0	1	495.272	988.53	2	988.53	-0.0002	1	13.79	0.47	K	SEISELRR	T					Spectrum1514 scans:2116,
1		K1C14_MOUSE	Keratin, type I cytoskeletal 14 OS=Mus musculus GN=Krt14 PE=1 SV=2	540	53176	23	14	15	12	128	1	0	1	501.732	1001.45	2	1001.45	0.0004	0	35.94	0.00037	R	QFTSSSSMK	G					Spectrum1526 scans:2129,
1		K1C14_MOUSE	Keratin, type I cytoskeletal 14 OS=Mus musculus GN=Krt14 PE=1 SV=2	540	53176	23	14	15	12	164	1	0	0	515.301	1028.59	2	1028.59	0.0002	0	63.05	1.8e-06	R	VLDELTLAR	A					Spectrum2502 scans:3203,
1		K1C14_MOUSE	Keratin, type I cytoskeletal 14 OS=Mus musculus GN=Krt14 PE=1 SV=2	540	53176	23	14	15	12	165	1	0	0	515.301	1028.59	2	1028.59	0.0003	0	9.67	0.12	R	VLDELTLAR	A					Spectrum2633 scans:3347,
1		K1C14_MOUSE	Keratin, type I cytoskeletal 14 OS=Mus musculus GN=Krt14 PE=1 SV=2	540	53176	23	14	15	12	237	1	0	0	545.769	1089.52	2	1089.52	0.0003	0	62.34	4.1e-06	K	VTMQNLNDR	L					Spectrum1834 scans:2468,
1		K1C14_MOUSE	Keratin, type I cytoskeletal 14 OS=Mus musculus GN=Krt14 PE=1 SV=2	540	53176	23	14	15	12	260	1	0	0	553.766	1105.52	2	1105.52	-0.0009	0	58.73	9.6e-06	K	VTMQNLNDR	L	Oxidation (M)	0.001000000.0			Spectrum1390 scans:1979,
1		K1C14_MOUSE	Keratin, type I cytoskeletal 14 OS=Mus musculus GN=Krt14 PE=1 SV=2	540	53176	23	14	15	12	285	1	0	0	561.793	1121.57	2	1121.57	0.0006	0	56.5	2.3e-05	R	LEQEIATYR	R					Spectrum2005 scans:2656,
1		K1C14_MOUSE	Keratin, type I cytoskeletal 14 OS=Mus musculus GN=Krt14 PE=1 SV=2	540	53176	23	14	15	12	588	1	0	1	673.347	1344.68	2	1344.68	0.0017	0	76	2.2e-07	R	ALEEANTELEVK	I					Spectrum2155 scans:2821,
1		K1C14_MOUSE	Keratin, type I cytoskeletal 14 OS=Mus musculus GN=Krt14 PE=1 SV=2	540	53176	23	14	15	12	614	1	0	1	681.35	1360.68	2	1360.68	0.0016	0	75.41	1.2e-07	R	EVATNSELVQSGK	S					Spectrum1774 scans:2402,
1		K1C14_MOUSE	Keratin, type I cytoskeletal 14 OS=Mus musculus GN=Krt14 PE=1 SV=2	540	53176	23	14	15	12	636	1	0	0	688.852	1375.69	2	1375.69	0.0017	1	15.16	0.078	R	MSVEADINGLRR	V	Oxidation (M)	0.100000000000.0			Spectrum2129 scans:2792,
1		K1C14_MOUSE	Keratin, type I cytoskeletal 14 OS=Mus musculus GN=Krt14 PE=1 SV=2	540	53176	23	14	15	12	640	1	0	0	460.58	1378.72	3	1378.72	-0.001	1	25.4	0.026	K	TRLEQEIATYR	R					Spectrum2186 scans:2855,
1		K1C14_MOUSE	Keratin, type I cytoskeletal 14 OS=Mus musculus GN=Krt14 PE=1 SV=2	540	53176	23	14	15	12	641	1	0	0	690.368	1378.72	2	1378.72	0.0013	1	58.29	1.2e-05	K	TRLEQEIATYR	R					Spectrum2183 scans:2852,
1		K1C14_MOUSE	Keratin, type I cytoskeletal 14 OS=Mus musculus GN=Krt14 PE=1 SV=2	540	53176	23	14	15	12	733	1	0	1	480.238	1437.69	3	1437.69	-0.0004	1	17.92	0.12	R	ILNEMRDQYEK	M					Spectrum1912 scans:2553,
1		K1C14_MOUSE	Keratin, type I cytoskeletal 14 OS=Mus musculus GN=Krt14 PE=1 SV=2	540	53176	23	14	15	12	734	1	0	1	719.854	1437.69	2	1437.69	0.0013	1	55.68	2.1e-05	R	ILNEMRDQYEK	M					Spectrum1914 scans:2556,
1		K1C14_MOUSE	Keratin, type I cytoskeletal 14 OS=Mus musculus GN=Krt14 PE=1 SV=2	540	53176	23	14	15	12	755	1	0	1	485.57	1453.69	3	1453.69	0.0007	1	13.07	0.28	R	ILNEMRDQYEK	M	Oxidation (M)	0.00001000000.0			Spectrum1576 scans:2184,
1		K1C14_MOUSE	Keratin, type I cytoskeletal 14 OS=Mus musculus GN=Krt14 PE=1 SV=2	540	53176	23	14	15	12	1259	1	0	1	1043.5	2084.98	2	2084.98	0.0031	0	111.73	3.3e-11	R	GQVGGDVNVEMDAAPGVDLSR	I					Spectrum2534 scans:3238,
1		K1C14_MOUSE	Keratin, type I cytoskeletal 14 OS=Mus musculus GN=Krt14 PE=1 SV=2	540	53176	23	14	15	12	1274	1	0	1	1051.5	2100.98	2	2100.97	0.0037	0	12.82	0.063	R	GQVGGDVNVEMDAAPGVDLSR	I	Oxidation (M)	0.000000000010000000000.0			Spectrum2362 scans:3048,
1		K1C14_MOUSE	Keratin, type I cytoskeletal 14 OS=Mus musculus GN=Krt14 PE=1 SV=2	540	53176	23	14	15	12	1276	1	0	1	702.023	2103.05	3	2103.04	0.0032	1	58.16	3.5e-06	K	TEELNREVATNSELVQSGK	S					Spectrum2086 scans:2745,
1		K1C14_MOUSE	Keratin, type I cytoskeletal 14 OS=Mus musculus GN=Krt14 PE=1 SV=2	540	53176	23	14	15	12	1277	1	0	1	1052.53	2103.05	2	2103.04	0.0056	1	9.88	0.85	K	TEELNREVATNSELVQSGK	S					Spectrum2090 scans:2749,
1		K1C15_MOUSE	Keratin, type I cytoskeletal 15 OS=Mus musculus GN=Krt15 PE=1 SV=2	310	49278	12	11	8	8	18	1	0	0	404.204	806.393	2	806.392	0.0003	0	36.48	0.0018	R	LAADDFR	L					Spectrum1995 scans:2645,
1		K1C15_MOUSE	Keratin, type I cytoskeletal 15 OS=Mus musculus GN=Krt15 PE=1 SV=2	310	49278	12	11	8	8	19	1	0	0	405.224	808.433	2	808.433	-0.0002	0	38.84	0.00034	R	LASYLDK	V					Spectrum1923 scans:2566,
1		K1C15_MOUSE	Keratin, type I cytoskeletal 15 OS=Mus musculus GN=Krt15 PE=1 SV=2	310	49278	12	11	8	8	164	1	0	0	515.301	1028.59	2	1028.59	0.0002	0	63.05	1.8e-06	R	VLDELTLAR	T					Spectrum2502 scans:3203,
1		K1C15_MOUSE	Keratin, type I cytoskeletal 15 OS=Mus musculus GN=Krt15 PE=1 SV=2	310	49278	12	11	8	8	165	1	0	0	515.301	1028.59	2	1028.59	0.0003	0	9.67	0.12	R	VLDELTLAR	T					Spectrum2633 scans:3347,
1		K1C15_MOUSE	Keratin, type I cytoskeletal 15 OS=Mus musculus GN=Krt15 PE=1 SV=2	310	49278	12	11	8	8	187	1	0	0	524.793	1047.57	2	1047.57	-0.0001	1	35.16	0.0005	R	LAADDFRLK	Y					Spectrum2248 scans:2923,
1		K1C15_MOUSE	Keratin, type I cytoskeletal 15 OS=Mus musculus GN=Krt15 PE=1 SV=2	310	49278	12	11	8	8	198	1	0	0	355.541	1063.6	3	1063.6	-0.0002	1	29	0.0052	R	LASYLDKVR	A					Spectrum2029 scans:2682,
1		K1C15_MOUSE	Keratin, type I cytoskeletal 15 OS=Mus musculus GN=Krt15 PE=1 SV=2	310	49278	12	11	8	8	199	1	0	0	532.809	1063.6	2	1063.6	0.0002	1	45.26	0.00013	R	LASYLDKVR	A					Spectrum2025 scans:2678,
1		K1C15_MOUSE	Keratin, type I cytoskeletal 15 OS=Mus musculus GN=Krt15 PE=1 SV=2	310	49278	12	11	8	8	237	1	0	0	545.769	1089.52	2	1089.52	0.0003	0	62.34	4.1e-06	K	VTMQNLNDR	L					Spectrum1834 scans:2468,
1		K1C15_MOUSE	Keratin, type I cytoskeletal 15 OS=Mus musculus GN=Krt15 PE=1 SV=2	310	49278	12	11	8	8	260	1	0	0	553.766	1105.52	2	1105.52	-0.0009	0	58.73	9.6e-06	K	VTMQNLNDR	L	Oxidation (M)	0.001000000.0			Spectrum1390 scans:1979,
1		K1C15_MOUSE	Keratin, type I cytoskeletal 15 OS=Mus musculus GN=Krt15 PE=1 SV=2	310	49278	12	11	8	8	285	1	0	0	561.793	1121.57	2	1121.57	0.0006	0	56.5	2.3e-05	R	LEQEIATYR	N					Spectrum2005 scans:2656,
1		K1C15_MOUSE	Keratin, type I cytoskeletal 15 OS=Mus musculus GN=Krt15 PE=1 SV=2	310	49278	12	11	8	8	640	1	0	0	460.58	1378.72	3	1378.72	-0.001	1	25.4	0.026	K	TRLEQEIATYR	N					Spectrum2186 scans:2855,
1		K1C15_MOUSE	Keratin, type I cytoskeletal 15 OS=Mus musculus GN=Krt15 PE=1 SV=2	310	49278	12	11	8	8	641	1	0	0	690.368	1378.72	2	1378.72	0.0013	1	58.29	1.2e-05	K	TRLEQEIATYR	N					Spectrum2183 scans:2852,
1		K1C19_MOUSE	Keratin, type I cytoskeletal 19 OS=Mus musculus GN=Krt19 PE=1 SV=1	204	44515	10	8	8	7	8	1	0	1	373.706	745.397	2	745.397	-0.0002	0	27.72	0.019	K	TIEDLR	D					Spectrum1824 scans:2457,
1		K1C19_MOUSE	Keratin, type I cytoskeletal 19 OS=Mus musculus GN=Krt19 PE=1 SV=1	204	44515	10	8	8	7	18	1	0	0	404.204	806.393	2	806.392	0.0003	0	36.48	0.0018	R	LAADDFR	T					Spectrum1995 scans:2645,
1		K1C19_MOUSE	Keratin, type I cytoskeletal 19 OS=Mus musculus GN=Krt19 PE=1 SV=1	204	44515	10	8	8	7	19	1	0	0	405.224	808.433	2	808.433	-0.0002	0	38.84	0.00034	R	LASYLDK	V					Spectrum1923 scans:2566,
1		K1C19_MOUSE	Keratin, type I cytoskeletal 19 OS=Mus musculus GN=Krt19 PE=1 SV=1	204	44515	10	8	8	7	112	2	0	1	495.272	988.53	2	988.53	-0.0004	1	18.27	0.17	K	TEVTDLRR	T					Spectrum1673 scans:2291,
1		K1C19_MOUSE	Keratin, type I cytoskeletal 19 OS=Mus musculus GN=Krt19 PE=1 SV=1	204	44515	10	8	8	7	164	1	0	0	515.301	1028.59	2	1028.59	0.0002	0	63.05	1.8e-06	R	VLDELTLAR	T					Spectrum2502 scans:3203,
1		K1C19_MOUSE	Keratin, type I cytoskeletal 19 OS=Mus musculus GN=Krt19 PE=1 SV=1	204	44515	10	8	8	7	165	1	0	0	515.301	1028.59	2	1028.59	0.0003	0	9.67	0.12	R	VLDELTLAR	T					Spectrum2633 scans:3347,
1		K1C19_MOUSE	Keratin, type I cytoskeletal 19 OS=Mus musculus GN=Krt19 PE=1 SV=1	204	44515	10	8	8	7	198	1	0	0	355.541	1063.6	3	1063.6	-0.0002	1	29	0.0052	R	LASYLDKVR	A					Spectrum2029 scans:2682,
1		K1C19_MOUSE	Keratin, type I cytoskeletal 19 OS=Mus musculus GN=Krt19 PE=1 SV=1	204	44515	10	8	8	7	199	1	0	0	532.809	1063.6	2	1063.6	0.0002	1	45.26	0.00013	R	LASYLDKVR	A					Spectrum2025 scans:2678,
1		K1C19_MOUSE	Keratin, type I cytoskeletal 19 OS=Mus musculus GN=Krt19 PE=1 SV=1	204	44515	10	8	8	7	258	1	0	1	552.777	1103.54	2	1103.54	0.0004	0	49.5	9.7e-05	K	ITMQNLNDR	L					Spectrum2003 scans:2654,
1		K1C19_MOUSE	Keratin, type I cytoskeletal 19 OS=Mus musculus GN=Krt19 PE=1 SV=1	204	44515	10	8	8	7	285	1	0	0	561.793	1121.57	2	1121.57	0.0006	0	56.5	2.3e-05	R	LEQEIATYR	S					Spectrum2005 scans:2656,
1		K1C20_MOUSE	Keratin, type I cytoskeletal 20 OS=Mus musculus GN=Krt20 PE=1 SV=1	103	49061	4	4	3	3	237	2	0	1	545.769	1089.52	2	1089.52	0.0004	0	29	0.0088	K	LAMQNLNDR	L	Oxidation (M)	0.001000000.0			Spectrum1834 scans:2468,
1		K1C20_MOUSE	Keratin, type I cytoskeletal 20 OS=Mus musculus GN=Krt20 PE=1 SV=1	103	49061	4	4	3	3	285	1	0	0	561.793	1121.57	2	1121.57	0.0006	0	56.5	2.3e-05	R	LEQEIATYR	R					Spectrum2005 scans:2656,
1		K1C20_MOUSE	Keratin, type I cytoskeletal 20 OS=Mus musculus GN=Krt20 PE=1 SV=1	103	49061	4	4	3	3	640	1	0	0	460.58	1378.72	3	1378.72	-0.001	1	25.4	0.026	K	TRLEQEIATYR	R					Spectrum2186 scans:2855,
1		K1C20_MOUSE	Keratin, type I cytoskeletal 20 OS=Mus musculus GN=Krt20 PE=1 SV=1	103	49061	4	4	3	3	641	1	0	0	690.368	1378.72	2	1378.72	0.0013	1	58.29	1.2e-05	K	TRLEQEIATYR	R					Spectrum2183 scans:2852,
1		K1C25_MOUSE	Keratin, type I cytoskeletal 25 OS=Mus musculus GN=Krt25 PE=1 SV=1	100	49461	2	2	1	1	237	1	0	0	545.769	1089.52	2	1089.52	0.0003	0	62.34	4.1e-06	K	VTMQNLNDR	L					Spectrum1834 scans:2468,
1		K1C25_MOUSE	Keratin, type I cytoskeletal 25 OS=Mus musculus GN=Krt25 PE=1 SV=1	100	49461	2	2	1	1	260	1	0	0	553.766	1105.52	2	1105.52	-0.0009	0	58.73	9.6e-06	K	VTMQNLNDR	L	Oxidation (M)	0.001000000.0			Spectrum1390 scans:1979,
1		KT222_MOUSE	Keratin-like protein KRT222 OS=Mus musculus GN=Krt222 PE=2 SV=1	56	34405	1	1	1	1	285	1	0	0	561.793	1121.57	2	1121.57	0.0006	0	56.5	2.3e-05	R	LEQEIATYR	R					Spectrum2005 scans:2656,
1		K1C18_MOUSE	Keratin, type I cytoskeletal 18 OS=Mus musculus GN=Krt18 PE=1 SV=5	56	47509	3	2	3	2	18	1	0	0	404.204	806.393	2	806.392	0.0003	0	36.48	0.0018	R	LAADDFR	V					Spectrum1995 scans:2645,
1		K1C18_MOUSE	Keratin, type I cytoskeletal 18 OS=Mus musculus GN=Krt18 PE=1 SV=5	56	47509	3	2	3	2	19	1	0	0	405.224	808.433	2	808.433	-0.0002	0	38.84	0.00034	R	LASYLDK	V					Spectrum1923 scans:2566,
1		K1C18_MOUSE	Keratin, type I cytoskeletal 18 OS=Mus musculus GN=Krt18 PE=1 SV=5	56	47509	3	2	3	2	2471	2	0	1	1441.4	4321.18	3	4321.21	-0.0301	2	5.64	1.3	K	AQMEQLNGVLLHLESELAQTRAEGQRQAQEYEALLNIK	V					Spectrum585 scans:1071,
1		K1C28_MOUSE	Keratin, type I cytoskeletal 28 OS=Mus musculus GN=Krt28 PE=1 SV=1	53	50771	2	2	2	2	18	1	0	0	404.204	806.393	2	806.392	0.0003	0	36.48	0.0018	R	LAADDFR	L					Spectrum1995 scans:2645,
1		K1C28_MOUSE	Keratin, type I cytoskeletal 28 OS=Mus musculus GN=Krt28 PE=1 SV=1	53	50771	2	2	2	2	187	1	0	0	524.793	1047.57	2	1047.57	-0.0001	1	35.16	0.0005	R	LAADDFRLK	Y					Spectrum2248 scans:2923,
1		K1C24_MOUSE	Keratin, type I cytoskeletal 24 OS=Mus musculus GN=Krt24 PE=2 SV=2	36	55033	1	1	1	1	18	1	0	0	404.204	806.393	2	806.392	0.0003	0	36.48	0.0018	R	LAADDFR	M					Spectrum1995 scans:2645,
1		K1C23_MOUSE	Keratin, type I cytoskeletal 23 OS=Mus musculus GN=Krt23 PE=1 SV=1	29	48168	1	1	1	1	197	1	0	1	531.754	1061.49	2	1061.49	0.0004	0	29.24	0.0052	K	ATMQNLNDR	L					Spectrum1617 scans:2229,
2	1	K2C6A_MOUSE	Keratin, type II cytoskeletal 6A OS=Mus musculus GN=Krt6a PE=1 SV=3	486	59641	23	18	19	15	5	1	1	0	366.698	731.381	2	731.381	-0.0003	0	33.96	0.0052	R	LDSELR	N					Spectrum1634 scans:2248,
2	1	K2C6A_MOUSE	Keratin, type II cytoskeletal 6A OS=Mus musculus GN=Krt6a PE=1 SV=3	486	59641	23	18	19	15	71	1	1	0	453.738	905.461	2	905.461	0.0002	0	47.41	0.0002	R	FLEQQNK	V					Spectrum1543 scans:2148,
2	1	K2C6A_MOUSE	Keratin, type II cytoskeletal 6A OS=Mus musculus GN=Krt6a PE=1 SV=3	486	59641	23	18	19	15	89	1	1	0	473.26	944.504	2	944.504	0.0005	1	31.07	0.0084	R	GRLDSELR	N					Spectrum1654 scans:2270,
2	1	K2C6A_MOUSE	Keratin, type II cytoskeletal 6A OS=Mus musculus GN=Krt6a PE=1 SV=3	486	59641	23	18	19	15	103	1	1	1	486.759	971.504	2	971.504	0.0001	0	37.95	0.0011	K	QEIAEINR	M					Spectrum1796 scans:2426,
2	1	K2C6A_MOUSE	Keratin, type II cytoskeletal 6A OS=Mus musculus GN=Krt6a PE=1 SV=3	486	59641	23	18	19	15	132	1	1	0	503.237	1004.46	2	1004.46	0.0001	0	41.46	0.00036	K	LLEGEECR	L					Spectrum1674 scans:2292,
2	1	K2C6A_MOUSE	Keratin, type II cytoskeletal 6A OS=Mus musculus GN=Krt6a PE=1 SV=3	486	59641	23	18	19	15	153	1	1	0	513.731	1025.45	2	1025.45	-0.0006	0	33.24	0.0012	K	DVDAAYMNK	V					Spectrum1880 scans:2518,
2	1	K2C6A_MOUSE	Keratin, type II cytoskeletal 6A OS=Mus musculus GN=Krt6a PE=1 SV=3	486	59641	23	18	19	15	228	1	1	0	541.803	1081.59	2	1081.59	-0.0011	1	62.02	4.1e-06	K	FASFIDKVR	F					Spectrum2318 scans:3000,
2	1	K2C6A_MOUSE	Keratin, type II cytoskeletal 6A OS=Mus musculus GN=Krt6a PE=1 SV=3	486	59641	23	18	19	15	229	1	1	0	361.538	1081.59	3	1081.59	0.0006	1	12.07	0.44	K	FASFIDKVR	F					Spectrum2325 scans:3008,
2	1	K2C6A_MOUSE	Keratin, type II cytoskeletal 6A OS=Mus musculus GN=Krt6a PE=1 SV=3	486	59641	23	18	19	15	243	1	1	1	547.267	1092.52	2	1092.52	0.0003	0	19.07	0.097	K	AQYEDIAQR	S					Spectrum1783 scans:2412,
2	1	K2C6A_MOUSE	Keratin, type II cytoskeletal 6A OS=Mus musculus GN=Krt6a PE=1 SV=3	486	59641	23	18	19	15	251	1	1	1	366.208	1095.6	3	1095.6	-0.0005	1	22.75	0.037	R	LRSEIDHVK	K					Spectrum1354 scans:1940,
2	1	K2C6A_MOUSE	Keratin, type II cytoskeletal 6A OS=Mus musculus GN=Krt6a PE=1 SV=3	486	59641	23	18	19	15	342	1	0	1	583.296	1164.58	2	1164.58	0.0004	0	30.07	0.0038	K	YEELQVTAGR	H					Spectrum2102 scans:2762,
2	1	K2C6A_MOUSE	Keratin, type II cytoskeletal 6A OS=Mus musculus GN=Krt6a PE=1 SV=3	486	59641	23	18	19	15	417	1	1	1	611.819	1221.62	2	1221.62	0.0004	0	44.93	0.00031	R	TAAENEFVTLK	K					Spectrum2364 scans:3051,
2	1	K2C6A_MOUSE	Keratin, type II cytoskeletal 6A OS=Mus musculus GN=Krt6a PE=1 SV=3	486	59641	23	18	19	15	422	1	1	1	408.907	1223.7	3	1223.7	-0.0005	2	21.25	0.028	R	LRSEIDHVKK	Q					Spectrum1183 scans:1752,
2	1	K2C6A_MOUSE	Keratin, type II cytoskeletal 6A OS=Mus musculus GN=Krt6a PE=1 SV=3	486	59641	23	18	19	15	524	1	1	0	651.862	1301.71	2	1301.71	0.0014	0	65.92	2.3e-06	R	SLDLDSIIAEVK	A					Spectrum2844 scans:3619,
2	1	K2C6A_MOUSE	Keratin, type II cytoskeletal 6A OS=Mus musculus GN=Krt6a PE=1 SV=3	486	59641	23	18	19	15	540	1	1	1	439.237	1314.69	3	1314.69	0.0003	1	53.71	4.1e-05	R	NTKQEIAEINR	M					Spectrum1681 scans:2299,
2	1	K2C6A_MOUSE	Keratin, type II cytoskeletal 6A OS=Mus musculus GN=Krt6a PE=1 SV=3	486	59641	23	18	19	15	541	1	1	1	658.352	1314.69	2	1314.69	0.0004	1	68.7	1.3e-06	R	NTKQEIAEINR	M					Spectrum1677 scans:2295,
2	1	K2C6A_MOUSE	Keratin, type II cytoskeletal 6A OS=Mus musculus GN=Krt6a PE=1 SV=3	486	59641	23	18	19	15	591	1	1	1	450.914	1349.72	3	1349.72	0.0004	1	47.54	0.00016	R	TAAENEFVTLKK	D					Spectrum2043 scans:2698,
2	1	K2C6A_MOUSE	Keratin, type II cytoskeletal 6A OS=Mus musculus GN=Krt6a PE=1 SV=3	486	59641	23	18	19	15	592	1	1	1	675.867	1349.72	2	1349.72	0.0009	1	81.68	5.9e-08	R	TAAENEFVTLKK	D					Spectrum2046 scans:2701,
2	1	K2C6A_MOUSE	Keratin, type II cytoskeletal 6A OS=Mus musculus GN=Krt6a PE=1 SV=3	486	59641	23	18	19	15	761	1	1	0	488.269	1461.78	3	1461.78	0.0011	1	13.64	0.3	R	FLEQQNKVLDTK	W					Spectrum1987 scans:2636,
2	1	K2C6A_MOUSE	Keratin, type II cytoskeletal 6A OS=Mus musculus GN=Krt6a PE=1 SV=3	486	59641	23	18	19	15	796	4	1	1	498.91	1493.71	3	1493.7	0.0113	1	1.08	1.5	K	SQTSHRGYSASSAR	V					Spectrum1717 scans:2339,
2	1	K2C6A_MOUSE	Keratin, type II cytoskeletal 6A OS=Mus musculus GN=Krt6a PE=1 SV=3	486	59641	23	18	19	15	928	1	1	0	565.619	1693.84	3	1693.83	0.0009	1	34.69	0.0031	K	DVDAAYMNKVELQAK	A					Spectrum2306 scans:2987,
2	1	K2C6A_MOUSE	Keratin, type II cytoskeletal 6A OS=Mus musculus GN=Krt6a PE=1 SV=3	486	59641	23	18	19	15	929	1	1	0	847.926	1693.84	2	1693.83	0.0033	1	87.67	1.7e-08	K	DVDAAYMNKVELQAK	A					Spectrum2304 scans:2985,
2	1	K2C6A_MOUSE	Keratin, type II cytoskeletal 6A OS=Mus musculus GN=Krt6a PE=1 SV=3	486	59641	23	18	19	15	941	1	1	1	570.951	1709.83	3	1709.83	0.0034	1	5.37	0.69	K	RISIGGGSCGIGGGYGSR	F					Spectrum1863 scans:2500,
2	2	K2C1_MOUSE	Keratin, type II cytoskeletal 1 OS=Mus musculus GN=Krt1 PE=1 SV=4	395	66079	18	13	6	5	228	1	0	0	541.803	1081.59	2	1081.59	-0.0011	1	62.02	4.1e-06	K	FASFIDKVR	F					Spectrum2318 scans:3000,
2	2	K2C1_MOUSE	Keratin, type II cytoskeletal 1 OS=Mus musculus GN=Krt1 PE=1 SV=4	395	66079	18	13	6	5	229	1	0	0	361.538	1081.59	3	1081.59	0.0006	1	12.07	0.44	K	FASFIDKVR	F					Spectrum2325 scans:3008,
2	2	K2C1_MOUSE	Keratin, type II cytoskeletal 1 OS=Mus musculus GN=Krt1 PE=1 SV=4	395	66079	18	13	6	5	315	3	0	1	571.264	1140.51	2	1140.51	0.0014	0	8.09	0.71	R	DFQELMNTK	L	Oxidation (M)	0.000001000.0			Spectrum2234 scans:2908,
2	2	K2C1_MOUSE	Keratin, type II cytoskeletal 1 OS=Mus musculus GN=Krt1 PE=1 SV=4	395	66079	18	13	6	5	474	1	0	1	633.322	1264.63	2	1264.63	0.0004	0	36.89	0.0018	R	TNAENEFVTIK	K					Spectrum2425 scans:3118,
2	2	K2C1_MOUSE	Keratin, type II cytoskeletal 1 OS=Mus musculus GN=Krt1 PE=1 SV=4	395	66079	18	13	6	5	475	1	0	1	633.323	1264.63	2	1264.63	0.0013	0	12.34	0.14	R	TNAENEFVTIK	K					Spectrum2609 scans:3320,
2	2	K2C1_MOUSE	Keratin, type II cytoskeletal 1 OS=Mus musculus GN=Krt1 PE=1 SV=4	395	66079	18	13	6	5	476	1	0	1	633.323	1264.63	2	1264.63	0.0018	0	55.33	6.7e-06	R	TNAENEFVTIK	K					Spectrum2303 scans:2984,
2	2	K2C1_MOUSE	Keratin, type II cytoskeletal 1 OS=Mus musculus GN=Krt1 PE=1 SV=4	395	66079	18	13	6	5	663	1	0	1	465.249	1392.72	3	1392.72	-0.0009	1	9.69	0.15	R	TNAENEFVTIKK	D					Spectrum2286 scans:2965,
2	2	K2C1_MOUSE	Keratin, type II cytoskeletal 1 OS=Mus musculus GN=Krt1 PE=1 SV=4	395	66079	18	13	6	5	664	1	0	1	465.249	1392.72	3	1392.72	-0.0005	1	47.01	0.00013	R	TNAENEFVTIKK	D					Spectrum1993 scans:2643,
2	2	K2C1_MOUSE	Keratin, type II cytoskeletal 1 OS=Mus musculus GN=Krt1 PE=1 SV=4	395	66079	18	13	6	5	665	1	0	1	465.249	1392.73	3	1392.72	0.0005	1	21.37	0.031	R	TNAENEFVTIKK	D					Spectrum2152 scans:2817,
2	2	K2C1_MOUSE	Keratin, type II cytoskeletal 1 OS=Mus musculus GN=Krt1 PE=1 SV=4	395	66079	18	13	6	5	666	1	0	1	697.37	1392.73	2	1392.72	0.0007	1	41.05	0.00068	R	TNAENEFVTIKK	D					Spectrum2291 scans:2970,
2	2	K2C1_MOUSE	Keratin, type II cytoskeletal 1 OS=Mus musculus GN=Krt1 PE=1 SV=4	395	66079	18	13	6	5	667	1	0	1	697.37	1392.73	2	1392.72	0.0011	1	65.66	1.1e-06	R	TNAENEFVTIKK	D					Spectrum1994 scans:2644,
2	2	K2C1_MOUSE	Keratin, type II cytoskeletal 1 OS=Mus musculus GN=Krt1 PE=1 SV=4	395	66079	18	13	6	5	668	1	0	1	697.37	1392.73	2	1392.72	0.0013	1	38.05	0.00063	R	TNAENEFVTIKK	D					Spectrum2161 scans:2827,
2	2	K2C1_MOUSE	Keratin, type II cytoskeletal 1 OS=Mus musculus GN=Krt1 PE=1 SV=4	395	66079	18	13	6	5	669	1	0	1	697.371	1392.73	2	1392.72	0.0023	1	25.25	0.007	R	TNAENEFVTIKK	D					Spectrum2616 scans:3328,
2	2	K2C1_MOUSE	Keratin, type II cytoskeletal 1 OS=Mus musculus GN=Krt1 PE=1 SV=4	395	66079	18	13	6	5	670	1	0	1	697.371	1392.73	2	1392.72	0.0035	1	0.21	0.95	R	TNAENEFVTIKK	D					Spectrum2428 scans:3121,
2	2	K2C1_MOUSE	Keratin, type II cytoskeletal 1 OS=Mus musculus GN=Krt1 PE=1 SV=4	395	66079	18	13	6	5	774	1	0	0	738.397	1474.78	2	1474.78	0.0019	0	60.86	8.4e-06	R	FLEQQNQVLQTK	W					Spectrum2296 scans:2976,
2	2	K2C1_MOUSE	Keratin, type II cytoskeletal 1 OS=Mus musculus GN=Krt1 PE=1 SV=4	395	66079	18	13	6	5	775	1	0	0	738.397	1474.78	2	1474.78	0.0021	0	94.84	3.4e-09	R	FLEQQNQVLQTK	W					Spectrum2173 scans:2841,
2	2	K2C1_MOUSE	Keratin, type II cytoskeletal 1 OS=Mus musculus GN=Krt1 PE=1 SV=4	395	66079	18	13	6	5	776	1	0	0	738.398	1474.78	2	1474.78	0.0031	0	25.02	0.0051	R	FLEQQNQVLQTK	W					Spectrum2560 scans:3266,
2	2	K2C1_MOUSE	Keratin, type II cytoskeletal 1 OS=Mus musculus GN=Krt1 PE=1 SV=4	395	66079	18	13	6	5	838	1	0	1	517.283	1548.83	3	1548.83	-0.0004	2	59.33	9.7e-06	K	RTNAENEFVTIKK	D					Spectrum1798 scans:2428,
2	3	K2C5_MOUSE	Keratin, type II cytoskeletal 5 OS=Mus musculus GN=Krt5 PE=1 SV=1	384	61957	25	20	21	18	5	1	0	0	366.698	731.381	2	731.381	-0.0003	0	33.96	0.0052	R	LDSELR	N					Spectrum1634 scans:2248,
2	3	K2C5_MOUSE	Keratin, type II cytoskeletal 5 OS=Mus musculus GN=Krt5 PE=1 SV=1	384	61957	25	20	21	18	20	1	0	1	405.709	809.403	2	809.403	-0.0001	0	36.42	0.0013	R	QSSVSFR	S					Spectrum1698 scans:2318,
2	3	K2C5_MOUSE	Keratin, type II cytoskeletal 5 OS=Mus musculus GN=Krt5 PE=1 SV=1	384	61957	25	20	21	18	71	1	0	0	453.738	905.461	2	905.461	0.0002	0	47.41	0.0002	R	FLEQQNK	V					Spectrum1543 scans:2148,
2	3	K2C5_MOUSE	Keratin, type II cytoskeletal 5 OS=Mus musculus GN=Krt5 PE=1 SV=1	384	61957	25	20	21	18	89	1	0	0	473.26	944.504	2	944.504	0.0005	1	31.07	0.0084	R	GRLDSELR	N					Spectrum1654 scans:2270,
2	3	K2C5_MOUSE	Keratin, type II cytoskeletal 5 OS=Mus musculus GN=Krt5 PE=1 SV=1	384	61957	25	20	21	18	132	1	0	0	503.237	1004.46	2	1004.46	0.0001	0	41.46	0.00036	K	LLEGEECR	L					Spectrum1674 scans:2292,
2	3	K2C5_MOUSE	Keratin, type II cytoskeletal 5 OS=Mus musculus GN=Krt5 PE=1 SV=1	384	61957	25	20	21	18	145	1	0	1	508.235	1014.45	2	1014.46	-0.0007	0	37.64	0.00036	K	HEISEMNR	M					Spectrum1343 scans:1928,
2	3	K2C5_MOUSE	Keratin, type II cytoskeletal 5 OS=Mus musculus GN=Krt5 PE=1 SV=1	384	61957	25	20	21	18	153	1	0	0	513.731	1025.45	2	1025.45	-0.0006	0	33.24	0.0012	K	DVDAAYMNK	V					Spectrum1880 scans:2518,
2	3	K2C5_MOUSE	Keratin, type II cytoskeletal 5 OS=Mus musculus GN=Krt5 PE=1 SV=1	384	61957	25	20	21	18	212	1	0	1	537.301	1072.59	2	1072.59	0	1	36.89	0.0019	R	LRSEIDNVK	K					Spectrum1573 scans:2181,
2	3	K2C5_MOUSE	Keratin, type II cytoskeletal 5 OS=Mus musculus GN=Krt5 PE=1 SV=1	384	61957	25	20	21	18	213	1	0	1	358.537	1072.59	3	1072.59	0.0003	1	19.44	0.11	R	LRSEIDNVK	K					Spectrum1577 scans:2185,
2	3	K2C5_MOUSE	Keratin, type II cytoskeletal 5 OS=Mus musculus GN=Krt5 PE=1 SV=1	384	61957	25	20	21	18	228	1	0	0	541.803	1081.59	2	1081.59	-0.0011	1	62.02	4.1e-06	K	FASFIDKVR	F					Spectrum2318 scans:3000,
2	3	K2C5_MOUSE	Keratin, type II cytoskeletal 5 OS=Mus musculus GN=Krt5 PE=1 SV=1	384	61957	25	20	21	18	229	1	0	0	361.538	1081.59	3	1081.59	0.0006	1	12.07	0.44	K	FASFIDKVR	F					Spectrum2325 scans:3008,
2	3	K2C5_MOUSE	Keratin, type II cytoskeletal 5 OS=Mus musculus GN=Krt5 PE=1 SV=1	384	61957	25	20	21	18	327	1	0	1	576.78	1151.55	2	1151.55	-0.0006	1	22.03	0.033	K	NKYEDEINK	R					Spectrum1552 scans:2157,
2	3	K2C5_MOUSE	Keratin, type II cytoskeletal 5 OS=Mus musculus GN=Krt5 PE=1 SV=1	384	61957	25	20	21	18	328	1	0	1	578.272	1154.53	2	1154.53	0.0008	0	27.57	0.0086	R	EYQELMNTK	L					Spectrum2032 scans:2685,
2	3	K2C5_MOUSE	Keratin, type II cytoskeletal 5 OS=Mus musculus GN=Krt5 PE=1 SV=1	384	61957	25	20	21	18	385	1	0	1	597.792	1193.57	2	1193.57	0.0009	0	72.68	2.7e-07	K	YEELQQTAGR	H					Spectrum1713 scans:2335,
2	3	K2C5_MOUSE	Keratin, type II cytoskeletal 5 OS=Mus musculus GN=Krt5 PE=1 SV=1	384	61957	25	20	21	18	395	1	0	1	601.349	1200.68	2	1200.68	0.0001	2	38.56	0.0013	R	LRSEIDNVKK	Q					Spectrum1362 scans:1948,
2	3	K2C5_MOUSE	Keratin, type II cytoskeletal 5 OS=Mus musculus GN=Krt5 PE=1 SV=1	384	61957	25	20	21	18	396	1	0	1	401.235	1200.68	3	1200.68	0.0005	2	35.65	0.0026	R	LRSEIDNVKK	Q					Spectrum1353 scans:1939,
2	3	K2C5_MOUSE	Keratin, type II cytoskeletal 5 OS=Mus musculus GN=Krt5 PE=1 SV=1	384	61957	25	20	21	18	458	2	0	1	627.808	1253.6	2	1253.61	-0.0099	1	11.52	0.45	R	QSSVSFRSGGSR	S					Spectrum1836 scans:2470,
2	3	K2C5_MOUSE	Keratin, type II cytoskeletal 5 OS=Mus musculus GN=Krt5 PE=1 SV=1	384	61957	25	20	21	18	497	1	0	1	641.821	1281.63	2	1281.63	-0.0007	0	22.91	0.025	R	TTAENEFVMLK	K					Spectrum2564 scans:3271,
2	3	K2C5_MOUSE	Keratin, type II cytoskeletal 5 OS=Mus musculus GN=Krt5 PE=1 SV=1	384	61957	25	20	21	18	524	1	0	0	651.862	1301.71	2	1301.71	0.0014	0	65.92	2.3e-06	R	SLDLDSIIAEVK	A					Spectrum2844 scans:3619,
2	3	K2C5_MOUSE	Keratin, type II cytoskeletal 5 OS=Mus musculus GN=Krt5 PE=1 SV=1	384	61957	25	20	21	18	534	1	0	1	436.89	1307.65	3	1307.65	-0.0001	2	47.03	0.00016	K	NKYEDEINKR	T					Spectrum1517 scans:2119,
2	3	K2C5_MOUSE	Keratin, type II cytoskeletal 5 OS=Mus musculus GN=Krt5 PE=1 SV=1	384	61957	25	20	21	18	605	1	0	1	453.554	1357.64	3	1357.64	-0.0003	1	30.1	0.0043	R	NTKHEISEMNR	M					Spectrum1264 scans:1841,
2	3	K2C5_MOUSE	Keratin, type II cytoskeletal 5 OS=Mus musculus GN=Krt5 PE=1 SV=1	384	61957	25	20	21	18	696	1	0	1	470.914	1409.72	3	1409.72	-0.0018	1	26.95	0.018	R	TTAENEFVMLKK	D					Spectrum2253 scans:2929,
2	3	K2C5_MOUSE	Keratin, type II cytoskeletal 5 OS=Mus musculus GN=Krt5 PE=1 SV=1	384	61957	25	20	21	18	719	1	0	1	476.246	1425.72	3	1425.72	0	1	24.56	0.023	R	TTAENEFVMLKK	D	Oxidation (M)	0.000000001000.0			Spectrum2089 scans:2748,
2	3	K2C5_MOUSE	Keratin, type II cytoskeletal 5 OS=Mus musculus GN=Krt5 PE=1 SV=1	384	61957	25	20	21	18	757	1	0	1	729.337	1456.66	2	1456.66	0.0019	0	17.69	0.077	R	VDALMDEINFMK	M	2 Oxidation (M)	0.000010000010.0			Spectrum2528 scans:3231,
2	3	K2C5_MOUSE	Keratin, type II cytoskeletal 5 OS=Mus musculus GN=Krt5 PE=1 SV=1	384	61957	25	20	21	18	761	1	0	0	488.269	1461.78	3	1461.78	0.0011	1	13.64	0.3	R	FLEQQNKVLDTK	W					Spectrum1987 scans:2636,
2	4	K22E_MOUSE	Keratin, type II cytoskeletal 2 epidermal OS=Mus musculus GN=Krt2 PE=1 SV=1	315	71336	16	12	8	7	132	1	0	0	503.237	1004.46	2	1004.46	0.0001	0	41.46	0.00036	K	LLEGEECR	M					Spectrum1674 scans:2292,
2	4	K22E_MOUSE	Keratin, type II cytoskeletal 2 epidermal OS=Mus musculus GN=Krt2 PE=1 SV=1	315	71336	16	12	8	7	175	1	0	1	521.283	1040.55	2	1040.55	0.0003	0	39.44	0.00055	K	VDPEIQNVK	S					Spectrum1833 scans:2467,
2	4	K22E_MOUSE	Keratin, type II cytoskeletal 2 epidermal OS=Mus musculus GN=Krt2 PE=1 SV=1	315	71336	16	12	8	7	176	4	0	1	521.283	1040.55	2	1040.55	0.0003	0	7.36	0.89	K	VDPEIQNVK	S					Spectrum1953 scans:2599,
2	4	K22E_MOUSE	Keratin, type II cytoskeletal 2 epidermal OS=Mus musculus GN=Krt2 PE=1 SV=1	315	71336	16	12	8	7	228	1	0	0	541.803	1081.59	2	1081.59	-0.0011	1	62.02	4.1e-06	K	FASFIDKVR	F					Spectrum2318 scans:3000,
2	4	K22E_MOUSE	Keratin, type II cytoskeletal 2 epidermal OS=Mus musculus GN=Krt2 PE=1 SV=1	315	71336	16	12	8	7	229	1	0	0	361.538	1081.59	3	1081.59	0.0006	1	12.07	0.44	K	FASFIDKVR	F					Spectrum2325 scans:3008,
2	4	K22E_MOUSE	Keratin, type II cytoskeletal 2 epidermal OS=Mus musculus GN=Krt2 PE=1 SV=1	315	71336	16	12	8	7	315	1	0	1	571.264	1140.51	2	1140.51	0.0014	0	48.79	6.1e-05	R	DYQELMNTK	L					Spectrum2234 scans:2908,
2	4	K22E_MOUSE	Keratin, type II cytoskeletal 2 epidermal OS=Mus musculus GN=Krt2 PE=1 SV=1	315	71336	16	12	8	7	329	1	0	1	579.261	1156.51	2	1156.51	0.0003	0	40.6	0.00027	R	DYQELMNTK	L	Oxidation (M)	0.000001000.0			Spectrum1786 scans:2415,
2	4	K22E_MOUSE	Keratin, type II cytoskeletal 2 epidermal OS=Mus musculus GN=Krt2 PE=1 SV=1	315	71336	16	12	8	7	386	1	0	1	398.875	1193.6	3	1193.6	0.0001	2	47.08	0.00019	K	KYEDEINKR	T					Spectrum1333 scans:1917,
2	4	K22E_MOUSE	Keratin, type II cytoskeletal 2 epidermal OS=Mus musculus GN=Krt2 PE=1 SV=1	315	71336	16	12	8	7	387	1	0	1	597.809	1193.6	2	1193.6	0.0001	2	63.14	5.3e-06	K	KYEDEINKR	T					Spectrum1335 scans:1919,
2	4	K22E_MOUSE	Keratin, type II cytoskeletal 2 epidermal OS=Mus musculus GN=Krt2 PE=1 SV=1	315	71336	16	12	8	7	457	1	0	1	627.807	1253.6	2	1253.6	-0.0006	0	25.27	0.016	R	GFSSGSAVVSGGSR	R					Spectrum1969 scans:2616,
2	4	K22E_MOUSE	Keratin, type II cytoskeletal 2 epidermal OS=Mus musculus GN=Krt2 PE=1 SV=1	315	71336	16	12	8	7	458	1	0	1	627.808	1253.6	2	1253.6	0.0014	0	87.51	1.1e-08	R	GFSSGSAVVSGGSR	R					Spectrum1836 scans:2470,
2	4	K22E_MOUSE	Keratin, type II cytoskeletal 2 epidermal OS=Mus musculus GN=Krt2 PE=1 SV=1	315	71336	16	12	8	7	693	1	0	1	470.907	1409.7	3	1409.7	-0.0022	1	6.67	0.24	R	GFSSGSAVVSGGSRR	S					Spectrum1669 scans:2286,
2	4	K22E_MOUSE	Keratin, type II cytoskeletal 2 epidermal OS=Mus musculus GN=Krt2 PE=1 SV=1	315	71336	16	12	8	7	819	1	0	1	508.601	1522.78	3	1522.78	0.0001	1	18.8	0.017	R	LLRDYQELMNTK	L					Spectrum2373 scans:3061,
2	4	K22E_MOUSE	Keratin, type II cytoskeletal 2 epidermal OS=Mus musculus GN=Krt2 PE=1 SV=1	315	71336	16	12	8	7	820	1	0	1	762.4	1522.79	2	1522.78	0.0038	1	2.52	0.59	R	LLRDYQELMNTK	L					Spectrum2381 scans:3069,
2	4	K22E_MOUSE	Keratin, type II cytoskeletal 2 epidermal OS=Mus musculus GN=Krt2 PE=1 SV=1	315	71336	16	12	8	7	833	1	0	1	513.933	1538.78	3	1538.78	-0.0004	1	21.9	0.022	R	LLRDYQELMNTK	L	Oxidation (M)	0.000000001000.0			Spectrum2034 scans:2688,
2	4	K22E_MOUSE	Keratin, type II cytoskeletal 2 epidermal OS=Mus musculus GN=Krt2 PE=1 SV=1	315	71336	16	12	8	7	834	1	0	1	770.396	1538.78	2	1538.78	0.0006	1	30.19	0.0019	R	LLRDYQELMNTK	L	Oxidation (M)	0.000000001000.0			Spectrum2037 scans:2691,
2	5	K2C4_MOUSE	Keratin, type II cytoskeletal 4 OS=Mus musculus GN=Krt4 PE=1 SV=2	286	56590	12	10	9	8	71	1	0	0	453.738	905.461	2	905.461	0.0002	0	47.41	0.0002	R	FLEQQNK	V					Spectrum1543 scans:2148,
2	5	K2C4_MOUSE	Keratin, type II cytoskeletal 4 OS=Mus musculus GN=Krt4 PE=1 SV=2	286	56590	12	10	9	8	132	1	0	0	503.237	1004.46	2	1004.46	0.0001	0	41.46	0.00036	K	LLEGEECR	M					Spectrum1674 scans:2292,
2	5	K2C4_MOUSE	Keratin, type II cytoskeletal 4 OS=Mus musculus GN=Krt4 PE=1 SV=2	286	56590	12	10	9	8	222	1	0	0	540.77	1079.52	2	1079.52	0.0002	1	16.76	0.13	K	YEEEINKR	T					Spectrum1355 scans:1941,
2	5	K2C4_MOUSE	Keratin, type II cytoskeletal 4 OS=Mus musculus GN=Krt4 PE=1 SV=2	286	56590	12	10	9	8	228	1	0	0	541.803	1081.59	2	1081.59	-0.0011	1	62.02	4.1e-06	K	FASFIDKVR	F					Spectrum2318 scans:3000,
2	5	K2C4_MOUSE	Keratin, type II cytoskeletal 4 OS=Mus musculus GN=Krt4 PE=1 SV=2	286	56590	12	10	9	8	229	1	0	0	361.538	1081.59	3	1081.59	0.0006	1	12.07	0.44	K	FASFIDKVR	F					Spectrum2325 scans:3008,
2	5	K2C4_MOUSE	Keratin, type II cytoskeletal 4 OS=Mus musculus GN=Krt4 PE=1 SV=2	286	56590	12	10	9	8	403	1	0	1	603.822	1205.63	2	1205.63	0.0004	0	66.35	1.8e-06	R	TAAENDFVVLK	K					Spectrum2475 scans:3173,
2	5	K2C4_MOUSE	Keratin, type II cytoskeletal 4 OS=Mus musculus GN=Krt4 PE=1 SV=2	286	56590	12	10	9	8	410	1	0	1	405.246	1212.72	3	1212.72	-0.0016	2	35.76	0.0013	R	LRAEIENIKK	Q					Spectrum1638 scans:2252,
2	5	K2C4_MOUSE	Keratin, type II cytoskeletal 4 OS=Mus musculus GN=Krt4 PE=1 SV=2	286	56590	12	10	9	8	483	1	0	1	635.796	1269.58	2	1269.58	0.0007	0	29.07	0.0051	R	VAFSSGSMSGGAGR	C					Spectrum2110 scans:2771,
2	5	K2C4_MOUSE	Keratin, type II cytoskeletal 4 OS=Mus musculus GN=Krt4 PE=1 SV=2	286	56590	12	10	9	8	502	1	0	1	643.794	1285.57	2	1285.57	0.0009	0	38.85	0.00033	R	VAFSSGSMSGGAGR	C	Oxidation (M)	0.00000001000000.0			Spectrum1797 scans:2427,
2	5	K2C4_MOUSE	Keratin, type II cytoskeletal 4 OS=Mus musculus GN=Krt4 PE=1 SV=2	286	56590	12	10	9	8	562	1	0	1	667.87	1333.73	2	1333.72	0.0019	1	83.42	4.2e-08	R	TAAENDFVVLKK	D					Spectrum2154 scans:2820,
2	5	K2C4_MOUSE	Keratin, type II cytoskeletal 4 OS=Mus musculus GN=Krt4 PE=1 SV=2	286	56590	12	10	9	8	780	1	0	0	492.94	1475.8	3	1475.8	0.0014	1	27.83	0.015	R	FLEQQNKVLETK	W					Spectrum1984 scans:2633,
2	5	K2C4_MOUSE	Keratin, type II cytoskeletal 4 OS=Mus musculus GN=Krt4 PE=1 SV=2	286	56590	12	10	9	8	781	1	0	0	738.909	1475.8	2	1475.8	0.0046	1	38.15	0.0014	R	FLEQQNKVLETK	W					Spectrum1988 scans:2637,
2	6	K22O_MOUSE	Keratin, type II cytoskeletal 2 oral OS=Mus musculus GN=Krt76 PE=1 SV=1	255	63319	13	10	8	7	71	1	0	0	453.738	905.461	2	905.461	0.0002	0	47.41	0.0002	R	FLEQQNK	V					Spectrum1543 scans:2148,
2	6	K22O_MOUSE	Keratin, type II cytoskeletal 2 oral OS=Mus musculus GN=Krt76 PE=1 SV=1	255	63319	13	10	8	7	132	1	0	0	503.237	1004.46	2	1004.46	0.0001	0	41.46	0.00036	K	LLEGEECR	L					Spectrum1674 scans:2292,
2	6	K22O_MOUSE	Keratin, type II cytoskeletal 2 oral OS=Mus musculus GN=Krt76 PE=1 SV=1	255	63319	13	10	8	7	201	1	0	1	533.264	1064.51	2	1064.51	-0.0009	0	41.39	0.00039	K	AQYEDIAQK	S					Spectrum1733 scans:2357,
2	6	K22O_MOUSE	Keratin, type II cytoskeletal 2 oral OS=Mus musculus GN=Krt76 PE=1 SV=1	255	63319	13	10	8	7	202	1	0	1	533.264	1064.51	2	1064.51	-0.0002	0	20.41	0.047	K	AQYEDIAQK	S					Spectrum1868 scans:2505,
2	6	K22O_MOUSE	Keratin, type II cytoskeletal 2 oral OS=Mus musculus GN=Krt76 PE=1 SV=1	255	63319	13	10	8	7	203	1	0	1	533.264	1064.51	2	1064.51	0.0003	0	8.83	0.15	K	AQYEDIAQK	S					Spectrum2202 scans:2872,
2	6	K22O_MOUSE	Keratin, type II cytoskeletal 2 oral OS=Mus musculus GN=Krt76 PE=1 SV=1	255	63319	13	10	8	7	222	2	0	1	540.77	1079.52	2	1079.52	0.0002	1	7.53	1.1	K	KYEEEINR	R					Spectrum1355 scans:1941,
2	6	K22O_MOUSE	Keratin, type II cytoskeletal 2 oral OS=Mus musculus GN=Krt76 PE=1 SV=1	255	63319	13	10	8	7	228	1	0	0	541.803	1081.59	2	1081.59	-0.0011	1	62.02	4.1e-06	K	FASFIDKVR	F					Spectrum2318 scans:3000,
2	6	K22O_MOUSE	Keratin, type II cytoskeletal 2 oral OS=Mus musculus GN=Krt76 PE=1 SV=1	255	63319	13	10	8	7	229	1	0	0	361.538	1081.59	3	1081.59	0.0006	1	12.07	0.44	K	FASFIDKVR	F					Spectrum2325 scans:3008,
2	6	K22O_MOUSE	Keratin, type II cytoskeletal 2 oral OS=Mus musculus GN=Krt76 PE=1 SV=1	255	63319	13	10	8	7	288	1	0	1	562.285	1122.56	2	1122.56	-0.0002	0	56.22	1.5e-05	K	AEAEALYQTK	L					Spectrum1864 scans:2501,
2	6	K22O_MOUSE	Keratin, type II cytoskeletal 2 oral OS=Mus musculus GN=Krt76 PE=1 SV=1	255	63319	13	10	8	7	566	1	0	1	446.901	1337.68	3	1337.68	-0.0008	1	26.2	0.018	K	SKAEAEALYQTK	L					Spectrum1696 scans:2316,
2	6	K22O_MOUSE	Keratin, type II cytoskeletal 2 oral OS=Mus musculus GN=Krt76 PE=1 SV=1	255	63319	13	10	8	7	567	1	0	1	669.849	1337.68	2	1337.68	0.0008	1	84.3	3e-08	K	SKAEAEALYQTK	L					Spectrum1694 scans:2314,
2	6	K22O_MOUSE	Keratin, type II cytoskeletal 2 oral OS=Mus musculus GN=Krt76 PE=1 SV=1	255	63319	13	10	8	7	780	1	0	0	492.94	1475.8	3	1475.8	0.0014	1	27.83	0.015	R	FLEQQNKVLETK	W					Spectrum1984 scans:2633,
2	6	K22O_MOUSE	Keratin, type II cytoskeletal 2 oral OS=Mus musculus GN=Krt76 PE=1 SV=1	255	63319	13	10	8	7	781	1	0	0	738.909	1475.8	2	1475.8	0.0046	1	38.15	0.0014	R	FLEQQNKVLETK	W					Spectrum1988 scans:2637,
2	7	K2C73_MOUSE	Keratin, type II cytoskeletal 73 OS=Mus musculus GN=Krt73 PE=1 SV=1	226	59502	13	8	7	6	5	1	0	0	366.698	731.381	2	731.381	-0.0003	0	33.96	0.0052	R	LDSELR	G					Spectrum1634 scans:2248,
2	7	K2C73_MOUSE	Keratin, type II cytoskeletal 73 OS=Mus musculus GN=Krt73 PE=1 SV=1	226	59502	13	8	7	6	122	1	0	1	500.226	998.438	2	998.438	0.0002	0	10.38	0.22	K	DVDAAYMSK	V					Spectrum1874 scans:2512,
2	7	K2C73_MOUSE	Keratin, type II cytoskeletal 73 OS=Mus musculus GN=Krt73 PE=1 SV=1	226	59502	13	8	7	6	123	1	0	1	500.226	998.438	2	998.438	0.0003	0	2.27	1.4	K	DVDAAYMSK	V					Spectrum1761 scans:2387,
2	7	K2C73_MOUSE	Keratin, type II cytoskeletal 73 OS=Mus musculus GN=Krt73 PE=1 SV=1	226	59502	13	8	7	6	124	1	0	1	500.226	998.438	2	998.438	0.0004	0	9.29	0.28	K	DVDAAYMSK	V					Spectrum2142 scans:2806,
2	7	K2C73_MOUSE	Keratin, type II cytoskeletal 73 OS=Mus musculus GN=Krt73 PE=1 SV=1	226	59502	13	8	7	6	132	1	0	0	503.237	1004.46	2	1004.46	0.0001	0	41.46	0.00036	K	LLEGEECR	M					Spectrum1674 scans:2292,
2	7	K2C73_MOUSE	Keratin, type II cytoskeletal 73 OS=Mus musculus GN=Krt73 PE=1 SV=1	226	59502	13	8	7	6	144	1	0	1	508.224	1014.43	2	1014.43	0.0001	0	17.74	0.019	K	DVDAAYMSK	V	Oxidation (M)	0.000000100.0			Spectrum1533 scans:2137,
2	7	K2C73_MOUSE	Keratin, type II cytoskeletal 73 OS=Mus musculus GN=Krt73 PE=1 SV=1	226	59502	13	8	7	6	222	1	0	0	540.77	1079.52	2	1079.52	0.0002	1	16.76	0.13	R	YEEEINKR	T					Spectrum1355 scans:1941,
2	7	K2C73_MOUSE	Keratin, type II cytoskeletal 73 OS=Mus musculus GN=Krt73 PE=1 SV=1	226	59502	13	8	7	6	228	1	0	0	541.803	1081.59	2	1081.59	-0.0011	1	62.02	4.1e-06	K	FASFIDKVR	F					Spectrum2318 scans:3000,
2	7	K2C73_MOUSE	Keratin, type II cytoskeletal 73 OS=Mus musculus GN=Krt73 PE=1 SV=1	226	59502	13	8	7	6	229	1	0	0	361.538	1081.59	3	1081.59	0.0006	1	12.07	0.44	K	FASFIDKVR	F					Spectrum2325 scans:3008,
2	7	K2C73_MOUSE	Keratin, type II cytoskeletal 73 OS=Mus musculus GN=Krt73 PE=1 SV=1	226	59502	13	8	7	6	295	1	0	1	564.274	1126.53	2	1126.53	0.0003	1	29.02	0.0063	K	KDVDAAYMSK	V					Spectrum1513 scans:2115,
2	7	K2C73_MOUSE	Keratin, type II cytoskeletal 73 OS=Mus musculus GN=Krt73 PE=1 SV=1	226	59502	13	8	7	6	774	1	0	0	738.397	1474.78	2	1474.78	0.0019	0	60.86	8.4e-06	R	FLEQQNQVLQTK	W					Spectrum2296 scans:2976,
2	7	K2C73_MOUSE	Keratin, type II cytoskeletal 73 OS=Mus musculus GN=Krt73 PE=1 SV=1	226	59502	13	8	7	6	775	1	0	0	738.397	1474.78	2	1474.78	0.0021	0	94.84	3.4e-09	R	FLEQQNQVLQTK	W					Spectrum2173 scans:2841,
2	7	K2C73_MOUSE	Keratin, type II cytoskeletal 73 OS=Mus musculus GN=Krt73 PE=1 SV=1	226	59502	13	8	7	6	776	1	0	0	738.398	1474.78	2	1474.78	0.0031	0	25.02	0.0051	R	FLEQQNQVLQTK	W					Spectrum2560 scans:3266,
2	8	K2C72_MOUSE	Keratin, type II cytoskeletal 72 OS=Mus musculus GN=Krt72 PE=3 SV=1	201	57228	7	6	5	5	5	1	0	0	366.698	731.381	2	731.381	-0.0003	0	33.96	0.0052	R	LDSELR	N					Spectrum1634 scans:2248,
2	8	K2C72_MOUSE	Keratin, type II cytoskeletal 72 OS=Mus musculus GN=Krt72 PE=3 SV=1	201	57228	7	6	5	5	153	1	0	0	513.731	1025.45	2	1025.45	-0.0006	0	33.24	0.0012	K	DVDAAYMNK	V					Spectrum1880 scans:2518,
2	8	K2C72_MOUSE	Keratin, type II cytoskeletal 72 OS=Mus musculus GN=Krt72 PE=3 SV=1	201	57228	7	6	5	5	228	1	0	0	541.803	1081.59	2	1081.59	-0.0011	1	62.02	4.1e-06	K	FASFIDKVR	F					Spectrum2318 scans:3000,
2	8	K2C72_MOUSE	Keratin, type II cytoskeletal 72 OS=Mus musculus GN=Krt72 PE=3 SV=1	201	57228	7	6	5	5	229	1	0	0	361.538	1081.59	3	1081.59	0.0006	1	12.07	0.44	K	FASFIDKVR	F					Spectrum2325 scans:3008,
2	8	K2C72_MOUSE	Keratin, type II cytoskeletal 72 OS=Mus musculus GN=Krt72 PE=3 SV=1	201	57228	7	6	5	5	779	1	0	1	738.888	1475.76	2	1475.76	-0.0012	0	55.69	2.8e-05	R	FLEQQNQVLETK	W					Spectrum2238 scans:2912,
2	8	K2C72_MOUSE	Keratin, type II cytoskeletal 72 OS=Mus musculus GN=Krt72 PE=3 SV=1	201	57228	7	6	5	5	928	1	0	0	565.619	1693.84	3	1693.83	0.0009	1	34.69	0.0031	K	DVDAAYMNKVELQAK	V					Spectrum2306 scans:2987,
2	8	K2C72_MOUSE	Keratin, type II cytoskeletal 72 OS=Mus musculus GN=Krt72 PE=3 SV=1	201	57228	7	6	5	5	929	1	0	0	847.926	1693.84	2	1693.83	0.0033	1	87.67	1.7e-08	K	DVDAAYMNKVELQAK	V					Spectrum2304 scans:2985,
2		K2C71_MOUSE	Keratin, type II cytoskeletal 71 OS=Mus musculus GN=Krt71 PE=1 SV=1	295	57860	11	8	7	5	5	1	0	0	366.698	731.381	2	731.381	-0.0003	0	33.96	0.0052	R	LDSELR	N					Spectrum1634 scans:2248,
2		K2C71_MOUSE	Keratin, type II cytoskeletal 71 OS=Mus musculus GN=Krt71 PE=1 SV=1	295	57860	11	8	7	5	222	2	0	1	540.77	1079.52	2	1079.52	0.0002	1	7.53	1.1	K	KYEEEINR	R					Spectrum1355 scans:1941,
2		K2C71_MOUSE	Keratin, type II cytoskeletal 71 OS=Mus musculus GN=Krt71 PE=1 SV=1	295	57860	11	8	7	5	228	1	0	0	541.803	1081.59	2	1081.59	-0.0011	1	62.02	4.1e-06	K	FASFIDKVR	F					Spectrum2318 scans:3000,
2		K2C71_MOUSE	Keratin, type II cytoskeletal 71 OS=Mus musculus GN=Krt71 PE=1 SV=1	295	57860	11	8	7	5	229	1	0	0	361.538	1081.59	3	1081.59	0.0006	1	12.07	0.44	K	FASFIDKVR	F					Spectrum2325 scans:3008,
2		K2C71_MOUSE	Keratin, type II cytoskeletal 71 OS=Mus musculus GN=Krt71 PE=1 SV=1	295	57860	11	8	7	5	288	1	0	1	562.285	1122.56	2	1122.56	-0.0002	0	56.22	1.5e-05	K	AEAEALYQTK	F					Spectrum1864 scans:2501,
2		K2C71_MOUSE	Keratin, type II cytoskeletal 71 OS=Mus musculus GN=Krt71 PE=1 SV=1	295	57860	11	8	7	5	566	1	0	1	446.901	1337.68	3	1337.68	-0.0008	1	26.2	0.018	K	SKAEAEALYQTK	F					Spectrum1696 scans:2316,
2		K2C71_MOUSE	Keratin, type II cytoskeletal 71 OS=Mus musculus GN=Krt71 PE=1 SV=1	295	57860	11	8	7	5	567	1	0	1	669.849	1337.68	2	1337.68	0.0008	1	84.3	3e-08	K	SKAEAEALYQTK	F					Spectrum1694 scans:2314,
2		K2C71_MOUSE	Keratin, type II cytoskeletal 71 OS=Mus musculus GN=Krt71 PE=1 SV=1	295	57860	11	8	7	5	774	1	0	0	738.397	1474.78	2	1474.78	0.0019	0	60.86	8.4e-06	R	FLEQQNQVLQTK	W					Spectrum2296 scans:2976,
2		K2C71_MOUSE	Keratin, type II cytoskeletal 71 OS=Mus musculus GN=Krt71 PE=1 SV=1	295	57860	11	8	7	5	775	1	0	0	738.397	1474.78	2	1474.78	0.0021	0	94.84	3.4e-09	R	FLEQQNQVLQTK	W					Spectrum2173 scans:2841,
2		K2C71_MOUSE	Keratin, type II cytoskeletal 71 OS=Mus musculus GN=Krt71 PE=1 SV=1	295	57860	11	8	7	5	776	1	0	0	738.398	1474.78	2	1474.78	0.0031	0	25.02	0.0051	R	FLEQQNQVLQTK	W					Spectrum2560 scans:3266,
2		K2C71_MOUSE	Keratin, type II cytoskeletal 71 OS=Mus musculus GN=Krt71 PE=1 SV=1	295	57860	11	8	7	5	1491	6	0	1	581.797	2323.16	4	2323.18	-0.0224	2	2.74	2.2	K	YEEEINRRTAAENEFVLLK	K					Spectrum2088 scans:2747,
2		K2C6B_MOUSE	Keratin, type II cytoskeletal 6B OS=Mus musculus GN=Krt6b PE=1 SV=3	283	60627	17	12	15	11	5	1	0	0	366.698	731.381	2	731.381	-0.0003	0	33.96	0.0052	R	LDSELR	N					Spectrum1634 scans:2248,
2		K2C6B_MOUSE	Keratin, type II cytoskeletal 6B OS=Mus musculus GN=Krt6b PE=1 SV=3	283	60627	17	12	15	11	71	1	0	0	453.738	905.461	2	905.461	0.0002	0	47.41	0.0002	R	FLEQQNK	V					Spectrum1543 scans:2148,
2		K2C6B_MOUSE	Keratin, type II cytoskeletal 6B OS=Mus musculus GN=Krt6b PE=1 SV=3	283	60627	17	12	15	11	89	1	0	0	473.26	944.504	2	944.504	0.0005	1	31.07	0.0084	R	GRLDSELR	N					Spectrum1654 scans:2270,
2		K2C6B_MOUSE	Keratin, type II cytoskeletal 6B OS=Mus musculus GN=Krt6b PE=1 SV=3	283	60627	17	12	15	11	103	1	0	1	486.759	971.504	2	971.504	0.0001	0	37.95	0.0011	K	QEIAEINR	M					Spectrum1796 scans:2426,
2		K2C6B_MOUSE	Keratin, type II cytoskeletal 6B OS=Mus musculus GN=Krt6b PE=1 SV=3	283	60627	17	12	15	11	132	1	0	0	503.237	1004.46	2	1004.46	0.0001	0	41.46	0.00036	K	LLEGEECR	L					Spectrum1674 scans:2292,
2		K2C6B_MOUSE	Keratin, type II cytoskeletal 6B OS=Mus musculus GN=Krt6b PE=1 SV=3	283	60627	17	12	15	11	228	1	0	0	541.803	1081.59	2	1081.59	-0.0011	1	62.02	4.1e-06	K	FASFIDKVR	F					Spectrum2318 scans:3000,
2		K2C6B_MOUSE	Keratin, type II cytoskeletal 6B OS=Mus musculus GN=Krt6b PE=1 SV=3	283	60627	17	12	15	11	229	1	0	0	361.538	1081.59	3	1081.59	0.0006	1	12.07	0.44	K	FASFIDKVR	F					Spectrum2325 scans:3008,
2		K2C6B_MOUSE	Keratin, type II cytoskeletal 6B OS=Mus musculus GN=Krt6b PE=1 SV=3	283	60627	17	12	15	11	243	1	0	1	547.267	1092.52	2	1092.52	0.0003	0	19.07	0.097	K	AQYEDIAQR	S					Spectrum1783 scans:2412,
2		K2C6B_MOUSE	Keratin, type II cytoskeletal 6B OS=Mus musculus GN=Krt6b PE=1 SV=3	283	60627	17	12	15	11	251	1	0	1	366.208	1095.6	3	1095.6	-0.0005	1	22.75	0.037	R	LRSEIDHVK	K					Spectrum1354 scans:1940,
2		K2C6B_MOUSE	Keratin, type II cytoskeletal 6B OS=Mus musculus GN=Krt6b PE=1 SV=3	283	60627	17	12	15	11	342	1	0	1	583.296	1164.58	2	1164.58	0.0004	0	30.07	0.0038	K	YEELQVTAGR	H					Spectrum2102 scans:2762,
2		K2C6B_MOUSE	Keratin, type II cytoskeletal 6B OS=Mus musculus GN=Krt6b PE=1 SV=3	283	60627	17	12	15	11	422	1	0	1	408.907	1223.7	3	1223.7	-0.0005	2	21.25	0.028	R	LRSEIDHVKK	Q					Spectrum1183 scans:1752,
2		K2C6B_MOUSE	Keratin, type II cytoskeletal 6B OS=Mus musculus GN=Krt6b PE=1 SV=3	283	60627	17	12	15	11	524	1	0	0	651.862	1301.71	2	1301.71	0.0014	0	65.92	2.3e-06	R	SLDLDSIIAEVK	A					Spectrum2844 scans:3619,
2		K2C6B_MOUSE	Keratin, type II cytoskeletal 6B OS=Mus musculus GN=Krt6b PE=1 SV=3	283	60627	17	12	15	11	540	1	0	1	439.237	1314.69	3	1314.69	0.0003	1	53.71	4.1e-05	R	NTKQEIAEINR	M					Spectrum1681 scans:2299,
2		K2C6B_MOUSE	Keratin, type II cytoskeletal 6B OS=Mus musculus GN=Krt6b PE=1 SV=3	283	60627	17	12	15	11	541	1	0	1	658.352	1314.69	2	1314.69	0.0004	1	68.7	1.3e-06	R	NTKQEIAEINR	M					Spectrum1677 scans:2295,
2		K2C6B_MOUSE	Keratin, type II cytoskeletal 6B OS=Mus musculus GN=Krt6b PE=1 SV=3	283	60627	17	12	15	11	761	1	0	0	488.269	1461.78	3	1461.78	0.0011	1	13.64	0.3	R	FLEQQNKVLDTK	W					Spectrum1987 scans:2636,
2		K2C6B_MOUSE	Keratin, type II cytoskeletal 6B OS=Mus musculus GN=Krt6b PE=1 SV=3	283	60627	17	12	15	11	796	4	0	1	498.91	1493.71	3	1493.7	0.0113	1	1.08	1.5	K	SQTSHRGYSASSAR	V					Spectrum1717 scans:2339,
2		K2C6B_MOUSE	Keratin, type II cytoskeletal 6B OS=Mus musculus GN=Krt6b PE=1 SV=3	283	60627	17	12	15	11	941	1	0	1	570.951	1709.83	3	1709.83	0.0034	1	5.37	0.69	K	RISIGGGSCGIGGGYGSR	F					Spectrum1863 scans:2500,
2		K2C1B_MOUSE	Keratin, type II cytoskeletal 1b OS=Mus musculus GN=Krt77 PE=1 SV=1	209	61379	7	6	4	4	228	1	0	0	541.803	1081.59	2	1081.59	-0.0011	1	62.02	4.1e-06	K	FASFIDKVR	F					Spectrum2318 scans:3000,
2		K2C1B_MOUSE	Keratin, type II cytoskeletal 1b OS=Mus musculus GN=Krt77 PE=1 SV=1	209	61379	7	6	4	4	229	1	0	0	361.538	1081.59	3	1081.59	0.0006	1	12.07	0.44	K	FASFIDKVR	F					Spectrum2325 scans:3008,
2		K2C1B_MOUSE	Keratin, type II cytoskeletal 1b OS=Mus musculus GN=Krt77 PE=1 SV=1	209	61379	7	6	4	4	327	1	0	1	576.78	1151.55	2	1151.55	-0.0006	1	22.03	0.033	K	NKYEDEINK	R					Spectrum1552 scans:2157,
2		K2C1B_MOUSE	Keratin, type II cytoskeletal 1b OS=Mus musculus GN=Krt77 PE=1 SV=1	209	61379	7	6	4	4	534	1	0	1	436.89	1307.65	3	1307.65	-0.0001	2	47.03	0.00016	K	NKYEDEINKR	T					Spectrum1517 scans:2119,
2		K2C1B_MOUSE	Keratin, type II cytoskeletal 1b OS=Mus musculus GN=Krt77 PE=1 SV=1	209	61379	7	6	4	4	774	1	0	0	738.397	1474.78	2	1474.78	0.0019	0	60.86	8.4e-06	R	FLEQQNQVLQTK	W					Spectrum2296 scans:2976,
2		K2C1B_MOUSE	Keratin, type II cytoskeletal 1b OS=Mus musculus GN=Krt77 PE=1 SV=1	209	61379	7	6	4	4	775	1	0	0	738.397	1474.78	2	1474.78	0.0021	0	94.84	3.4e-09	R	FLEQQNQVLQTK	W					Spectrum2173 scans:2841,
2		K2C1B_MOUSE	Keratin, type II cytoskeletal 1b OS=Mus musculus GN=Krt77 PE=1 SV=1	209	61379	7	6	4	4	776	1	0	0	738.398	1474.78	2	1474.78	0.0031	0	25.02	0.0051	R	FLEQQNQVLQTK	W					Spectrum2560 scans:3266,
2		K2C75_MOUSE	Keratin, type II cytoskeletal 75 OS=Mus musculus GN=Krt75 PE=1 SV=1	186	59932	10	7	8	6	71	1	0	0	453.738	905.461	2	905.461	0.0002	0	47.41	0.0002	R	FLEQQNK	V					Spectrum1543 scans:2148,
2		K2C75_MOUSE	Keratin, type II cytoskeletal 75 OS=Mus musculus GN=Krt75 PE=1 SV=1	186	59932	10	7	8	6	132	1	0	0	503.237	1004.46	2	1004.46	0.0001	0	41.46	0.00036	K	LLEGEECR	L					Spectrum1674 scans:2292,
2		K2C75_MOUSE	Keratin, type II cytoskeletal 75 OS=Mus musculus GN=Krt75 PE=1 SV=1	186	59932	10	7	8	6	228	1	0	0	541.803	1081.59	2	1081.59	-0.0011	1	62.02	4.1e-06	K	FASFIDKVR	F					Spectrum2318 scans:3000,
2		K2C75_MOUSE	Keratin, type II cytoskeletal 75 OS=Mus musculus GN=Krt75 PE=1 SV=1	186	59932	10	7	8	6	229	1	0	0	361.538	1081.59	3	1081.59	0.0006	1	12.07	0.44	K	FASFIDKVR	F					Spectrum2325 scans:3008,
2		K2C75_MOUSE	Keratin, type II cytoskeletal 75 OS=Mus musculus GN=Krt75 PE=1 SV=1	186	59932	10	7	8	6	342	1	0	1	583.296	1164.58	2	1164.58	0.0004	0	30.07	0.0038	K	YEELQVTAGR	H					Spectrum2102 scans:2762,
2		K2C75_MOUSE	Keratin, type II cytoskeletal 75 OS=Mus musculus GN=Krt75 PE=1 SV=1	186	59932	10	7	8	6	524	1	0	0	651.862	1301.71	2	1301.71	0.0014	0	65.92	2.3e-06	R	SLDLDSIIAEVK	A					Spectrum2844 scans:3619,
2		K2C75_MOUSE	Keratin, type II cytoskeletal 75 OS=Mus musculus GN=Krt75 PE=1 SV=1	186	59932	10	7	8	6	623	2	0	1	683.324	1364.63	2	1364.64	-0.0026	1	3.5	1.2	R	NTKQEISEMNR	M	Oxidation (M)	0.00000000100.0			Spectrum1853 scans:2489,
2		K2C75_MOUSE	Keratin, type II cytoskeletal 75 OS=Mus musculus GN=Krt75 PE=1 SV=1	186	59932	10	7	8	6	780	1	0	0	492.94	1475.8	3	1475.8	0.0014	1	27.83	0.015	R	FLEQQNKVLETK	W					Spectrum1984 scans:2633,
2		K2C75_MOUSE	Keratin, type II cytoskeletal 75 OS=Mus musculus GN=Krt75 PE=1 SV=1	186	59932	10	7	8	6	781	1	0	0	738.909	1475.8	2	1475.8	0.0046	1	38.15	0.0014	R	FLEQQNKVLETK	W					Spectrum1988 scans:2637,
2		K2C75_MOUSE	Keratin, type II cytoskeletal 75 OS=Mus musculus GN=Krt75 PE=1 SV=1	186	59932	10	7	8	6	800	1	0	1	751.406	1500.8	2	1500.79	0.0083	2	20.35	0.085	K	EEREQIKTLNNK	F					Spectrum2777 scans:3517,
2		K2C74_MOUSE	Keratin, type II cytoskeletal 74 OS=Mus musculus GN=Krt74 PE=3 SV=1	181	55340	6	4	3	2	173	7	0	1	519.267	1036.52	2	1036.52	0.0002	0	1.75	4.3	R	YEVEITQR	T					Spectrum2243 scans:2918,
2		K2C74_MOUSE	Keratin, type II cytoskeletal 74 OS=Mus musculus GN=Krt74 PE=3 SV=1	181	55340	6	4	3	2	228	1	0	0	541.803	1081.59	2	1081.59	-0.0011	1	62.02	4.1e-06	K	FASFIDKVR	F					Spectrum2318 scans:3000,
2		K2C74_MOUSE	Keratin, type II cytoskeletal 74 OS=Mus musculus GN=Krt74 PE=3 SV=1	181	55340	6	4	3	2	229	1	0	0	361.538	1081.59	3	1081.59	0.0006	1	12.07	0.44	K	FASFIDKVR	F					Spectrum2325 scans:3008,
2		K2C74_MOUSE	Keratin, type II cytoskeletal 74 OS=Mus musculus GN=Krt74 PE=3 SV=1	181	55340	6	4	3	2	774	1	0	0	738.397	1474.78	2	1474.78	0.0019	0	60.86	8.4e-06	R	FLEQQNQVLQTK	W					Spectrum2296 scans:2976,
2		K2C74_MOUSE	Keratin, type II cytoskeletal 74 OS=Mus musculus GN=Krt74 PE=3 SV=1	181	55340	6	4	3	2	775	1	0	0	738.397	1474.78	2	1474.78	0.0021	0	94.84	3.4e-09	R	FLEQQNQVLQTK	W					Spectrum2173 scans:2841,
2		K2C74_MOUSE	Keratin, type II cytoskeletal 74 OS=Mus musculus GN=Krt74 PE=3 SV=1	181	55340	6	4	3	2	776	1	0	0	738.398	1474.78	2	1474.78	0.0031	0	25.02	0.0051	R	FLEQQNQVLQTK	W					Spectrum2560 scans:3266,
2		K2C79_MOUSE	Keratin, type II cytoskeletal 79 OS=Mus musculus GN=Krt79 PE=1 SV=2	137	57802	7	6	5	5	71	1	0	0	453.738	905.461	2	905.461	0.0002	0	47.41	0.0002	R	FLEQQNK	V					Spectrum1543 scans:2148,
2		K2C79_MOUSE	Keratin, type II cytoskeletal 79 OS=Mus musculus GN=Krt79 PE=1 SV=2	137	57802	7	6	5	5	228	1	0	0	541.803	1081.59	2	1081.59	-0.0011	1	62.02	4.1e-06	K	FASFIDKVR	F					Spectrum2318 scans:3000,
2		K2C79_MOUSE	Keratin, type II cytoskeletal 79 OS=Mus musculus GN=Krt79 PE=1 SV=2	137	57802	7	6	5	5	229	1	0	0	361.538	1081.59	3	1081.59	0.0006	1	12.07	0.44	K	FASFIDKVR	F					Spectrum2325 scans:3008,
2		K2C79_MOUSE	Keratin, type II cytoskeletal 79 OS=Mus musculus GN=Krt79 PE=1 SV=2	137	57802	7	6	5	5	327	1	0	1	576.78	1151.55	2	1151.55	-0.0006	1	22.03	0.033	K	NKYEDEINK	R					Spectrum1552 scans:2157,
2		K2C79_MOUSE	Keratin, type II cytoskeletal 79 OS=Mus musculus GN=Krt79 PE=1 SV=2	137	57802	7	6	5	5	534	1	0	1	436.89	1307.65	3	1307.65	-0.0001	2	47.03	0.00016	K	NKYEDEINKR	T					Spectrum1517 scans:2119,
2		K2C79_MOUSE	Keratin, type II cytoskeletal 79 OS=Mus musculus GN=Krt79 PE=1 SV=2	137	57802	7	6	5	5	780	1	0	0	492.94	1475.8	3	1475.8	0.0014	1	27.83	0.015	R	FLEQQNKVLETK	W					Spectrum1984 scans:2633,
2		K2C79_MOUSE	Keratin, type II cytoskeletal 79 OS=Mus musculus GN=Krt79 PE=1 SV=2	137	57802	7	6	5	5	781	1	0	0	738.909	1475.8	2	1475.8	0.0046	1	38.15	0.0014	R	FLEQQNKVLETK	W					Spectrum1988 scans:2637,
2		K2C8_MOUSE	Keratin, type II cytoskeletal 8 OS=Mus musculus GN=Krt8 PE=1 SV=4	115	54531	5	4	4	4	71	1	0	0	453.738	905.461	2	905.461	0.0002	0	47.41	0.0002	R	FLEQQNK	M					Spectrum1543 scans:2148,
2		K2C8_MOUSE	Keratin, type II cytoskeletal 8 OS=Mus musculus GN=Krt8 PE=1 SV=4	115	54531	5	4	4	4	228	1	0	0	541.803	1081.59	2	1081.59	-0.0011	1	62.02	4.1e-06	K	FASFIDKVR	F					Spectrum2318 scans:3000,
2		K2C8_MOUSE	Keratin, type II cytoskeletal 8 OS=Mus musculus GN=Krt8 PE=1 SV=4	115	54531	5	4	4	4	229	1	0	0	361.538	1081.59	3	1081.59	0.0006	1	12.07	0.44	K	FASFIDKVR	F					Spectrum2325 scans:3008,
2		K2C8_MOUSE	Keratin, type II cytoskeletal 8 OS=Mus musculus GN=Krt8 PE=1 SV=4	115	54531	5	4	4	4	327	1	0	1	576.78	1151.55	2	1151.55	-0.0006	1	22.03	0.033	K	NKYEDEINK	R					Spectrum1552 scans:2157,
2		K2C8_MOUSE	Keratin, type II cytoskeletal 8 OS=Mus musculus GN=Krt8 PE=1 SV=4	115	54531	5	4	4	4	534	1	0	1	436.89	1307.65	3	1307.65	-0.0001	2	47.03	0.00016	K	NKYEDEINKR	T					Spectrum1517 scans:2119,
2		K2C7_MOUSE	Keratin, type II cytoskeletal 7 OS=Mus musculus GN=Krt7 PE=1 SV=1	87	50678	4	2	3	2	71	1	0	0	453.738	905.461	2	905.461	0.0002	0	47.41	0.0002	R	FLEQQNK	M					Spectrum1543 scans:2148,
2		K2C7_MOUSE	Keratin, type II cytoskeletal 7 OS=Mus musculus GN=Krt7 PE=1 SV=1	87	50678	4	2	3	2	228	1	0	0	541.803	1081.59	2	1081.59	-0.0011	1	62.02	4.1e-06	K	FASFIDKVR	F					Spectrum2318 scans:3000,
2		K2C7_MOUSE	Keratin, type II cytoskeletal 7 OS=Mus musculus GN=Krt7 PE=1 SV=1	87	50678	4	2	3	2	229	1	0	0	361.538	1081.59	3	1081.59	0.0006	1	12.07	0.44	K	FASFIDKVR	F					Spectrum2325 scans:3008,
2		K2C7_MOUSE	Keratin, type II cytoskeletal 7 OS=Mus musculus GN=Krt7 PE=1 SV=1	87	50678	4	2	3	2	1491	6	0	1	581.797	2323.16	4	2323.18	-0.0224	2	2.74	2.2	K	YEEEINRRTAAENEFVLLK	K					Spectrum2088 scans:2747,
2		GFAP_MOUSE	Glial fibrillary acidic protein OS=Mus musculus GN=Gfap PE=1 SV=4	47	49927	2	1	2	1	71	1	0	0	453.738	905.461	2	905.461	0.0002	0	47.41	0.0002	R	FLEQQNK	A					Spectrum1543 scans:2148,
2		GFAP_MOUSE	Glial fibrillary acidic protein OS=Mus musculus GN=Gfap PE=1 SV=4	47	49927	2	1	2	1	127	1	0	1	501.239	1000.46	2	1000.46	-0.0017	1	3.52	1.7	K	QEHKDVVM	-	Oxidation (M)	0.00000001.0			Spectrum1180 scans:1748,
2		NFH_MOUSE	Neurofilament heavy polypeptide OS=Mus musculus GN=Nefh PE=1 SV=3	41	117209	1	1	1	1	132	1	0	0	503.237	1004.46	2	1004.46	0.0001	0	41.46	0.00036	K	LLEGEECR	I					Spectrum1674 scans:2292,
3	1	PLAK_MOUSE	Junction plakoglobin OS=Mus musculus GN=Jup PE=1 SV=3	205	82490	11	8	10	8	6	1	1	1	372.716	743.417	2	743.418	-0.0006	0	35.51	0.0031	R	LADGLQK	M					Spectrum1584 scans:2193,
3	1	PLAK_MOUSE	Junction plakoglobin OS=Mus musculus GN=Jup PE=1 SV=3	205	82490	11	8	10	8	21	1	1	1	406.783	811.552	2	811.553	-0.0008	0	15.09	0.036	R	LVQLLVK	A					Spectrum2467 scans:3164,
3	1	PLAK_MOUSE	Junction plakoglobin OS=Mus musculus GN=Jup PE=1 SV=3	205	82490	11	8	10	8	236	1	1	1	544.329	1086.64	2	1086.64	0.0006	0	27.08	0.011	R	LNYGIPAIVK	L					Spectrum2649 scans:3366,
3	1	PLAK_MOUSE	Junction plakoglobin OS=Mus musculus GN=Jup PE=1 SV=3	205	82490	11	8	10	8	431	1	1	1	618.846	1235.68	2	1235.68	0.0016	0	5.48	0.35	R	VSVELTNSLFK	H					Spectrum2731 scans:3461,
3	1	PLAK_MOUSE	Junction plakoglobin OS=Mus musculus GN=Jup PE=1 SV=3	205	82490	11	8	10	8	583	1	1	1	671.367	1340.72	2	1340.72	0.001	0	63.69	3.1e-06	K	LLNDEDPVVVTK	A					Spectrum2293 scans:2973,
3	1	PLAK_MOUSE	Junction plakoglobin OS=Mus musculus GN=Jup PE=1 SV=3	205	82490	11	8	10	8	593	1	1	1	676.81	1351.61	2	1351.6	0.0018	0	42.37	0.00027	R	TMQNTSDLDTAR	C					Spectrum1727 scans:2350,
3	1	PLAK_MOUSE	Junction plakoglobin OS=Mus musculus GN=Jup PE=1 SV=3	205	82490	11	8	10	8	620	1	1	1	455.565	1363.67	3	1363.67	0.0017	2	31.02	0.0019	R	ISEDKNPDYRK	R					Spectrum1186 scans:1755,
3	1	PLAK_MOUSE	Junction plakoglobin OS=Mus musculus GN=Jup PE=1 SV=3	205	82490	11	8	10	8	699	3	1	1	706.409	1410.8	2	1410.8	0.0015	0	0.34	3.6	R	ALMGSPQLVAAVVR	T					Spectrum2768 scans:3506,
3	1	PLAK_MOUSE	Junction plakoglobin OS=Mus musculus GN=Jup PE=1 SV=3	205	82490	11	8	10	8	700	1	1	1	706.409	1410.8	2	1410.8	0.0016	0	33.46	0.0018	R	ALMGSPQLVAAVVR	T					Spectrum2761 scans:3498,
3	1	PLAK_MOUSE	Junction plakoglobin OS=Mus musculus GN=Jup PE=1 SV=3	205	82490	11	8	10	8	784	1	1	1	742.382	1482.75	2	1482.75	0.002	0	86.52	7.7e-09	R	NEGTATYAAAVLFR	I					Spectrum2774 scans:3514,
3	1	PLAK_MOUSE	Junction plakoglobin OS=Mus musculus GN=Jup PE=1 SV=3	205	82490	11	8	10	8	859	1	1	1	533.933	1598.78	3	1598.78	-0.0026	0	20.99	0.056	R	HVAAGTQQPYTDGVR	M					Spectrum1640 scans:2254,
4	1	DESP_MOUSE	Desmoplakin OS=Mus musculus GN=Dsp PE=1 SV=1	156	335158	15	9	15	9	85	1	1	1	471.772	941.529	2	941.529	-0.0006	0	31.16	0.0042	R	QVQNLVNK	S					Spectrum1625 scans:2238,
4	1	DESP_MOUSE	Desmoplakin OS=Mus musculus GN=Dsp PE=1 SV=1	156	335158	15	9	15	9	129	1	1	1	501.765	1001.51	2	1001.51	0.0007	0	25.24	0.025	K	VQEQELTR	L					Spectrum1562 scans:2168,
4	1	DESP_MOUSE	Desmoplakin OS=Mus musculus GN=Dsp PE=1 SV=1	156	335158	15	9	15	9	133	2	1	1	503.272	1004.53	2	1004.53	-0.0005	0	10.02	0.47	K	FLDQNLQK	Y					Spectrum2038 scans:2692,
4	1	DESP_MOUSE	Desmoplakin OS=Mus musculus GN=Dsp PE=1 SV=1	156	335158	15	9	15	9	230	1	1	1	542.753	1083.49	2	1083.49	0.0006	0	2.8	2.3	K	EMSVQEAYK	K					Spectrum2018 scans:2670,
4	1	DESP_MOUSE	Desmoplakin OS=Mus musculus GN=Dsp PE=1 SV=1	156	335158	15	9	15	9	232	1	1	1	362.56	1084.66	3	1084.66	-0.0015	2	21.13	0.04	K	IKNDLNLKK	S					Spectrum1440 scans:2034,
4	1	DESP_MOUSE	Desmoplakin OS=Mus musculus GN=Dsp PE=1 SV=1	156	335158	15	9	15	9	301	1	1	1	565.308	1128.6	2	1128.6	-0.0005	0	20.01	0.066	K	IEVLEEELR	L					Spectrum2540 scans:3244,
4	1	DESP_MOUSE	Desmoplakin OS=Mus musculus GN=Dsp PE=1 SV=1	156	335158	15	9	15	9	314	1	1	1	380.875	1139.6	3	1139.6	-0.0001	1	11.4	0.56	K	NLHSEISGKR	D					Spectrum1282 scans:1860,
4	1	DESP_MOUSE	Desmoplakin OS=Mus musculus GN=Dsp PE=1 SV=1	156	335158	15	9	15	9	393	2	1	1	400.575	1198.7	3	1198.7	-0.0005	2	10.66	0.69	K	IKVLEQDKAR	L					Spectrum1442 scans:2036,
4	1	DESP_MOUSE	Desmoplakin OS=Mus musculus GN=Dsp PE=1 SV=1	156	335158	15	9	15	9	456	1	1	1	627.804	1253.59	2	1253.59	0	0	24.17	0.015	K	AITGFDDPFSGK	T					Spectrum2681 scans:3403,
4	1	DESP_MOUSE	Desmoplakin OS=Mus musculus GN=Dsp PE=1 SV=1	156	335158	15	9	15	9	484	1	1	1	636.357	1270.7	2	1270.7	0.0005	0	64.7	3.2e-06	R	QLQNIIQATSR	E					Spectrum2315 scans:2997,
4	1	DESP_MOUSE	Desmoplakin OS=Mus musculus GN=Dsp PE=1 SV=1	156	335158	15	9	15	9	596	1	1	1	676.857	1351.7	2	1351.7	0.0008	1	37.08	0.00097	R	NKYETEINITK	T					Spectrum1950 scans:2595,
4	1	DESP_MOUSE	Desmoplakin OS=Mus musculus GN=Dsp PE=1 SV=1	156	335158	15	9	15	9	634	1	1	1	458.583	1372.73	3	1372.73	-0.0031	2	30.68	0.0077	K	TIQDKNKEIER	L					Spectrum1212 scans:1783,
4	1	DESP_MOUSE	Desmoplakin OS=Mus musculus GN=Dsp PE=1 SV=1	156	335158	15	9	15	9	685	1	1	1	469.92	1406.74	3	1406.74	-0.001	2	29.13	0.0048	K	AIKEKEYEIER	L					Spectrum1613 scans:2225,
4	1	DESP_MOUSE	Desmoplakin OS=Mus musculus GN=Dsp PE=1 SV=1	156	335158	15	9	15	9	753	1	1	1	484.587	1450.74	3	1450.74	-0.0008	2	19.21	0.11	R	LTYEIEDEKRR	R					Spectrum1746 scans:2371,
4	1	DESP_MOUSE	Desmoplakin OS=Mus musculus GN=Dsp PE=1 SV=1	156	335158	15	9	15	9	832	1	1	1	769.943	1537.87	2	1537.87	0.0009	0	52.52	2.1e-05	R	LLEAQIATGGIIDPK	E					Spectrum2670 scans:3390,
5	1	PKP1_MOUSE	Plakophilin-1 OS=Mus musculus GN=Pkp1 PE=1 SV=1	78	82270	2	2	2	2	379	1	1	1	594.323	1186.63	2	1186.63	0.0005	0	33.86	0.0045	R	LLQSGNSDVVR	S					Spectrum1848 scans:2483,
5	1	PKP1_MOUSE	Plakophilin-1 OS=Mus musculus GN=Pkp1 PE=1 SV=1	78	82270	2	2	2	2	821	1	1	1	762.898	1523.78	2	1523.78	0.0018	0	64.13	9.7e-07	R	SPNQNVQQAAAGALR	N					Spectrum2098 scans:2758,
6	1	LYZ1_MOUSE	Lysozyme C-1 OS=Mus musculus GN=Lyz1 PE=1 SV=1	68	17240	1	1	1	1	679	1	1	1	700.845	1399.68	2	1399.67	0.0023	0	68.08	6e-07	R	STDYGIFQINSR	Y					Spectrum2659 scans:3377,
7	1	ACTB_MOUSE	Actin, cytoplasmic 1 OS=Mus musculus GN=Actb PE=1 SV=1	58	42052	4	3	4	3	107	1	1	1	488.728	975.441	2	975.441	-0.0002	0	45.5	9.4e-05	K	AGFAGDDAPR	A					Spectrum1730 scans:2353,
7	1	ACTB_MOUSE	Actin, cytoplasmic 1 OS=Mus musculus GN=Actb PE=1 SV=1	58	42052	4	3	4	3	305	1	1	1	566.768	1131.52	2	1131.52	0.0012	0	21.05	0.032	R	GYSFTTTAER	E					Spectrum2066 scans:2723,
7	1	ACTB_MOUSE	Actin, cytoplasmic 1 OS=Mus musculus GN=Actb PE=1 SV=1	58	42052	4	3	4	3	1016	1	1	1	895.951	1789.89	2	1789.88	0.0037	0	28.2	0.0058	K	SYELPDGQVITIGNER	F					Spectrum2745 scans:3477,
7	1	ACTB_MOUSE	Actin, cytoplasmic 1 OS=Mus musculus GN=Actb PE=1 SV=1	58	42052	4	3	4	3	1119	1	1	1	652.027	1953.06	3	1953.06	0.0009	0	10.11	0.11	R	VAPEEHPVLLTEAPLNPK	A					Spectrum2458 scans:3154,
7		ACTA_MOUSE	Actin, aortic smooth muscle OS=Mus musculus GN=Acta2 PE=1 SV=1	56	42381	2	2	2	2	107	1	0	1	488.728	975.441	2	975.441	-0.0002	0	45.5	9.4e-05	K	AGFAGDDAPR	A					Spectrum1730 scans:2353,
7		ACTA_MOUSE	Actin, aortic smooth muscle OS=Mus musculus GN=Acta2 PE=1 SV=1	56	42381	2	2	2	2	1016	1	0	1	895.951	1789.89	2	1789.88	0.0037	0	28.2	0.0058	K	SYELPDGQVITIGNER	F					Spectrum2745 scans:3477,
7		ACTBL_MOUSE	Beta-actin-like protein 2 OS=Mus musculus GN=Actbl2 PE=1 SV=1	28	42319	2	1	2	1	1016	1	0	1	895.951	1789.89	2	1789.88	0.0037	0	28.2	0.0058	R	SYELPDGQVITIGNER	F					Spectrum2745 scans:3477,
7		ACTBL_MOUSE	Beta-actin-like protein 2 OS=Mus musculus GN=Actbl2 PE=1 SV=1	28	42319	2	1	2	1	1119	2	0	1	652.027	1953.06	3	1953.06	0.0009	0	9.71	0.12	R	VAPDEHPILLTEAPLNPK	I					Spectrum2458 scans:3154,
8	1	IGH1M_MOUSE	Ig gamma-1 chain C region, membrane-bound form OS=Mus musculus GN=Ighg1 PE=1 SV=2	55	44043	1	1	1	1	438	1	1	1	622.338	1242.66	2	1242.66	0.0007	0	55.36	2.6e-05	R	VNSAAFPAPIEK	T					Spectrum2278 scans:2956,
9	1	PRDX2_MOUSE	Peroxiredoxin-2 OS=Mus musculus GN=Prdx2 PE=1 SV=3	46	21936	1	1	1	1	407	1	1	1	606.341	1210.67	2	1210.67	0.0001	0	46.36	0.00017	R	QITVNDLPVGR	S					Spectrum2415 scans:3107,
10	1	K1C12_MOUSE	Keratin, type I cytoskeletal 12 OS=Mus musculus GN=Krt12 PE=1 SV=2	45	52774	1	1	1	1	134	1	1	1	504.261	1006.51	2	1006.51	-0.0011	0	44.67	0.00034	K	YENELALR	Q					Spectrum2171 scans:2838,
11	1	ANXA2_MOUSE	Annexin A2 OS=Mus musculus GN=Anxa2 PE=1 SV=2	39	38937	2	1	2	1	270	1	1	1	556.28	1110.55	2	1110.55	-0.0008	0	5.08	0.35	R	QDIAFAYQR	R					Spectrum2287 scans:2966,
11	1	ANXA2_MOUSE	Annexin A2 OS=Mus musculus GN=Anxa2 PE=1 SV=2	39	38937	2	1	2	1	439	1	1	1	622.815	1243.62	2	1243.62	0.0004	0	39.15	0.0011	R	TNQELQEINR	V					Spectrum1861 scans:2497,
12	1	RS27A_MOUSE	Ubiquitin-40S ribosomal protein S27a OS=Mus musculus GN=Rps27a PE=1 SV=2	39	18282	1	1	1	1	1011	1	1	1	894.468	1786.92	2	1786.92	0.001	0	38.95	0.00038	K	TITLEVEPSDTIENVK	A					Spectrum2603 scans:3314,
13	1	ANXA1_MOUSE	Annexin A1 OS=Mus musculus GN=Anxa1 PE=1 SV=2	38	38995	2	2	2	2	72	1	1	1	454.727	907.44	2	907.44	-0.0003	0	35.22	0.0023	R	ALYEAGER	R					Spectrum1725 scans:2348,
13	1	ANXA1_MOUSE	Annexin A1 OS=Mus musculus GN=Anxa1 PE=1 SV=2	38	38995	2	2	2	2	241	1	1	1	364.877	1091.61	3	1091.61	-0.0001	2	23.28	0.023	R	VYREELKR	D					Spectrum1297 scans:1877,
14	1	P2RX3_MOUSE	P2X purinoceptor 3 OS=Mus musculus GN=P2rx3 PE=2 SV=1	34	45093	1	1	1	1	7	1	1	1	372.735	743.455	2	743.454	0.0005	0	33.55	0.0044	R	TGGVLGIK	I					Spectrum1965 scans:2612,
15	1	ASAP2_MOUSE	Arf-GAP with SH3 domain, ANK repeat and PH domain-containing protein 2 OS=Mus musculus GN=Asap2 PE=1 SV=3	33	107992	1	1	1	1	105	1	1	1	487.269	972.524	2	972.524	-0.0004	0	33.09	0.0046	K	EIISEVQR	M					Spectrum2207 scans:2878,
16	1	1433S_MOUSE	14-3-3 protein sigma OS=Mus musculus GN=Sfn PE=1 SV=2	32	27803	1	1	1	1	764	1	1	1	489.26	1464.76	3	1464.76	-0.0003	2	32.41	0.002	R	YLAEVATGDDKKR	I					Spectrum1586 scans:2195,
17	1	HSPB1_MOUSE	Heat shock protein beta-1 OS=Mus musculus GN=Hspb1 PE=1 SV=3	28	23057	1	1	1	1	215	1	1	1	538.291	1074.57	2	1074.57	0.0003	0	28.44	0.017	R	QLSSGVSEIR	Q					Spectrum1938 scans:2582,
18	1	INSRR_MOUSE	Insulin receptor-related protein OS=Mus musculus GN=Insrr PE=1 SV=2	26	147291	2	1	1	1	112	3	0	1	495.272	988.53	2	988.53	-0.0004	1	16.9	0.23	R	SEVTELRR	L					Spectrum1673 scans:2291,
18	1	INSRR_MOUSE	Insulin receptor-related protein OS=Mus musculus GN=Insrr PE=1 SV=2	26	147291	2	1	1	1	113	1	0	1	495.272	988.53	2	988.53	-0.0002	1	26.43	0.025	R	SEVTELRR	L					Spectrum1514 scans:2116,
19	1	TAOK3_MOUSE	Serine/threonine-protein kinase TAO3 OS=Mus musculus GN=Taok3 PE=1 SV=2	26	105726	2	1	2	1	320	1	1	1	572.316	1142.62	2	1142.62	-0.0001	0	26.08	0.029	K	IEEELAALQK	E					Spectrum2413 scans:3105,
19	1	TAOK3_MOUSE	Serine/threonine-protein kinase TAO3 OS=Mus musculus GN=Taok3 PE=1 SV=2	26	105726	2	1	2	1	790	3	1	1	496.626	1486.86	3	1486.86	-0.0057	2	0.65	4.1	K	KFQQQILAQQKK	D					Spectrum395 scans:843,
20	1	SPR1A_MOUSE	Cornifin-A OS=Mus musculus GN=Sprr1a PE=1 SV=1	26	16610	1	1	1	1	95	1	1	1	477.739	953.464	2	953.464	0.0003	0	25.93	0.0037	K	VPEPCQPK	V					Spectrum1475 scans:2073,
21	1	H2A1F_MOUSE	Histone H2A type 1-F OS=Mus musculus GN=Hist1h2af PE=1 SV=3	25	14153	1	1	1	1	87	1	1	1	472.769	943.523	2	943.524	-0.0008	0	24.82	0.014	R	AGLQFPVGR	V					Spectrum2472 scans:3169,
22	1	FA65C_MOUSE	Protein FAM65C OS=Mus musculus GN=Fam65c PE=1 SV=1	24	105464	1	1	1	1	80	1	1	1	466.245	930.476	2	930.477	-0.0006	0	24.28	0.04	R	ESLQELGR	S					Spectrum1915 scans:2557,
23	1	SH321_MOUSE	SH3 domain-containing protein 21 OS=Mus musculus GN=Sh3d21 PE=1 SV=1	24	60686	1	1	1	1	255	1	1	1	550.837	1099.66	2	1099.66	-0.0003	1	23.9	0.015	R	SRLELLELK	L					Spectrum2493 scans:3193,
24	1	PSRC1_MOUSE	Proline/serine-rich coiled-coil protein 1 OS=Mus musculus GN=Psrc1 PE=1 SV=2	23	34857	1	1	1	1	281	1	1	1	560.786	1119.56	2	1119.55	0.0088	1	23.1	0.048	-	MEDLKEDIK	F					Spectrum1835 scans:2469,
25	1	NOP14_MOUSE	Nucleolar protein 14 OS=Mus musculus GN=Nop14 PE=1 SV=2	23	99392	1	1	1	1	389	1	1	1	598.79	1195.57	2	1195.58	-0.0113	0	22.91	0.034	K	CNHPSLAVGNK	A					Spectrum2058 scans:2714,
26	1	RPAP1_MOUSE	RNA polymerase II-associated protein 1 OS=Mus musculus GN=Rpap1 PE=1 SV=2	23	156826	1	1	1	1	399	1	1	1	602.322	1202.63	2	1202.63	0.0008	0	22.62	0.052	R	TWLLTDEGLR	Q					Spectrum2492 scans:3192,
27	1	RFOX2_MOUSE	RNA binding protein fox-1 homolog 2 OS=Mus musculus GN=Rbfox2 PE=1 SV=2	22	47301	1	1	1	1	11	1	1	1	383.216	764.418	2	764.418	-0.0001	0	22.32	0.038	R	TVYGAVR	A					Spectrum2150 scans:2815,
28	1	SPR2B_MOUSE	Small proline-rich protein 2B OS=Mus musculus GN=Sprr2b PE=2 SV=1	22	11924	1	1	1	1	224	1	1	1	541.243	1080.47	2	1080.47	-0.0012	0	21.99	0.018	K	CPEPCPPPK	C					Spectrum1450 scans:2045,
29	1	LRC18_MOUSE	Leucine-rich repeat-containing protein 18 OS=Mus musculus GN=Lrrc18 PE=2 SV=1	20	29787	2	1	1	1	397	2	1	1	601.804	1201.59	2	1201.58	0.0103	1	4.64	1.1	K	DAQEEWRLR	S					Spectrum2384 scans:3073,
29	1	LRC18_MOUSE	Leucine-rich repeat-containing protein 18 OS=Mus musculus GN=Lrrc18 PE=2 SV=1	20	29787	2	1	1	1	398	1	1	1	601.804	1201.59	2	1201.58	0.0104	1	19.88	0.051	K	DAQEEWRLR	S					Spectrum2124 scans:2787,
30	1	CO6A5_MOUSE	Collagen alpha-5(VI) chain OS=Mus musculus GN=Col6a5 PE=1 SV=4	19	291390	4	1	4	1	348	1	1	1	585.768	1169.52	2	1169.53	-0.0099	1	18.91	0.042	R	KEGFSESSGSR	K					Spectrum2052 scans:2707,
30	1	CO6A5_MOUSE	Collagen alpha-5(VI) chain OS=Mus musculus GN=Col6a5 PE=1 SV=4	19	291390	4	1	4	1	500	1	1	1	642.79	1283.57	2	1283.56	0.0012	0	0.53	2.6	R	DLGMFAPNMTR	I	2 Oxidation (M)	0.00010000100.0			Spectrum2045 scans:2700,
30	1	CO6A5_MOUSE	Collagen alpha-5(VI) chain OS=Mus musculus GN=Col6a5 PE=1 SV=4	19	291390	4	1	4	1	541	5	0	1	658.352	1314.69	2	1314.69	0.0004	2	4.24	3.6	R	DKLDEAARELR	D					Spectrum1677 scans:2295,
30	1	CO6A5_MOUSE	Collagen alpha-5(VI) chain OS=Mus musculus GN=Col6a5 PE=1 SV=4	19	291390	4	1	4	1	2455	3	1	1	1402.73	4205.17	3	4205.16	0.0091	2	1.08	3.2	R	RVAVFFSNGQAASRASILTATMELSALDISLAVFAYNER	V	Oxidation (M)	0.000000000000000000000100000000000000000.0			Spectrum651 scans:1164,
31	1	BRCA2_MOUSE	Breast cancer type 2 susceptibility protein homolog OS=Mus musculus GN=Brca2 PE=1 SV=2	18	374766	1	1	1	1	78	1	1	1	462.699	923.383	2	923.384	-0.0011	0	18.28	0.022	K	LQCESCK	V					Spectrum1609 scans:2220,
32	1	NDP_MOUSE	Norrin OS=Mus musculus GN=Ndp PE=1 SV=1	18	15317	6	2	1	1	986	1	1	1	883.372	1764.73	2	1764.72	0.007	1	4.52	0.39	K	TDSSFLMDSQRCMR	H	2 Oxidation (M)	0.00000010000010.0			Spectrum2357 scans:3043,
32	1	NDP_MOUSE	Norrin OS=Mus musculus GN=Ndp PE=1 SV=1	18	15317	6	2	1	1	987	1	1	1	883.372	1764.73	2	1764.72	0.0071	1	14.04	0.041	K	TDSSFLMDSQRCMR	H	2 Oxidation (M)	0.00000010000010.0			Spectrum2580 scans:3288,
32	1	NDP_MOUSE	Norrin OS=Mus musculus GN=Ndp PE=1 SV=1	18	15317	6	2	1	1	988	1	1	1	883.372	1764.73	2	1764.72	0.0071	1	2.53	0.59	K	TDSSFLMDSQRCMR	H	2 Oxidation (M)	0.00000010000010.0			Spectrum2482 scans:3180,
32	1	NDP_MOUSE	Norrin OS=Mus musculus GN=Ndp PE=1 SV=1	18	15317	6	2	1	1	989	1	1	1	883.373	1764.73	2	1764.72	0.008	1	16.66	0.025	K	TDSSFLMDSQRCMR	H	2 Oxidation (M)	0.00000010000010.0			Spectrum2233 scans:2907,
32	1	NDP_MOUSE	Norrin OS=Mus musculus GN=Ndp PE=1 SV=1	18	15317	6	2	1	1	990	1	1	1	883.373	1764.73	2	1764.72	0.0085	1	4.82	0.4	K	TDSSFLMDSQRCMR	H	2 Oxidation (M)	0.00000010000010.0			Spectrum2794 scans:3541,
32	1	NDP_MOUSE	Norrin OS=Mus musculus GN=Ndp PE=1 SV=1	18	15317	6	2	1	1	991	1	1	1	883.373	1764.73	2	1764.72	0.0092	1	8.92	0.15	K	TDSSFLMDSQRCMR	H	2 Oxidation (M)	0.00000010000010.0			Spectrum2797 scans:3545,
33	1	GRM1C_MOUSE	GRAM domain-containing protein 1C OS=Mus musculus GN=Gramd1c PE=2 SV=1	16	52285	1	1	1	1	585	1	1	1	672.822	1343.63	2	1343.62	0.0099	0	16.29	0.05	R	ASETEPLDGNSPK	R					Spectrum2218 scans:2890,

## Sheet: 3KO_IgG1.csv
Header	--------------------------------------------------------
Peak list format	Mascot generic
Search type	MIS
Mascot version	2.5.1
Database	SwissProt
Fasta file	SwissProt_2017_04.fasta
Total sequences	554241
Total residues	198410167
Sequences after taxonomy filter	16916
Number of queries	2374
Decoy	--------------------------------------------------------
Number of matches above identity threshold in search of real database	150
Number of matches above identity threshold in search of decoy database	18
Number of matches above homology threshold in search of real database	163
Number of matches above homology threshold in search of decoy database	21
Fixed modifications	--------------------------------------------------------
Identifier	Name	Delta	Neutral loss
1	Carbamidomethyl (C)	57.0215
Variable modifications	--------------------------------------------------------
Identifier	Name	Delta	Neutral loss(es)
1	Oxidation (M)	15.9949	0	63.9983
Search Parameters	--------------------------------------------------------
Taxonomy filter	. . . . . . . . . . . . . . . . Mus.
Enzyme	Trypsin
Maximum Missed Cleavages	2
Fixed modifications	Carbamidomethyl (C)
Variable modifications	Oxidation (M)
Peptide Mass Tolerance	10
Peptide Mass Tolerance Units	ppm
Fragment Mass Tolerance	0.8
Fragment Mass Tolerance Units	Da
Mass values	Monoisotopic
Instrument type	ESI-TRAP
Decoy database also searched	1
Format parameters	--------------------------------------------------------
Significance threshold	0.05
Max. number of hits	0
Use MudPIT protein scoring	1
Ions score cut-off	0
Include same-set proteins	0
Include sub-set proteins	1
Include unassigned	0
Require bold red	0
Use homology threshold	1
Group protein families	1
Re-score using Percolator	0
Show duplicate peptides	1
Protein hits	--------------------------------------------------------
prot_hit_num	prot_family_member	prot_acc	prot_desc	prot_score	prot_mass	prot_matches	prot_matches_sig	prot_sequences	prot_sequences_sig	pep_query	pep_rank	pep_isbold	pep_isunique	pep_exp_mz	pep_exp_mr	pep_exp_z	pep_calc_mr	pep_delta	pep_miss	pep_score	pep_expect	pep_res_before	pep_seq	pep_res_after	pep_var_mod	pep_var_mod_pos	pep_summed_mod_pos	pep_local_mod_pos	pep_scan_title
1	1	K1C10_MOUSE	Keratin, type I cytoskeletal 10 OS=Mus musculus GN=Krt10 PE=1 SV=3	368	57906	15	14	12	12	41	1	0	0	404.204	806.392	2	806.392	0.0002	0	31.24	0.0032	R	LAADDFR	L					Spectrum1754 scans:2364,
1	1	K1C10_MOUSE	Keratin, type I cytoskeletal 10 OS=Mus musculus GN=Krt10 PE=1 SV=3	368	57906	15	14	12	12	81	1	0	1	424.229	846.444	2	846.445	-0.0002	0	32.69	0.0062	K	SEITELR	R					Spectrum1712 scans:2318,
1	1	K1C10_MOUSE	Keratin, type I cytoskeletal 10 OS=Mus musculus GN=Krt10 PE=1 SV=3	368	57906	15	14	12	12	171	1	0	1	483.732	965.449	2	965.449	-0.0001	1	29.65	0.0059	R	DYSKYYK	T					Spectrum1524 scans:2111,
1	1	K1C10_MOUSE	Keratin, type I cytoskeletal 10 OS=Mus musculus GN=Krt10 PE=1 SV=3	368	57906	15	14	12	12	201	1	0	1	498.264	994.513	2	994.512	0.0004	1	29.11	0.0075	K	IKEWYEK	H					Spectrum1651 scans:2251,
1	1	K1C10_MOUSE	Keratin, type I cytoskeletal 10 OS=Mus musculus GN=Krt10 PE=1 SV=3	368	57906	15	14	12	12	211	1	0	1	502.28	1002.55	2	1002.55	0	1	27.9	0.016	K	SEITELRR	T					Spectrum1461 scans:2042,
1	1	K1C10_MOUSE	Keratin, type I cytoskeletal 10 OS=Mus musculus GN=Krt10 PE=1 SV=3	368	57906	15	14	12	12	255	1	0	1	524.793	1047.57	2	1047.57	-0.0002	1	26.43	0.0033	R	LAADDFRLK	Y					Spectrum2016 scans:2652,
1	1	K1C10_MOUSE	Keratin, type I cytoskeletal 10 OS=Mus musculus GN=Krt10 PE=1 SV=3	368	57906	15	14	12	12	310	1	0	0	545.769	1089.52	2	1089.52	0.0002	0	65.7	1.7e-06	R	VTMQNLNDR	L					Spectrum1594 scans:2188,
1	1	K1C10_MOUSE	Keratin, type I cytoskeletal 10 OS=Mus musculus GN=Krt10 PE=1 SV=3	368	57906	15	14	12	12	336	1	0	0	553.767	1105.52	2	1105.52	0.0002	0	61.11	5.2e-06	R	VTMQNLNDR	L	Oxidation (M)	0.001000000.0			Spectrum1132 scans:1680,
1	1	K1C10_MOUSE	Keratin, type I cytoskeletal 10 OS=Mus musculus GN=Krt10 PE=1 SV=3	368	57906	15	14	12	12	426	1	0	1	583.297	1164.58	2	1164.58	0.001	0	56.88	1.9e-05	R	LENEIQTYR	S					Spectrum1741 scans:2350,
1	1	K1C10_MOUSE	Keratin, type I cytoskeletal 10 OS=Mus musculus GN=Krt10 PE=1 SV=3	368	57906	15	14	12	12	465	1	0	1	601.313	1200.61	2	1200.61	0.0011	0	60.02	7e-06	R	QSVEADINGLR	R					Spectrum2082 scans:2725,
1	1	K1C10_MOUSE	Keratin, type I cytoskeletal 10 OS=Mus musculus GN=Krt10 PE=1 SV=3	368	57906	15	14	12	12	661	1	0	1	453.244	1356.71	3	1356.71	-0.0002	1	23.6	0.038	R	QSVEADINGLRR	V					Spectrum1893 scans:2517,
1	1	K1C10_MOUSE	Keratin, type I cytoskeletal 10 OS=Mus musculus GN=Krt10 PE=1 SV=3	368	57906	15	14	12	12	662	1	0	1	679.364	1356.71	2	1356.71	0.0014	1	2.15	0.95	R	QSVEADINGLRR	V					Spectrum1698 scans:2302,
1	1	K1C10_MOUSE	Keratin, type I cytoskeletal 10 OS=Mus musculus GN=Krt10 PE=1 SV=3	368	57906	15	14	12	12	663	1	0	1	679.364	1356.71	2	1356.71	0.0019	1	37.82	0.0017	R	QSVEADINGLRR	V					Spectrum1891 scans:2515,
1	1	K1C10_MOUSE	Keratin, type I cytoskeletal 10 OS=Mus musculus GN=Krt10 PE=1 SV=3	368	57906	15	14	12	12	704	1	0	1	691.328	1380.64	2	1380.64	0.0016	0	67.64	4.5e-07	R	ALEESNYELEGK	I					Spectrum1841 scans:2460,
1	1	K1C10_MOUSE	Keratin, type I cytoskeletal 10 OS=Mus musculus GN=Krt10 PE=1 SV=3	368	57906	15	14	12	12	714	1	0	1	695.844	1389.67	2	1389.67	0.0004	0	84.08	2.7e-08	K	QSLEASLAETEGR	Y					Spectrum2114 scans:2760,
1	2	K1C17_MOUSE	Keratin, type I cytoskeletal 17 OS=Mus musculus GN=Krt17 PE=1 SV=3	354	48417	19	14	17	13	41	1	0	0	404.204	806.392	2	806.392	0.0002	0	31.24	0.0032	R	LAADDFR	T					Spectrum1754 scans:2364,
1	2	K1C17_MOUSE	Keratin, type I cytoskeletal 17 OS=Mus musculus GN=Krt17 PE=1 SV=3	354	48417	19	14	17	13	42	1	0	1	405.224	808.433	2	808.433	0.0005	0	42.05	0.00034	R	LASYLDK	V					Spectrum1684 scans:2287,
1	2	K1C17_MOUSE	Keratin, type I cytoskeletal 17 OS=Mus musculus GN=Krt17 PE=1 SV=3	354	48417	19	14	17	13	191	1	0	1	492.753	983.492	2	983.492	0	0	21.03	0.032	R	QFTSSSSIK	G					Spectrum1408 scans:1983,
1	2	K1C17_MOUSE	Keratin, type I cytoskeletal 17 OS=Mus musculus GN=Krt17 PE=1 SV=3	354	48417	19	14	17	13	194	1	0	1	495.272	988.53	2	988.53	0	1	34.12	0.0042	K	SEISELRR	T					Spectrum1431 scans:2009,
1	2	K1C17_MOUSE	Keratin, type I cytoskeletal 17 OS=Mus musculus GN=Krt17 PE=1 SV=3	354	48417	19	14	17	13	195	2	0	1	495.272	988.53	2	988.53	0.0001	1	17.53	0.19	K	SEISELRR	T					Spectrum1276 scans:1838,
1	2	K1C17_MOUSE	Keratin, type I cytoskeletal 17 OS=Mus musculus GN=Krt17 PE=1 SV=3	354	48417	19	14	17	13	197	3	0	1	497.254	992.493	2	992.493	0.0006	0	2.45	1.5	K	FETEQALR	M					Spectrum1681 scans:2284,
1	2	K1C17_MOUSE	Keratin, type I cytoskeletal 17 OS=Mus musculus GN=Krt17 PE=1 SV=3	354	48417	19	14	17	13	237	1	0	0	515.301	1028.59	2	1028.59	-0.0001	0	62.81	3.9e-06	R	VLDELTLAR	A					Spectrum2271 scans:2933,
1	2	K1C17_MOUSE	Keratin, type I cytoskeletal 17 OS=Mus musculus GN=Krt17 PE=1 SV=3	354	48417	19	14	17	13	268	1	0	1	531.754	1061.49	2	1061.49	0.0002	0	42.94	0.00022	K	ATMQNLNDR	L					Spectrum1371 scans:1943,
1	2	K1C17_MOUSE	Keratin, type I cytoskeletal 17 OS=Mus musculus GN=Krt17 PE=1 SV=3	354	48417	19	14	17	13	270	1	0	1	532.809	1063.6	2	1063.6	0.0004	1	47.95	6.7e-05	R	LASYLDKVR	A					Spectrum1791 scans:2405,
1	2	K1C17_MOUSE	Keratin, type I cytoskeletal 17 OS=Mus musculus GN=Krt17 PE=1 SV=3	354	48417	19	14	17	13	271	1	0	1	355.542	1063.6	3	1063.6	0.0006	1	24.69	0.015	R	LASYLDKVR	A					Spectrum1794 scans:2408,
1	2	K1C17_MOUSE	Keratin, type I cytoskeletal 17 OS=Mus musculus GN=Krt17 PE=1 SV=3	354	48417	19	14	17	13	347	1	0	0	559.29	1116.57	2	1116.57	-0.0011	0	16.55	0.076	R	TIVEEVQDGK	V					Spectrum1756 scans:2366,
1	2	K1C17_MOUSE	Keratin, type I cytoskeletal 17 OS=Mus musculus GN=Krt17 PE=1 SV=3	354	48417	19	14	17	13	361	1	0	0	561.793	1121.57	2	1121.57	0.0007	0	26.6	0.022	R	LEQEIATYR	R					Spectrum1777 scans:2389,
1	2	K1C17_MOUSE	Keratin, type I cytoskeletal 17 OS=Mus musculus GN=Krt17 PE=1 SV=3	354	48417	19	14	17	13	391	1	0	1	572.75	1143.49	2	1143.49	-0.0009	0	2.06	0.81	K	DAEDWFFSK	T					Spectrum2650 scans:3349,
1	2	K1C17_MOUSE	Keratin, type I cytoskeletal 17 OS=Mus musculus GN=Krt17 PE=1 SV=3	354	48417	19	14	17	13	407	4	0	0	579.26	1156.51	2	1156.51	-0.0009	1	2.02	1.7	R	DQYEKMAEK	N	Oxidation (M)	0.000001000.0			Spectrum1549 scans:2138,
1	2	K1C17_MOUSE	Keratin, type I cytoskeletal 17 OS=Mus musculus GN=Krt17 PE=1 SV=3	354	48417	19	14	17	13	513	1	0	0	621.781	1241.55	2	1241.55	0.0015	0	19.29	0.025	K	NHEEEMNALR	G					Spectrum1426 scans:2003,
1	2	K1C17_MOUSE	Keratin, type I cytoskeletal 17 OS=Mus musculus GN=Krt17 PE=1 SV=3	354	48417	19	14	17	13	645	1	0	1	673.347	1344.68	2	1344.68	0.0015	0	62.58	4.7e-06	R	ALEEANTELEVK	I					Spectrum1924 scans:2551,
1	2	K1C17_MOUSE	Keratin, type I cytoskeletal 17 OS=Mus musculus GN=Krt17 PE=1 SV=3	354	48417	19	14	17	13	671	1	0	1	681.349	1360.68	2	1360.68	0.0005	0	74.34	1.1e-07	R	EVATNSELVQSGK	S					Spectrum1533 scans:2121,
1	2	K1C17_MOUSE	Keratin, type I cytoskeletal 17 OS=Mus musculus GN=Krt17 PE=1 SV=3	354	48417	19	14	17	13	701	1	0	0	690.369	1378.72	2	1378.72	0.0021	1	53.94	3.2e-05	K	TRLEQEIATYR	R					Spectrum1948 scans:2577,
1	2	K1C17_MOUSE	Keratin, type I cytoskeletal 17 OS=Mus musculus GN=Krt17 PE=1 SV=3	354	48417	19	14	17	13	1365	1	0	1	702.023	2103.05	3	2103.04	0.0021	1	67.15	8e-07	K	TEELNREVATNSELVQSGK	S					Spectrum1854 scans:2474,
1	3	K1C42_MOUSE	Keratin, type I cytoskeletal 42 OS=Mus musculus GN=Krt42 PE=1 SV=1	344	50444	18	13	16	13	17	1	0	1	373.706	745.397	2	745.397	0.0004	0	25.63	0.031	K	TIEDLR	N					Spectrum1593 scans:2187,
1	3	K1C42_MOUSE	Keratin, type I cytoskeletal 42 OS=Mus musculus GN=Krt42 PE=1 SV=1	344	50444	18	13	16	13	27	1	0	0	388.21	774.405	2	774.406	-0.0002	0	39.19	0.002	R	ILNEMR	D					Spectrum1576 scans:2168,
1	3	K1C42_MOUSE	Keratin, type I cytoskeletal 42 OS=Mus musculus GN=Krt42 PE=1 SV=1	344	50444	18	13	16	13	41	1	0	0	404.204	806.392	2	806.392	0.0002	0	31.24	0.0032	R	LAADDFR	T					Spectrum1754 scans:2364,
1	3	K1C42_MOUSE	Keratin, type I cytoskeletal 42 OS=Mus musculus GN=Krt42 PE=1 SV=1	344	50444	18	13	16	13	193	1	0	1	494.775	987.535	2	987.535	0.0005	1	30.72	0.005	K	TIEDLRNK	I					Spectrum1305 scans:1870,
1	3	K1C42_MOUSE	Keratin, type I cytoskeletal 42 OS=Mus musculus GN=Krt42 PE=1 SV=1	344	50444	18	13	16	13	237	1	0	0	515.301	1028.59	2	1028.59	-0.0001	0	62.81	3.9e-06	R	VLDELTLAR	A					Spectrum2271 scans:2933,
1	3	K1C42_MOUSE	Keratin, type I cytoskeletal 42 OS=Mus musculus GN=Krt42 PE=1 SV=1	344	50444	18	13	16	13	347	1	0	0	559.29	1116.57	2	1116.57	-0.0011	0	16.55	0.076	R	TIVEEVQDGK	V					Spectrum1756 scans:2366,
1	3	K1C42_MOUSE	Keratin, type I cytoskeletal 42 OS=Mus musculus GN=Krt42 PE=1 SV=1	344	50444	18	13	16	13	361	1	0	0	561.793	1121.57	2	1121.57	0.0007	0	26.6	0.022	R	LEQEIATYR	R					Spectrum1777 scans:2389,
1	3	K1C42_MOUSE	Keratin, type I cytoskeletal 42 OS=Mus musculus GN=Krt42 PE=1 SV=1	344	50444	18	13	16	13	407	4	0	0	579.26	1156.51	2	1156.51	-0.0009	1	2.02	1.7	R	DQYEKMAEK	N	Oxidation (M)	0.000001000.0			Spectrum1549 scans:2138,
1	3	K1C42_MOUSE	Keratin, type I cytoskeletal 42 OS=Mus musculus GN=Krt42 PE=1 SV=1	344	50444	18	13	16	13	432	1	0	1	586.767	1171.52	2	1171.52	0.0008	0	54.39	1e-05	K	DAEEWFFTK	T					Spectrum2623 scans:3320,
1	3	K1C42_MOUSE	Keratin, type I cytoskeletal 42 OS=Mus musculus GN=Krt42 PE=1 SV=1	344	50444	18	13	16	13	513	1	0	0	621.781	1241.55	2	1241.55	0.0015	0	19.29	0.025	K	NHEEEMNALR	G					Spectrum1426 scans:2003,
1	3	K1C42_MOUSE	Keratin, type I cytoskeletal 42 OS=Mus musculus GN=Krt42 PE=1 SV=1	344	50444	18	13	16	13	542	1	0	1	633.839	1265.66	2	1265.66	0.0012	1	34	0.0014	R	TKYETELNLR	M					Spectrum1795 scans:2409,
1	3	K1C42_MOUSE	Keratin, type I cytoskeletal 42 OS=Mus musculus GN=Krt42 PE=1 SV=1	344	50444	18	13	16	13	585	1	0	1	651.333	1300.65	2	1300.65	0.0009	0	71.4	7e-07	R	ALEEANADLEVK	I					Spectrum1902 scans:2527,
1	3	K1C42_MOUSE	Keratin, type I cytoskeletal 42 OS=Mus musculus GN=Krt42 PE=1 SV=1	344	50444	18	13	16	13	701	1	0	0	690.369	1378.72	2	1378.72	0.0021	1	53.94	3.2e-05	K	TRLEQEIATYR	R					Spectrum1948 scans:2577,
1	3	K1C42_MOUSE	Keratin, type I cytoskeletal 42 OS=Mus musculus GN=Krt42 PE=1 SV=1	344	50444	18	13	16	13	730	1	0	1	703.35	1404.69	2	1404.68	0.0011	0	5.15	0.33	R	EVATNTEALQSSR	T					Spectrum1540 scans:2128,
1	3	K1C42_MOUSE	Keratin, type I cytoskeletal 42 OS=Mus musculus GN=Krt42 PE=1 SV=1	344	50444	18	13	16	13	762	1	0	1	480.238	1437.69	3	1437.69	-0.0005	1	18.32	0.066	R	ILNEMRDQYEK	M					Spectrum1674 scans:2276,
1	3	K1C42_MOUSE	Keratin, type I cytoskeletal 42 OS=Mus musculus GN=Krt42 PE=1 SV=1	344	50444	18	13	16	13	763	1	0	1	719.854	1437.69	2	1437.69	0.0017	1	41.24	0.00061	R	ILNEMRDQYEK	M					Spectrum1679 scans:2281,
1	3	K1C42_MOUSE	Keratin, type I cytoskeletal 42 OS=Mus musculus GN=Krt42 PE=1 SV=1	344	50444	18	13	16	13	775	2	0	1	485.57	1453.69	3	1453.69	0.0005	1	4.11	1.1	R	ILNEMRDQYEK	M	Oxidation (M)	0.00001000000.0			Spectrum1338 scans:1906,
1	3	K1C42_MOUSE	Keratin, type I cytoskeletal 42 OS=Mus musculus GN=Krt42 PE=1 SV=1	344	50444	18	13	16	13	1350	1	0	1	1043.5	2084.98	2	2084.98	0.005	0	98.38	6e-10	R	GQVGGDVNVEMDAAPGVDLSR	I					Spectrum2307 scans:2972,
1	4	K1C16_MOUSE	Keratin, type I cytoskeletal 16 OS=Mus musculus GN=Krt16 PE=1 SV=3	341	51973	11	10	10	9	27	1	0	0	388.21	774.405	2	774.406	-0.0002	0	39.19	0.002	R	ILNEMR	D					Spectrum1576 scans:2168,
1	4	K1C16_MOUSE	Keratin, type I cytoskeletal 16 OS=Mus musculus GN=Krt16 PE=1 SV=3	341	51973	11	10	10	9	41	1	0	0	404.204	806.392	2	806.392	0.0002	0	31.24	0.0032	R	LAADDFR	T					Spectrum1754 scans:2364,
1	4	K1C16_MOUSE	Keratin, type I cytoskeletal 16 OS=Mus musculus GN=Krt16 PE=1 SV=3	341	51973	11	10	10	9	207	1	0	1	501.732	1001.45	2	1001.45	0.0004	0	44.68	4.9e-05	R	QFTSSSSMK	G					Spectrum1282 scans:1845,
1	4	K1C16_MOUSE	Keratin, type I cytoskeletal 16 OS=Mus musculus GN=Krt16 PE=1 SV=3	341	51973	11	10	10	9	310	1	0	0	545.769	1089.52	2	1089.52	0.0002	0	65.7	1.7e-06	K	VTMQNLNDR	L					Spectrum1594 scans:2188,
1	4	K1C16_MOUSE	Keratin, type I cytoskeletal 16 OS=Mus musculus GN=Krt16 PE=1 SV=3	341	51973	11	10	10	9	336	1	0	0	553.767	1105.52	2	1105.52	0.0002	0	61.11	5.2e-06	K	VTMQNLNDR	L	Oxidation (M)	0.001000000.0			Spectrum1132 scans:1680,
1	4	K1C16_MOUSE	Keratin, type I cytoskeletal 16 OS=Mus musculus GN=Krt16 PE=1 SV=3	341	51973	11	10	10	9	361	1	0	0	561.793	1121.57	2	1121.57	0.0007	0	26.6	0.022	R	LEQEIATYR	R					Spectrum1777 scans:2389,
1	4	K1C16_MOUSE	Keratin, type I cytoskeletal 16 OS=Mus musculus GN=Krt16 PE=1 SV=3	341	51973	11	10	10	9	485	1	0	1	610.804	1219.59	2	1219.59	0.0012	0	45.79	5.1e-05	K	ASLENSLEETK	G					Spectrum1869 scans:2490,
1	4	K1C16_MOUSE	Keratin, type I cytoskeletal 16 OS=Mus musculus GN=Krt16 PE=1 SV=3	341	51973	11	10	10	9	512	1	0	1	621.301	1240.59	2	1240.59	0.0002	0	44.03	0.00016	K	NHEEEMLALR	G					Spectrum1906 scans:2531,
1	4	K1C16_MOUSE	Keratin, type I cytoskeletal 16 OS=Mus musculus GN=Krt16 PE=1 SV=3	341	51973	11	10	10	9	689	1	0	1	457.235	1368.68	3	1368.68	0.0009	1	18	0.1	K	KNHEEEMLALR	G					Spectrum1709 scans:2314,
1	4	K1C16_MOUSE	Keratin, type I cytoskeletal 16 OS=Mus musculus GN=Krt16 PE=1 SV=3	341	51973	11	10	10	9	701	1	0	0	690.369	1378.72	2	1378.72	0.0021	1	53.94	3.2e-05	K	TRLEQEIATYR	R					Spectrum1948 scans:2577,
1	4	K1C16_MOUSE	Keratin, type I cytoskeletal 16 OS=Mus musculus GN=Krt16 PE=1 SV=3	341	51973	11	10	10	9	1352	1	0	1	1044.49	2086.96	2	2086.96	0.0004	0	103.91	1.7e-10	R	GQTGGDVNVEMDAAPGVDLSR	I					Spectrum2235 scans:2893,
1		K1C14_MOUSE	Keratin, type I cytoskeletal 14 OS=Mus musculus GN=Krt14 PE=1 SV=2	498	53176	18	14	14	13	27	1	0	0	388.21	774.405	2	774.406	-0.0002	0	39.19	0.002	R	ILNEMR	D					Spectrum1576 scans:2168,
1		K1C14_MOUSE	Keratin, type I cytoskeletal 14 OS=Mus musculus GN=Krt14 PE=1 SV=2	498	53176	18	14	14	13	41	1	0	0	404.204	806.392	2	806.392	0.0002	0	31.24	0.0032	R	LAADDFR	T					Spectrum1754 scans:2364,
1		K1C14_MOUSE	Keratin, type I cytoskeletal 14 OS=Mus musculus GN=Krt14 PE=1 SV=2	498	53176	18	14	14	13	194	1	0	1	495.272	988.53	2	988.53	0	1	34.12	0.0042	K	SEISELRR	T					Spectrum1431 scans:2009,
1		K1C14_MOUSE	Keratin, type I cytoskeletal 14 OS=Mus musculus GN=Krt14 PE=1 SV=2	498	53176	18	14	14	13	195	2	0	1	495.272	988.53	2	988.53	0.0001	1	17.53	0.19	K	SEISELRR	T					Spectrum1276 scans:1838,
1		K1C14_MOUSE	Keratin, type I cytoskeletal 14 OS=Mus musculus GN=Krt14 PE=1 SV=2	498	53176	18	14	14	13	207	1	0	1	501.732	1001.45	2	1001.45	0.0004	0	44.68	4.9e-05	R	QFTSSSSMK	G					Spectrum1282 scans:1845,
1		K1C14_MOUSE	Keratin, type I cytoskeletal 14 OS=Mus musculus GN=Krt14 PE=1 SV=2	498	53176	18	14	14	13	237	1	0	0	515.301	1028.59	2	1028.59	-0.0001	0	62.81	3.9e-06	R	VLDELTLAR	A					Spectrum2271 scans:2933,
1		K1C14_MOUSE	Keratin, type I cytoskeletal 14 OS=Mus musculus GN=Krt14 PE=1 SV=2	498	53176	18	14	14	13	310	1	0	0	545.769	1089.52	2	1089.52	0.0002	0	65.7	1.7e-06	K	VTMQNLNDR	L					Spectrum1594 scans:2188,
1		K1C14_MOUSE	Keratin, type I cytoskeletal 14 OS=Mus musculus GN=Krt14 PE=1 SV=2	498	53176	18	14	14	13	336	1	0	0	553.767	1105.52	2	1105.52	0.0002	0	61.11	5.2e-06	K	VTMQNLNDR	L	Oxidation (M)	0.001000000.0			Spectrum1132 scans:1680,
1		K1C14_MOUSE	Keratin, type I cytoskeletal 14 OS=Mus musculus GN=Krt14 PE=1 SV=2	498	53176	18	14	14	13	361	1	0	0	561.793	1121.57	2	1121.57	0.0007	0	26.6	0.022	R	LEQEIATYR	R					Spectrum1777 scans:2389,
1		K1C14_MOUSE	Keratin, type I cytoskeletal 14 OS=Mus musculus GN=Krt14 PE=1 SV=2	498	53176	18	14	14	13	407	4	0	0	579.26	1156.51	2	1156.51	-0.0009	1	2.02	1.7	R	DQYEKMAEK	N	Oxidation (M)	0.000001000.0			Spectrum1549 scans:2138,
1		K1C14_MOUSE	Keratin, type I cytoskeletal 14 OS=Mus musculus GN=Krt14 PE=1 SV=2	498	53176	18	14	14	13	645	1	0	1	673.347	1344.68	2	1344.68	0.0015	0	62.58	4.7e-06	R	ALEEANTELEVK	I					Spectrum1924 scans:2551,
1		K1C14_MOUSE	Keratin, type I cytoskeletal 14 OS=Mus musculus GN=Krt14 PE=1 SV=2	498	53176	18	14	14	13	671	1	0	1	681.349	1360.68	2	1360.68	0.0005	0	74.34	1.1e-07	R	EVATNSELVQSGK	S					Spectrum1533 scans:2121,
1		K1C14_MOUSE	Keratin, type I cytoskeletal 14 OS=Mus musculus GN=Krt14 PE=1 SV=2	498	53176	18	14	14	13	701	1	0	0	690.369	1378.72	2	1378.72	0.0021	1	53.94	3.2e-05	K	TRLEQEIATYR	R					Spectrum1948 scans:2577,
1		K1C14_MOUSE	Keratin, type I cytoskeletal 14 OS=Mus musculus GN=Krt14 PE=1 SV=2	498	53176	18	14	14	13	762	1	0	1	480.238	1437.69	3	1437.69	-0.0005	1	18.32	0.066	R	ILNEMRDQYEK	M					Spectrum1674 scans:2276,
1		K1C14_MOUSE	Keratin, type I cytoskeletal 14 OS=Mus musculus GN=Krt14 PE=1 SV=2	498	53176	18	14	14	13	763	1	0	1	719.854	1437.69	2	1437.69	0.0017	1	41.24	0.00061	R	ILNEMRDQYEK	M					Spectrum1679 scans:2281,
1		K1C14_MOUSE	Keratin, type I cytoskeletal 14 OS=Mus musculus GN=Krt14 PE=1 SV=2	498	53176	18	14	14	13	775	2	0	1	485.57	1453.69	3	1453.69	0.0005	1	4.11	1.1	R	ILNEMRDQYEK	M	Oxidation (M)	0.00001000000.0			Spectrum1338 scans:1906,
1		K1C14_MOUSE	Keratin, type I cytoskeletal 14 OS=Mus musculus GN=Krt14 PE=1 SV=2	498	53176	18	14	14	13	1350	1	0	1	1043.5	2084.98	2	2084.98	0.005	0	98.38	6e-10	R	GQVGGDVNVEMDAAPGVDLSR	I					Spectrum2307 scans:2972,
1		K1C14_MOUSE	Keratin, type I cytoskeletal 14 OS=Mus musculus GN=Krt14 PE=1 SV=2	498	53176	18	14	14	13	1365	1	0	1	702.023	2103.05	3	2103.04	0.0021	1	67.15	8e-07	K	TEELNREVATNSELVQSGK	S					Spectrum1854 scans:2474,
1		K1C15_MOUSE	Keratin, type I cytoskeletal 15 OS=Mus musculus GN=Krt15 PE=1 SV=2	265	49278	10	10	8	8	41	1	0	0	404.204	806.392	2	806.392	0.0002	0	31.24	0.0032	R	LAADDFR	L					Spectrum1754 scans:2364,
1		K1C15_MOUSE	Keratin, type I cytoskeletal 15 OS=Mus musculus GN=Krt15 PE=1 SV=2	265	49278	10	10	8	8	42	1	0	1	405.224	808.433	2	808.433	0.0005	0	42.05	0.00034	R	LASYLDK	V					Spectrum1684 scans:2287,
1		K1C15_MOUSE	Keratin, type I cytoskeletal 15 OS=Mus musculus GN=Krt15 PE=1 SV=2	265	49278	10	10	8	8	237	1	0	0	515.301	1028.59	2	1028.59	-0.0001	0	62.81	3.9e-06	R	VLDELTLAR	T					Spectrum2271 scans:2933,
1		K1C15_MOUSE	Keratin, type I cytoskeletal 15 OS=Mus musculus GN=Krt15 PE=1 SV=2	265	49278	10	10	8	8	255	1	0	1	524.793	1047.57	2	1047.57	-0.0002	1	26.43	0.0033	R	LAADDFRLK	Y					Spectrum2016 scans:2652,
1		K1C15_MOUSE	Keratin, type I cytoskeletal 15 OS=Mus musculus GN=Krt15 PE=1 SV=2	265	49278	10	10	8	8	270	1	0	1	532.809	1063.6	2	1063.6	0.0004	1	47.95	6.7e-05	R	LASYLDKVR	A					Spectrum1791 scans:2405,
1		K1C15_MOUSE	Keratin, type I cytoskeletal 15 OS=Mus musculus GN=Krt15 PE=1 SV=2	265	49278	10	10	8	8	271	1	0	1	355.542	1063.6	3	1063.6	0.0006	1	24.69	0.015	R	LASYLDKVR	A					Spectrum1794 scans:2408,
1		K1C15_MOUSE	Keratin, type I cytoskeletal 15 OS=Mus musculus GN=Krt15 PE=1 SV=2	265	49278	10	10	8	8	310	1	0	0	545.769	1089.52	2	1089.52	0.0002	0	65.7	1.7e-06	K	VTMQNLNDR	L					Spectrum1594 scans:2188,
1		K1C15_MOUSE	Keratin, type I cytoskeletal 15 OS=Mus musculus GN=Krt15 PE=1 SV=2	265	49278	10	10	8	8	336	1	0	0	553.767	1105.52	2	1105.52	0.0002	0	61.11	5.2e-06	K	VTMQNLNDR	L	Oxidation (M)	0.001000000.0			Spectrum1132 scans:1680,
1		K1C15_MOUSE	Keratin, type I cytoskeletal 15 OS=Mus musculus GN=Krt15 PE=1 SV=2	265	49278	10	10	8	8	361	1	0	0	561.793	1121.57	2	1121.57	0.0007	0	26.6	0.022	R	LEQEIATYR	N					Spectrum1777 scans:2389,
1		K1C15_MOUSE	Keratin, type I cytoskeletal 15 OS=Mus musculus GN=Krt15 PE=1 SV=2	265	49278	10	10	8	8	701	1	0	0	690.369	1378.72	2	1378.72	0.0021	1	53.94	3.2e-05	K	TRLEQEIATYR	N					Spectrum1948 scans:2577,
1		K1C13_MOUSE	Keratin, type I cytoskeletal 13 OS=Mus musculus GN=Krt13 PE=1 SV=2	194	48066	12	10	9	8	41	1	0	0	404.204	806.392	2	806.392	0.0002	0	31.24	0.0032	R	LAADDFR	L					Spectrum1754 scans:2364,
1		K1C13_MOUSE	Keratin, type I cytoskeletal 13 OS=Mus musculus GN=Krt13 PE=1 SV=2	194	48066	12	10	9	8	42	1	0	1	405.224	808.433	2	808.433	0.0005	0	42.05	0.00034	R	LASYLDK	V					Spectrum1684 scans:2287,
1		K1C13_MOUSE	Keratin, type I cytoskeletal 13 OS=Mus musculus GN=Krt13 PE=1 SV=2	194	48066	12	10	9	8	255	1	0	1	524.793	1047.57	2	1047.57	-0.0002	1	26.43	0.0033	R	LAADDFRLK	Y					Spectrum2016 scans:2652,
1		K1C13_MOUSE	Keratin, type I cytoskeletal 13 OS=Mus musculus GN=Krt13 PE=1 SV=2	194	48066	12	10	9	8	270	1	0	1	532.809	1063.6	2	1063.6	0.0004	1	47.95	6.7e-05	R	LASYLDKVR	A					Spectrum1791 scans:2405,
1		K1C13_MOUSE	Keratin, type I cytoskeletal 13 OS=Mus musculus GN=Krt13 PE=1 SV=2	194	48066	12	10	9	8	271	1	0	1	355.542	1063.6	3	1063.6	0.0006	1	24.69	0.015	R	LASYLDKVR	A					Spectrum1794 scans:2408,
1		K1C13_MOUSE	Keratin, type I cytoskeletal 13 OS=Mus musculus GN=Krt13 PE=1 SV=2	194	48066	12	10	9	8	361	1	0	0	561.793	1121.57	2	1121.57	0.0007	0	26.6	0.022	R	LEQEIATYR	S					Spectrum1777 scans:2389,
1		K1C13_MOUSE	Keratin, type I cytoskeletal 13 OS=Mus musculus GN=Krt13 PE=1 SV=2	194	48066	12	10	9	8	465	1	0	1	601.313	1200.61	2	1200.61	0.0011	0	60.02	7e-06	R	QSVEADINGLR	R					Spectrum2082 scans:2725,
1		K1C13_MOUSE	Keratin, type I cytoskeletal 13 OS=Mus musculus GN=Krt13 PE=1 SV=2	194	48066	12	10	9	8	661	1	0	1	453.244	1356.71	3	1356.71	-0.0002	1	23.6	0.038	R	QSVEADINGLRR	V					Spectrum1893 scans:2517,
1		K1C13_MOUSE	Keratin, type I cytoskeletal 13 OS=Mus musculus GN=Krt13 PE=1 SV=2	194	48066	12	10	9	8	662	1	0	1	679.364	1356.71	2	1356.71	0.0014	1	2.15	0.95	R	QSVEADINGLRR	V					Spectrum1698 scans:2302,
1		K1C13_MOUSE	Keratin, type I cytoskeletal 13 OS=Mus musculus GN=Krt13 PE=1 SV=2	194	48066	12	10	9	8	663	1	0	1	679.364	1356.71	2	1356.71	0.0019	1	37.82	0.0017	R	QSVEADINGLRR	V					Spectrum1891 scans:2515,
1		K1C13_MOUSE	Keratin, type I cytoskeletal 13 OS=Mus musculus GN=Krt13 PE=1 SV=2	194	48066	12	10	9	8	701	1	0	0	690.369	1378.72	2	1378.72	0.0021	1	53.94	3.2e-05	K	TRLEQEIATYR	S					Spectrum1948 scans:2577,
1		K1C13_MOUSE	Keratin, type I cytoskeletal 13 OS=Mus musculus GN=Krt13 PE=1 SV=2	194	48066	12	10	9	8	765	1	0	1	720.337	1438.66	2	1438.66	-0.0014	0	2.43	2.8	K	EVSSNAEMIQTSK	T	Oxidation (M)	0.0000000100000.0			Spectrum1757 scans:2367,
1		K1C19_MOUSE	Keratin, type I cytoskeletal 19 OS=Mus musculus GN=Krt19 PE=1 SV=1	138	44515	9	7	7	6	17	1	0	1	373.706	745.397	2	745.397	0.0004	0	25.63	0.031	K	TIEDLR	D					Spectrum1593 scans:2187,
1		K1C19_MOUSE	Keratin, type I cytoskeletal 19 OS=Mus musculus GN=Krt19 PE=1 SV=1	138	44515	9	7	7	6	41	1	0	0	404.204	806.392	2	806.392	0.0002	0	31.24	0.0032	R	LAADDFR	T					Spectrum1754 scans:2364,
1		K1C19_MOUSE	Keratin, type I cytoskeletal 19 OS=Mus musculus GN=Krt19 PE=1 SV=1	138	44515	9	7	7	6	42	1	0	1	405.224	808.433	2	808.433	0.0005	0	42.05	0.00034	R	LASYLDK	V					Spectrum1684 scans:2287,
1		K1C19_MOUSE	Keratin, type I cytoskeletal 19 OS=Mus musculus GN=Krt19 PE=1 SV=1	138	44515	9	7	7	6	194	3	0	1	495.272	988.53	2	988.53	0	1	12.76	0.58	K	TEVTDLRR	T					Spectrum1431 scans:2009,
1		K1C19_MOUSE	Keratin, type I cytoskeletal 19 OS=Mus musculus GN=Krt19 PE=1 SV=1	138	44515	9	7	7	6	195	10	0	1	495.272	988.53	2	988.53	0	1	2.69	5.8	K	TEVTDLRR	T					Spectrum1276 scans:1838,
1		K1C19_MOUSE	Keratin, type I cytoskeletal 19 OS=Mus musculus GN=Krt19 PE=1 SV=1	138	44515	9	7	7	6	237	1	0	0	515.301	1028.59	2	1028.59	-0.0001	0	62.81	3.9e-06	R	VLDELTLAR	T					Spectrum2271 scans:2933,
1		K1C19_MOUSE	Keratin, type I cytoskeletal 19 OS=Mus musculus GN=Krt19 PE=1 SV=1	138	44515	9	7	7	6	270	1	0	1	532.809	1063.6	2	1063.6	0.0004	1	47.95	6.7e-05	R	LASYLDKVR	A					Spectrum1791 scans:2405,
1		K1C19_MOUSE	Keratin, type I cytoskeletal 19 OS=Mus musculus GN=Krt19 PE=1 SV=1	138	44515	9	7	7	6	271	1	0	1	355.542	1063.6	3	1063.6	0.0006	1	24.69	0.015	R	LASYLDKVR	A					Spectrum1794 scans:2408,
1		K1C19_MOUSE	Keratin, type I cytoskeletal 19 OS=Mus musculus GN=Krt19 PE=1 SV=1	138	44515	9	7	7	6	361	1	0	0	561.793	1121.57	2	1121.57	0.0007	0	26.6	0.022	R	LEQEIATYR	S					Spectrum1777 scans:2389,
1		K1C25_MOUSE	Keratin, type I cytoskeletal 25 OS=Mus musculus GN=Krt25 PE=1 SV=1	106	49461	2	2	1	1	310	1	0	0	545.769	1089.52	2	1089.52	0.0002	0	65.7	1.7e-06	K	VTMQNLNDR	L					Spectrum1594 scans:2188,
1		K1C25_MOUSE	Keratin, type I cytoskeletal 25 OS=Mus musculus GN=Krt25 PE=1 SV=1	106	49461	2	2	1	1	336	1	0	0	553.767	1105.52	2	1105.52	0.0002	0	61.11	5.2e-06	K	VTMQNLNDR	L	Oxidation (M)	0.001000000.0			Spectrum1132 scans:1680,
1		K1C20_MOUSE	Keratin, type I cytoskeletal 20 OS=Mus musculus GN=Krt20 PE=1 SV=1	69	49061	3	3	3	3	310	2	0	1	545.769	1089.52	2	1089.52	0.0002	0	31.22	0.0048	K	LAMQNLNDR	L	Oxidation (M)	0.001000000.0			Spectrum1594 scans:2188,
1		K1C20_MOUSE	Keratin, type I cytoskeletal 20 OS=Mus musculus GN=Krt20 PE=1 SV=1	69	49061	3	3	3	3	361	1	0	0	561.793	1121.57	2	1121.57	0.0007	0	26.6	0.022	R	LEQEIATYR	R					Spectrum1777 scans:2389,
1		K1C20_MOUSE	Keratin, type I cytoskeletal 20 OS=Mus musculus GN=Krt20 PE=1 SV=1	69	49061	3	3	3	3	701	1	0	0	690.369	1378.72	2	1378.72	0.0021	1	53.94	3.2e-05	K	TRLEQEIATYR	R					Spectrum1948 scans:2577,
1		K1C18_MOUSE	Keratin, type I cytoskeletal 18 OS=Mus musculus GN=Krt18 PE=1 SV=5	54	47509	2	2	2	2	41	1	0	0	404.204	806.392	2	806.392	0.0002	0	31.24	0.0032	R	LAADDFR	V					Spectrum1754 scans:2364,
1		K1C18_MOUSE	Keratin, type I cytoskeletal 18 OS=Mus musculus GN=Krt18 PE=1 SV=5	54	47509	2	2	2	2	42	1	0	1	405.224	808.433	2	808.433	0.0005	0	42.05	0.00034	R	LASYLDK	V					Spectrum1684 scans:2287,
1		K1C23_MOUSE	Keratin, type I cytoskeletal 23 OS=Mus musculus GN=Krt23 PE=1 SV=1	43	48168	1	1	1	1	268	1	0	1	531.754	1061.49	2	1061.49	0.0002	0	42.94	0.00022	K	ATMQNLNDR	L					Spectrum1371 scans:1943,
1		K1C28_MOUSE	Keratin, type I cytoskeletal 28 OS=Mus musculus GN=Krt28 PE=1 SV=1	41	50771	3	2	3	2	41	1	0	0	404.204	806.392	2	806.392	0.0002	0	31.24	0.0032	R	LAADDFR	L					Spectrum1754 scans:2364,
1		K1C28_MOUSE	Keratin, type I cytoskeletal 28 OS=Mus musculus GN=Krt28 PE=1 SV=1	41	50771	3	2	3	2	255	1	0	1	524.793	1047.57	2	1047.57	-0.0002	1	26.43	0.0033	R	LAADDFRLK	Y					Spectrum2016 scans:2652,
1		K1C28_MOUSE	Keratin, type I cytoskeletal 28 OS=Mus musculus GN=Krt28 PE=1 SV=1	41	50771	3	2	3	2	309	7	0	1	545.28	1088.55	2	1088.54	0.0061	0	2.02	5.9	K	VTMQNLNNR	L					Spectrum1538 scans:2126,
1		K1C24_MOUSE	Keratin, type I cytoskeletal 24 OS=Mus musculus GN=Krt24 PE=2 SV=2	31	55033	1	1	1	1	41	1	0	0	404.204	806.392	2	806.392	0.0002	0	31.24	0.0032	R	LAADDFR	M					Spectrum1754 scans:2364,
1		KT222_MOUSE	Keratin-like protein KRT222 OS=Mus musculus GN=Krt222 PE=2 SV=1	27	34405	1	1	1	1	361	1	0	0	561.793	1121.57	2	1121.57	0.0007	0	26.6	0.022	R	LEQEIATYR	R					Spectrum1777 scans:2389,
2	1	K2C1_MOUSE	Keratin, type II cytoskeletal 1 OS=Mus musculus GN=Krt1 PE=1 SV=4	363	66079	14	9	9	5	64	1	1	0	414.218	826.422	2	826.423	-0.0003	0	14.12	0.27	K	FASFIDK	V					Spectrum2118 scans:2764,
2	1	K2C1_MOUSE	Keratin, type II cytoskeletal 1 OS=Mus musculus GN=Krt1 PE=1 SV=4	363	66079	14	9	9	5	282	1	1	0	356.177	1065.51	3	1065.51	0.0008	1	17.01	0.11	K	YEDEINKR	T					Spectrum1124 scans:1671,
2	1	K2C1_MOUSE	Keratin, type II cytoskeletal 1 OS=Mus musculus GN=Krt1 PE=1 SV=4	363	66079	14	9	9	5	297	1	1	0	541.803	1081.59	2	1081.59	0	1	51.75	4.1e-05	K	FASFIDKVR	F					Spectrum2087 scans:2730,
2	1	K2C1_MOUSE	Keratin, type II cytoskeletal 1 OS=Mus musculus GN=Krt1 PE=1 SV=4	363	66079	14	9	9	5	298	1	1	0	361.538	1081.59	3	1081.59	0	1	15.72	0.14	K	FASFIDKVR	F					Spectrum2097 scans:2741,
2	1	K2C1_MOUSE	Keratin, type II cytoskeletal 1 OS=Mus musculus GN=Krt1 PE=1 SV=4	363	66079	14	9	9	5	385	4	1	1	571.263	1140.51	2	1140.51	0	0	3.33	2.2	R	DFQELMNTK	L	Oxidation (M)	0.000001000.0			Spectrum2002 scans:2637,
2	1	K2C1_MOUSE	Keratin, type II cytoskeletal 1 OS=Mus musculus GN=Krt1 PE=1 SV=4	363	66079	14	9	9	5	541	1	1	1	633.323	1264.63	2	1264.63	0.0012	0	67.34	7e-07	R	TNAENEFVTIK	K					Spectrum2071 scans:2713,
2	1	K2C1_MOUSE	Keratin, type II cytoskeletal 1 OS=Mus musculus GN=Krt1 PE=1 SV=4	363	66079	14	9	9	5	718	1	1	1	465.249	1392.73	3	1392.72	0.0002	1	54.04	2.8e-05	R	TNAENEFVTIKK	D					Spectrum1751 scans:2361,
2	1	K2C1_MOUSE	Keratin, type II cytoskeletal 1 OS=Mus musculus GN=Krt1 PE=1 SV=4	363	66079	14	9	9	5	719	1	1	1	697.37	1392.73	2	1392.72	0.0007	1	50.29	8.1e-05	R	TNAENEFVTIKK	D					Spectrum1996 scans:2630,
2	1	K2C1_MOUSE	Keratin, type II cytoskeletal 1 OS=Mus musculus GN=Krt1 PE=1 SV=4	363	66079	14	9	9	5	720	1	1	1	697.371	1392.73	2	1392.72	0.0019	1	67.59	1.1e-06	R	TNAENEFVTIKK	D					Spectrum1753 scans:2363,
2	1	K2C1_MOUSE	Keratin, type II cytoskeletal 1 OS=Mus musculus GN=Krt1 PE=1 SV=4	363	66079	14	9	9	5	721	1	1	1	465.25	1392.73	3	1392.72	0.0029	1	26.62	0.0092	R	TNAENEFVTIKK	D					Spectrum1988 scans:2621,
2	1	K2C1_MOUSE	Keratin, type II cytoskeletal 1 OS=Mus musculus GN=Krt1 PE=1 SV=4	363	66079	14	9	9	5	801	1	1	0	738.397	1474.78	2	1474.78	0.0006	0	67.23	2e-06	R	FLEQQNQVLQTK	W					Spectrum2066 scans:2707,
2	1	K2C1_MOUSE	Keratin, type II cytoskeletal 1 OS=Mus musculus GN=Krt1 PE=1 SV=4	363	66079	14	9	9	5	802	1	1	0	738.397	1474.78	2	1474.78	0.001	0	95	3.2e-09	R	FLEQQNQVLQTK	W					Spectrum1941 scans:2570,
2	1	K2C1_MOUSE	Keratin, type II cytoskeletal 1 OS=Mus musculus GN=Krt1 PE=1 SV=4	363	66079	14	9	9	5	848	6	1	1	762.398	1522.78	2	1522.78	-0.0005	1	2.28	2.5	R	LLRDFQELMNTK	L	Oxidation (M)	0.000000001000.0			Spectrum2146 scans:2795,
2	1	K2C1_MOUSE	Keratin, type II cytoskeletal 1 OS=Mus musculus GN=Krt1 PE=1 SV=4	363	66079	14	9	9	5	877	1	1	1	517.282	1548.82	3	1548.83	-0.0013	2	50.73	5.5e-05	K	RTNAENEFVTIKK	D					Spectrum1552 scans:2142,
2	2	K2C5_MOUSE	Keratin, type II cytoskeletal 5 OS=Mus musculus GN=Krt5 PE=1 SV=1	303	61957	19	14	16	12	7	1	0	0	366.698	731.382	2	731.381	0.0007	0	11.72	0.64	R	LDSELR	N					Spectrum1397 scans:1971,
2	2	K2C5_MOUSE	Keratin, type II cytoskeletal 5 OS=Mus musculus GN=Krt5 PE=1 SV=1	303	61957	19	14	16	12	43	1	0	1	405.709	809.403	2	809.403	-0.0002	0	40.89	0.00046	R	QSSVSFR	S					Spectrum1453 scans:2033,
2	2	K2C5_MOUSE	Keratin, type II cytoskeletal 5 OS=Mus musculus GN=Krt5 PE=1 SV=1	303	61957	19	14	16	12	64	1	0	0	414.218	826.422	2	826.423	-0.0003	0	14.12	0.27	K	FASFIDK	V					Spectrum2118 scans:2764,
2	2	K2C5_MOUSE	Keratin, type II cytoskeletal 5 OS=Mus musculus GN=Krt5 PE=1 SV=1	303	61957	19	14	16	12	127	1	0	0	453.738	905.461	2	905.461	0.0001	0	49.83	0.00011	R	FLEQQNK	V					Spectrum1301 scans:1866,
2	2	K2C5_MOUSE	Keratin, type II cytoskeletal 5 OS=Mus musculus GN=Krt5 PE=1 SV=1	303	61957	19	14	16	12	160	1	0	0	473.26	944.505	2	944.504	0.0008	1	32.98	0.0054	R	GRLDSELR	N					Spectrum1413 scans:1989,
2	2	K2C5_MOUSE	Keratin, type II cytoskeletal 5 OS=Mus musculus GN=Krt5 PE=1 SV=1	303	61957	19	14	16	12	212	1	0	0	503.237	1004.46	2	1004.46	-0.0006	0	34.99	0.00052	K	LLEGEECR	L					Spectrum1434 scans:2012,
2	2	K2C5_MOUSE	Keratin, type II cytoskeletal 5 OS=Mus musculus GN=Krt5 PE=1 SV=1	303	61957	19	14	16	12	282	1	0	0	356.177	1065.51	3	1065.51	0.0008	1	17.01	0.11	K	YEDEINKR	T					Spectrum1124 scans:1671,
2	2	K2C5_MOUSE	Keratin, type II cytoskeletal 5 OS=Mus musculus GN=Krt5 PE=1 SV=1	303	61957	19	14	16	12	288	1	0	1	537.301	1072.59	2	1072.59	-0.0001	1	29.46	0.011	R	LRSEIDNVK	K					Spectrum1321 scans:1888,
2	2	K2C5_MOUSE	Keratin, type II cytoskeletal 5 OS=Mus musculus GN=Krt5 PE=1 SV=1	303	61957	19	14	16	12	297	1	0	0	541.803	1081.59	2	1081.59	0	1	51.75	4.1e-05	K	FASFIDKVR	F					Spectrum2087 scans:2730,
2	2	K2C5_MOUSE	Keratin, type II cytoskeletal 5 OS=Mus musculus GN=Krt5 PE=1 SV=1	303	61957	19	14	16	12	298	1	0	0	361.538	1081.59	3	1081.59	0	1	15.72	0.14	K	FASFIDKVR	F					Spectrum2097 scans:2741,
2	2	K2C5_MOUSE	Keratin, type II cytoskeletal 5 OS=Mus musculus GN=Krt5 PE=1 SV=1	303	61957	19	14	16	12	404	1	0	0	576.78	1151.55	2	1151.55	0.0002	1	23.92	0.026	K	NKYEDEINK	R					Spectrum1306 scans:1871,
2	2	K2C5_MOUSE	Keratin, type II cytoskeletal 5 OS=Mus musculus GN=Krt5 PE=1 SV=1	303	61957	19	14	16	12	456	1	0	1	597.791	1193.57	2	1193.57	0.0002	0	72.61	3e-07	K	YEELQQTAGR	H					Spectrum1472 scans:2054,
2	2	K2C5_MOUSE	Keratin, type II cytoskeletal 5 OS=Mus musculus GN=Krt5 PE=1 SV=1	303	61957	19	14	16	12	466	1	0	1	401.235	1200.68	3	1200.68	-0.0001	2	30.37	0.0087	R	LRSEIDNVKK	Q					Spectrum1111 scans:1657,
2	2	K2C5_MOUSE	Keratin, type II cytoskeletal 5 OS=Mus musculus GN=Krt5 PE=1 SV=1	303	61957	19	14	16	12	467	1	0	1	601.349	1200.68	2	1200.68	0.0017	2	34.53	0.0026	R	LRSEIDNVKK	Q					Spectrum1112 scans:1658,
2	2	K2C5_MOUSE	Keratin, type II cytoskeletal 5 OS=Mus musculus GN=Krt5 PE=1 SV=1	303	61957	19	14	16	12	528	2	0	1	627.808	1253.6	2	1253.61	-0.0096	1	15.33	0.19	R	QSSVSFRSGGSR	S					Spectrum1601 scans:2196,
2	2	K2C5_MOUSE	Keratin, type II cytoskeletal 5 OS=Mus musculus GN=Krt5 PE=1 SV=1	303	61957	19	14	16	12	589	1	0	0	651.862	1301.71	2	1301.71	0.0015	0	71.32	5.4e-07	R	SLDLDSIIAEVK	A					Spectrum2695 scans:3402,
2	2	K2C5_MOUSE	Keratin, type II cytoskeletal 5 OS=Mus musculus GN=Krt5 PE=1 SV=1	303	61957	19	14	16	12	597	1	0	0	436.89	1307.65	3	1307.65	0.0001	2	40.63	0.00068	K	NKYEDEINKR	T					Spectrum1281 scans:1844,
2	2	K2C5_MOUSE	Keratin, type II cytoskeletal 5 OS=Mus musculus GN=Krt5 PE=1 SV=1	303	61957	19	14	16	12	598	1	0	0	654.831	1307.65	2	1307.65	0.001	2	34.95	0.0027	K	NKYEDEINKR	T					Spectrum1284 scans:1847,
2	2	K2C5_MOUSE	Keratin, type II cytoskeletal 5 OS=Mus musculus GN=Krt5 PE=1 SV=1	303	61957	19	14	16	12	666	1	0	1	453.554	1357.64	3	1357.64	0.0001	1	25.02	0.016	R	NTKHEISEMNR	M					Spectrum1016 scans:1552,
2	3	K22E_MOUSE	Keratin, type II cytoskeletal 2 epidermal OS=Mus musculus GN=Krt2 PE=1 SV=1	268	71336	15	11	9	7	64	1	0	0	414.218	826.422	2	826.423	-0.0003	0	14.12	0.27	K	FASFIDK	V					Spectrum2118 scans:2764,
2	3	K22E_MOUSE	Keratin, type II cytoskeletal 2 epidermal OS=Mus musculus GN=Krt2 PE=1 SV=1	268	71336	15	11	9	7	212	1	0	0	503.237	1004.46	2	1004.46	-0.0006	0	34.99	0.00052	K	LLEGEECR	M					Spectrum1434 scans:2012,
2	3	K22E_MOUSE	Keratin, type II cytoskeletal 2 epidermal OS=Mus musculus GN=Krt2 PE=1 SV=1	268	71336	15	11	9	7	247	4	0	1	521.282	1040.55	2	1040.55	-0.0002	0	6.4	1.1	K	VDPEIQNVK	S					Spectrum1722 scans:2329,
2	3	K22E_MOUSE	Keratin, type II cytoskeletal 2 epidermal OS=Mus musculus GN=Krt2 PE=1 SV=1	268	71336	15	11	9	7	248	1	0	1	521.283	1040.55	2	1040.55	0.0004	0	39.43	0.00055	K	VDPEIQNVK	S					Spectrum1591 scans:2185,
2	3	K22E_MOUSE	Keratin, type II cytoskeletal 2 epidermal OS=Mus musculus GN=Krt2 PE=1 SV=1	268	71336	15	11	9	7	282	1	0	0	356.177	1065.51	3	1065.51	0.0008	1	17.01	0.11	K	YEDEINKR	T					Spectrum1124 scans:1671,
2	3	K22E_MOUSE	Keratin, type II cytoskeletal 2 epidermal OS=Mus musculus GN=Krt2 PE=1 SV=1	268	71336	15	11	9	7	297	1	0	0	541.803	1081.59	2	1081.59	0	1	51.75	4.1e-05	K	FASFIDKVR	F					Spectrum2087 scans:2730,
2	3	K22E_MOUSE	Keratin, type II cytoskeletal 2 epidermal OS=Mus musculus GN=Krt2 PE=1 SV=1	268	71336	15	11	9	7	298	1	0	0	361.538	1081.59	3	1081.59	0	1	15.72	0.14	K	FASFIDKVR	F					Spectrum2097 scans:2741,
2	3	K22E_MOUSE	Keratin, type II cytoskeletal 2 epidermal OS=Mus musculus GN=Krt2 PE=1 SV=1	268	71336	15	11	9	7	385	1	0	1	571.263	1140.51	2	1140.51	0	0	47.26	8.7e-05	R	DYQELMNTK	L					Spectrum2002 scans:2637,
2	3	K22E_MOUSE	Keratin, type II cytoskeletal 2 epidermal OS=Mus musculus GN=Krt2 PE=1 SV=1	268	71336	15	11	9	7	407	1	0	1	579.26	1156.51	2	1156.51	-0.001	0	43.85	0.00011	R	DYQELMNTK	L	Oxidation (M)	0.000001000.0			Spectrum1549 scans:2138,
2	3	K22E_MOUSE	Keratin, type II cytoskeletal 2 epidermal OS=Mus musculus GN=Krt2 PE=1 SV=1	268	71336	15	11	9	7	457	1	0	1	398.875	1193.6	3	1193.6	0	2	51.35	8e-05	K	KYEDEINKR	T					Spectrum1085 scans:1628,
2	3	K22E_MOUSE	Keratin, type II cytoskeletal 2 epidermal OS=Mus musculus GN=Krt2 PE=1 SV=1	268	71336	15	11	9	7	528	1	0	1	627.808	1253.6	2	1253.6	0.0016	0	96.04	1.6e-09	R	GFSSGSAVVSGGSR	R					Spectrum1601 scans:2196,
2	3	K22E_MOUSE	Keratin, type II cytoskeletal 2 epidermal OS=Mus musculus GN=Krt2 PE=1 SV=1	268	71336	15	11	9	7	847	1	0	1	508.601	1522.78	3	1522.78	-0.0017	1	21.65	0.0093	R	LLRDYQELMNTK	L					Spectrum2141 scans:2790,
2	3	K22E_MOUSE	Keratin, type II cytoskeletal 2 epidermal OS=Mus musculus GN=Krt2 PE=1 SV=1	268	71336	15	11	9	7	848	1	0	1	762.398	1522.78	2	1522.78	-0.0005	1	28.87	0.0054	R	LLRDYQELMNTK	L					Spectrum2146 scans:2795,
2	3	K22E_MOUSE	Keratin, type II cytoskeletal 2 epidermal OS=Mus musculus GN=Krt2 PE=1 SV=1	268	71336	15	11	9	7	866	1	0	1	513.933	1538.78	3	1538.78	0.0003	1	13.34	0.056	R	LLRDYQELMNTK	L	Oxidation (M)	0.000000001000.0			Spectrum1802 scans:2417,
2	3	K22E_MOUSE	Keratin, type II cytoskeletal 2 epidermal OS=Mus musculus GN=Krt2 PE=1 SV=1	268	71336	15	11	9	7	867	1	0	1	770.397	1538.78	2	1538.78	0.0028	1	15.38	0.036	R	LLRDYQELMNTK	L	Oxidation (M)	0.000000001000.0			Spectrum1807 scans:2422,
2	4	K2C73_MOUSE	Keratin, type II cytoskeletal 73 OS=Mus musculus GN=Krt73 PE=1 SV=1	251	59502	12	7	8	6	7	1	0	0	366.698	731.382	2	731.381	0.0007	0	11.72	0.64	R	LDSELR	G					Spectrum1397 scans:1971,
2	4	K2C73_MOUSE	Keratin, type II cytoskeletal 73 OS=Mus musculus GN=Krt73 PE=1 SV=1	251	59502	12	7	8	6	64	1	0	0	414.218	826.422	2	826.423	-0.0003	0	14.12	0.27	K	FASFIDK	V					Spectrum2118 scans:2764,
2	4	K2C73_MOUSE	Keratin, type II cytoskeletal 73 OS=Mus musculus GN=Krt73 PE=1 SV=1	251	59502	12	7	8	6	202	1	0	1	500.226	998.437	2	998.438	-0.001	0	0.29	2.4	K	DVDAAYMSK	V					Spectrum1588 scans:2181,
2	4	K2C73_MOUSE	Keratin, type II cytoskeletal 73 OS=Mus musculus GN=Krt73 PE=1 SV=1	251	59502	12	7	8	6	203	1	0	1	500.227	998.439	2	998.438	0.0017	0	11.33	0.25	K	DVDAAYMSK	V					Spectrum1706 scans:2311,
2	4	K2C73_MOUSE	Keratin, type II cytoskeletal 73 OS=Mus musculus GN=Krt73 PE=1 SV=1	251	59502	12	7	8	6	212	1	0	0	503.237	1004.46	2	1004.46	-0.0006	0	34.99	0.00052	K	LLEGEECR	M					Spectrum1434 scans:2012,
2	4	K2C73_MOUSE	Keratin, type II cytoskeletal 73 OS=Mus musculus GN=Krt73 PE=1 SV=1	251	59502	12	7	8	6	222	1	0	1	508.224	1014.43	2	1014.43	0	0	17.48	0.021	K	DVDAAYMSK	V	Oxidation (M)	0.000000100.0			Spectrum1291 scans:1855,
2	4	K2C73_MOUSE	Keratin, type II cytoskeletal 73 OS=Mus musculus GN=Krt73 PE=1 SV=1	251	59502	12	7	8	6	297	1	0	0	541.803	1081.59	2	1081.59	0	1	51.75	4.1e-05	K	FASFIDKVR	F					Spectrum2087 scans:2730,
2	4	K2C73_MOUSE	Keratin, type II cytoskeletal 73 OS=Mus musculus GN=Krt73 PE=1 SV=1	251	59502	12	7	8	6	298	1	0	0	361.538	1081.59	3	1081.59	0	1	15.72	0.14	K	FASFIDKVR	F					Spectrum2097 scans:2741,
2	4	K2C73_MOUSE	Keratin, type II cytoskeletal 73 OS=Mus musculus GN=Krt73 PE=1 SV=1	251	59502	12	7	8	6	369	1	0	1	564.274	1126.53	2	1126.53	0.0005	1	26.64	0.011	K	KDVDAAYMSK	V					Spectrum1273 scans:1835,
2	4	K2C73_MOUSE	Keratin, type II cytoskeletal 73 OS=Mus musculus GN=Krt73 PE=1 SV=1	251	59502	12	7	8	6	556	1	0	1	639.359	1276.7	2	1276.7	-0.0001	0	73.34	3e-07	K	LALDIEIATYR	K					Spectrum2611 scans:3307,
2	4	K2C73_MOUSE	Keratin, type II cytoskeletal 73 OS=Mus musculus GN=Krt73 PE=1 SV=1	251	59502	12	7	8	6	801	1	0	0	738.397	1474.78	2	1474.78	0.0006	0	67.23	2e-06	R	FLEQQNQVLQTK	W					Spectrum2066 scans:2707,
2	4	K2C73_MOUSE	Keratin, type II cytoskeletal 73 OS=Mus musculus GN=Krt73 PE=1 SV=1	251	59502	12	7	8	6	802	1	0	0	738.397	1474.78	2	1474.78	0.001	0	95	3.2e-09	R	FLEQQNQVLQTK	W					Spectrum1941 scans:2570,
2	5	K2C6A_MOUSE	Keratin, type II cytoskeletal 6A OS=Mus musculus GN=Krt6a PE=1 SV=3	237	59641	18	8	16	7	7	1	0	0	366.698	731.382	2	731.381	0.0007	0	11.72	0.64	R	LDSELR	N					Spectrum1397 scans:1971,
2	5	K2C6A_MOUSE	Keratin, type II cytoskeletal 6A OS=Mus musculus GN=Krt6a PE=1 SV=3	237	59641	18	8	16	7	64	1	0	0	414.218	826.422	2	826.423	-0.0003	0	14.12	0.27	K	FASFIDK	V					Spectrum2118 scans:2764,
2	5	K2C6A_MOUSE	Keratin, type II cytoskeletal 6A OS=Mus musculus GN=Krt6a PE=1 SV=3	237	59641	18	8	16	7	127	1	0	0	453.738	905.461	2	905.461	0.0001	0	49.83	0.00011	R	FLEQQNK	V					Spectrum1301 scans:1866,
2	5	K2C6A_MOUSE	Keratin, type II cytoskeletal 6A OS=Mus musculus GN=Krt6a PE=1 SV=3	237	59641	18	8	16	7	160	1	0	0	473.26	944.505	2	944.504	0.0008	1	32.98	0.0054	R	GRLDSELR	N					Spectrum1413 scans:1989,
2	5	K2C6A_MOUSE	Keratin, type II cytoskeletal 6A OS=Mus musculus GN=Krt6a PE=1 SV=3	237	59641	18	8	16	7	175	1	0	1	486.759	971.503	2	971.504	-0.001	0	17.95	0.12	K	QEIAEINR	M					Spectrum1569 scans:2160,
2	5	K2C6A_MOUSE	Keratin, type II cytoskeletal 6A OS=Mus musculus GN=Krt6a PE=1 SV=3	237	59641	18	8	16	7	212	1	0	0	503.237	1004.46	2	1004.46	-0.0006	0	34.99	0.00052	K	LLEGEECR	L					Spectrum1434 scans:2012,
2	5	K2C6A_MOUSE	Keratin, type II cytoskeletal 6A OS=Mus musculus GN=Krt6a PE=1 SV=3	237	59641	18	8	16	7	282	1	0	0	356.177	1065.51	3	1065.51	0.0008	1	17.01	0.11	K	YEDEINKR	T					Spectrum1124 scans:1671,
2	5	K2C6A_MOUSE	Keratin, type II cytoskeletal 6A OS=Mus musculus GN=Krt6a PE=1 SV=3	237	59641	18	8	16	7	297	1	0	0	541.803	1081.59	2	1081.59	0	1	51.75	4.1e-05	K	FASFIDKVR	F					Spectrum2087 scans:2730,
2	5	K2C6A_MOUSE	Keratin, type II cytoskeletal 6A OS=Mus musculus GN=Krt6a PE=1 SV=3	237	59641	18	8	16	7	298	1	0	0	361.538	1081.59	3	1081.59	0	1	15.72	0.14	K	FASFIDKVR	F					Spectrum2097 scans:2741,
2	5	K2C6A_MOUSE	Keratin, type II cytoskeletal 6A OS=Mus musculus GN=Krt6a PE=1 SV=3	237	59641	18	8	16	7	317	1	0	1	547.267	1092.52	2	1092.52	-0.0007	0	14.3	0.29	K	AQYEDIAQR	S					Spectrum1542 scans:2131,
2	5	K2C6A_MOUSE	Keratin, type II cytoskeletal 6A OS=Mus musculus GN=Krt6a PE=1 SV=3	237	59641	18	8	16	7	325	1	0	1	366.208	1095.6	3	1095.6	-0.0016	1	18.84	0.059	R	LRSEIDHVK	K					Spectrum1104 scans:1649,
2	5	K2C6A_MOUSE	Keratin, type II cytoskeletal 6A OS=Mus musculus GN=Krt6a PE=1 SV=3	237	59641	18	8	16	7	489	1	0	1	611.818	1221.62	2	1221.62	-0.0016	0	16.04	0.031	R	TAAENEFVTLK	K					Spectrum2138 scans:2786,
2	5	K2C6A_MOUSE	Keratin, type II cytoskeletal 6A OS=Mus musculus GN=Krt6a PE=1 SV=3	237	59641	18	8	16	7	493	2	0	1	408.907	1223.7	3	1223.7	-0.0002	2	5.79	1	R	LRSEIDHVKK	Q					Spectrum933 scans:1461,
2	5	K2C6A_MOUSE	Keratin, type II cytoskeletal 6A OS=Mus musculus GN=Krt6a PE=1 SV=3	237	59641	18	8	16	7	589	1	0	0	651.862	1301.71	2	1301.71	0.0015	0	71.32	5.4e-07	R	SLDLDSIIAEVK	A					Spectrum2695 scans:3402,
2	5	K2C6A_MOUSE	Keratin, type II cytoskeletal 6A OS=Mus musculus GN=Krt6a PE=1 SV=3	237	59641	18	8	16	7	650	1	0	1	450.913	1349.72	3	1349.72	-0.0006	1	44.99	0.0003	R	TAAENEFVTLKK	D					Spectrum1814 scans:2430,
2	5	K2C6A_MOUSE	Keratin, type II cytoskeletal 6A OS=Mus musculus GN=Krt6a PE=1 SV=3	237	59641	18	8	16	7	651	1	0	1	675.867	1349.72	2	1349.72	0.0014	1	75.35	2.5e-07	R	TAAENEFVTLKK	D					Spectrum1817 scans:2433,
2	5	K2C6A_MOUSE	Keratin, type II cytoskeletal 6A OS=Mus musculus GN=Krt6a PE=1 SV=3	237	59641	18	8	16	7	776	1	0	0	728.347	1454.68	2	1454.68	0.0015	1	11.04	0.13	R	SRAEAESWYQTK	Y					Spectrum1649 scans:2248,
2	5	K2C6A_MOUSE	Keratin, type II cytoskeletal 6A OS=Mus musculus GN=Krt6a PE=1 SV=3	237	59641	18	8	16	7	817	2	0	1	498.91	1493.71	3	1493.7	0.0117	1	2.92	1.1	K	SQTSHRGYSASSAR	V					Spectrum1463 scans:2044,
2	6	K2C79_MOUSE	Keratin, type II cytoskeletal 79 OS=Mus musculus GN=Krt79 PE=1 SV=2	166	57802	11	7	9	6	64	1	0	0	414.218	826.422	2	826.423	-0.0003	0	14.12	0.27	K	FASFIDK	V					Spectrum2118 scans:2764,
2	6	K2C79_MOUSE	Keratin, type II cytoskeletal 79 OS=Mus musculus GN=Krt79 PE=1 SV=2	166	57802	11	7	9	6	127	1	0	0	453.738	905.461	2	905.461	0.0001	0	49.83	0.00011	R	FLEQQNK	V					Spectrum1301 scans:1866,
2	6	K2C79_MOUSE	Keratin, type II cytoskeletal 79 OS=Mus musculus GN=Krt79 PE=1 SV=2	166	57802	11	7	9	6	282	1	0	0	356.177	1065.51	3	1065.51	0.0008	1	17.01	0.11	K	YEDEINKR	T					Spectrum1124 scans:1671,
2	6	K2C79_MOUSE	Keratin, type II cytoskeletal 79 OS=Mus musculus GN=Krt79 PE=1 SV=2	166	57802	11	7	9	6	297	1	0	0	541.803	1081.59	2	1081.59	0	1	51.75	4.1e-05	K	FASFIDKVR	F					Spectrum2087 scans:2730,
2	6	K2C79_MOUSE	Keratin, type II cytoskeletal 79 OS=Mus musculus GN=Krt79 PE=1 SV=2	166	57802	11	7	9	6	298	1	0	0	361.538	1081.59	3	1081.59	0	1	15.72	0.14	K	FASFIDKVR	F					Spectrum2097 scans:2741,
2	6	K2C79_MOUSE	Keratin, type II cytoskeletal 79 OS=Mus musculus GN=Krt79 PE=1 SV=2	166	57802	11	7	9	6	404	1	0	0	576.78	1151.55	2	1151.55	0.0002	1	23.92	0.026	K	NKYEDEINK	R					Spectrum1306 scans:1871,
2	6	K2C79_MOUSE	Keratin, type II cytoskeletal 79 OS=Mus musculus GN=Krt79 PE=1 SV=2	166	57802	11	7	9	6	597	1	0	0	436.89	1307.65	3	1307.65	0.0001	2	40.63	0.00068	K	NKYEDEINKR	T					Spectrum1281 scans:1844,
2	6	K2C79_MOUSE	Keratin, type II cytoskeletal 79 OS=Mus musculus GN=Krt79 PE=1 SV=2	166	57802	11	7	9	6	598	1	0	0	654.831	1307.65	2	1307.65	0.001	2	34.95	0.0027	K	NKYEDEINKR	T					Spectrum1284 scans:1847,
2	6	K2C79_MOUSE	Keratin, type II cytoskeletal 79 OS=Mus musculus GN=Krt79 PE=1 SV=2	166	57802	11	7	9	6	622	1	0	1	665.367	1328.72	2	1328.72	-0.0001	0	69.72	9.4e-07	R	NLDLDSIIAEVK	A					Spectrum2689 scans:3395,
2	6	K2C79_MOUSE	Keratin, type II cytoskeletal 79 OS=Mus musculus GN=Krt79 PE=1 SV=2	166	57802	11	7	9	6	776	1	0	0	728.347	1454.68	2	1454.68	0.0015	1	11.04	0.13	K	SRAEAESWYQTK	Y					Spectrum1649 scans:2248,
2	6	K2C79_MOUSE	Keratin, type II cytoskeletal 79 OS=Mus musculus GN=Krt79 PE=1 SV=2	166	57802	11	7	9	6	804	1	0	0	492.941	1475.8	3	1475.8	0.0016	1	23.12	0.028	R	FLEQQNKVLETK	W					Spectrum1749 scans:2358,
2	7	K2C75_MOUSE	Keratin, type II cytoskeletal 75 OS=Mus musculus GN=Krt75 PE=1 SV=1	154	59932	10	6	9	6	64	1	0	0	414.218	826.422	2	826.423	-0.0003	0	14.12	0.27	K	FASFIDK	V					Spectrum2118 scans:2764,
2	7	K2C75_MOUSE	Keratin, type II cytoskeletal 75 OS=Mus musculus GN=Krt75 PE=1 SV=1	154	59932	10	6	9	6	127	1	0	0	453.738	905.461	2	905.461	0.0001	0	49.83	0.00011	R	FLEQQNK	V					Spectrum1301 scans:1866,
2	7	K2C75_MOUSE	Keratin, type II cytoskeletal 75 OS=Mus musculus GN=Krt75 PE=1 SV=1	154	59932	10	6	9	6	212	1	0	0	503.237	1004.46	2	1004.46	-0.0006	0	34.99	0.00052	K	LLEGEECR	L					Spectrum1434 scans:2012,
2	7	K2C75_MOUSE	Keratin, type II cytoskeletal 75 OS=Mus musculus GN=Krt75 PE=1 SV=1	154	59932	10	6	9	6	282	1	0	0	356.177	1065.51	3	1065.51	0.0008	1	17.01	0.11	R	YEDEINKR	A					Spectrum1124 scans:1671,
2	7	K2C75_MOUSE	Keratin, type II cytoskeletal 75 OS=Mus musculus GN=Krt75 PE=1 SV=1	154	59932	10	6	9	6	297	1	0	0	541.803	1081.59	2	1081.59	0	1	51.75	4.1e-05	K	FASFIDKVR	F					Spectrum2087 scans:2730,
2	7	K2C75_MOUSE	Keratin, type II cytoskeletal 75 OS=Mus musculus GN=Krt75 PE=1 SV=1	154	59932	10	6	9	6	298	1	0	0	361.538	1081.59	3	1081.59	0	1	15.72	0.14	K	FASFIDKVR	F					Spectrum2097 scans:2741,
2	7	K2C75_MOUSE	Keratin, type II cytoskeletal 75 OS=Mus musculus GN=Krt75 PE=1 SV=1	154	59932	10	6	9	6	589	1	0	0	651.862	1301.71	2	1301.71	0.0015	0	71.32	5.4e-07	R	SLDLDSIIAEVK	A					Spectrum2695 scans:3402,
2	7	K2C75_MOUSE	Keratin, type II cytoskeletal 75 OS=Mus musculus GN=Krt75 PE=1 SV=1	154	59932	10	6	9	6	776	1	0	0	728.347	1454.68	2	1454.68	0.0015	1	11.04	0.13	R	SRAEAESWYQTK	Y					Spectrum1649 scans:2248,
2	7	K2C75_MOUSE	Keratin, type II cytoskeletal 75 OS=Mus musculus GN=Krt75 PE=1 SV=1	154	59932	10	6	9	6	804	1	0	0	492.941	1475.8	3	1475.8	0.0016	1	23.12	0.028	R	FLEQQNKVLETK	W					Spectrum1749 scans:2358,
2	7	K2C75_MOUSE	Keratin, type II cytoskeletal 75 OS=Mus musculus GN=Krt75 PE=1 SV=1	154	59932	10	6	9	6	823	1	0	1	751.405	1500.8	2	1500.79	0.0058	2	23.58	0.039	K	EEREQIKTLNNK	F					Spectrum2576 scans:3268,
2	8	K22O_MOUSE	Keratin, type II cytoskeletal 2 oral OS=Mus musculus GN=Krt76 PE=1 SV=1	122	63319	9	6	6	5	64	1	0	0	414.218	826.422	2	826.423	-0.0003	0	14.12	0.27	K	FASFIDK	V					Spectrum2118 scans:2764,
2	8	K22O_MOUSE	Keratin, type II cytoskeletal 2 oral OS=Mus musculus GN=Krt76 PE=1 SV=1	122	63319	9	6	6	5	127	1	0	0	453.738	905.461	2	905.461	0.0001	0	49.83	0.00011	R	FLEQQNK	V					Spectrum1301 scans:1866,
2	8	K22O_MOUSE	Keratin, type II cytoskeletal 2 oral OS=Mus musculus GN=Krt76 PE=1 SV=1	122	63319	9	6	6	5	212	1	0	0	503.237	1004.46	2	1004.46	-0.0006	0	34.99	0.00052	K	LLEGEECR	L					Spectrum1434 scans:2012,
2	8	K22O_MOUSE	Keratin, type II cytoskeletal 2 oral OS=Mus musculus GN=Krt76 PE=1 SV=1	122	63319	9	6	6	5	273	1	0	1	533.264	1064.51	2	1064.51	-0.0008	0	37.58	0.00076	K	AQYEDIAQK	S					Spectrum1481 scans:2064,
2	8	K22O_MOUSE	Keratin, type II cytoskeletal 2 oral OS=Mus musculus GN=Krt76 PE=1 SV=1	122	63319	9	6	6	5	274	1	0	1	533.264	1064.51	2	1064.51	0	0	15.32	0.069	K	AQYEDIAQK	S					Spectrum1737 scans:2345,
2	8	K22O_MOUSE	Keratin, type II cytoskeletal 2 oral OS=Mus musculus GN=Krt76 PE=1 SV=1	122	63319	9	6	6	5	275	1	0	1	533.265	1064.51	2	1064.51	0.0009	0	20.02	0.026	K	AQYEDIAQK	S					Spectrum1616 scans:2212,
2	8	K22O_MOUSE	Keratin, type II cytoskeletal 2 oral OS=Mus musculus GN=Krt76 PE=1 SV=1	122	63319	9	6	6	5	297	1	0	0	541.803	1081.59	2	1081.59	0	1	51.75	4.1e-05	K	FASFIDKVR	F					Spectrum2087 scans:2730,
2	8	K22O_MOUSE	Keratin, type II cytoskeletal 2 oral OS=Mus musculus GN=Krt76 PE=1 SV=1	122	63319	9	6	6	5	298	1	0	0	361.538	1081.59	3	1081.59	0	1	15.72	0.14	K	FASFIDKVR	F					Spectrum2097 scans:2741,
2	8	K22O_MOUSE	Keratin, type II cytoskeletal 2 oral OS=Mus musculus GN=Krt76 PE=1 SV=1	122	63319	9	6	6	5	804	1	0	0	492.941	1475.8	3	1475.8	0.0016	1	23.12	0.028	R	FLEQQNKVLETK	W					Spectrum1749 scans:2358,
2	9	K2C72_MOUSE	Keratin, type II cytoskeletal 72 OS=Mus musculus GN=Krt72 PE=3 SV=1	77	57228	5	2	4	2	7	1	0	0	366.698	731.382	2	731.381	0.0007	0	11.72	0.64	R	LDSELR	N					Spectrum1397 scans:1971,
2	9	K2C72_MOUSE	Keratin, type II cytoskeletal 72 OS=Mus musculus GN=Krt72 PE=3 SV=1	77	57228	5	2	4	2	64	1	0	0	414.218	826.422	2	826.423	-0.0003	0	14.12	0.27	K	FASFIDK	V					Spectrum2118 scans:2764,
2	9	K2C72_MOUSE	Keratin, type II cytoskeletal 72 OS=Mus musculus GN=Krt72 PE=3 SV=1	77	57228	5	2	4	2	297	1	0	0	541.803	1081.59	2	1081.59	0	1	51.75	4.1e-05	K	FASFIDKVR	F					Spectrum2087 scans:2730,
2	9	K2C72_MOUSE	Keratin, type II cytoskeletal 72 OS=Mus musculus GN=Krt72 PE=3 SV=1	77	57228	5	2	4	2	298	1	0	0	361.538	1081.59	3	1081.59	0	1	15.72	0.14	K	FASFIDKVR	F					Spectrum2097 scans:2741,
2	9	K2C72_MOUSE	Keratin, type II cytoskeletal 72 OS=Mus musculus GN=Krt72 PE=3 SV=1	77	57228	5	2	4	2	803	1	0	1	738.886	1475.76	2	1475.76	-0.0046	0	46.42	0.00022	R	FLEQQNQVLETK	W					Spectrum2004 scans:2639,
2	10	VIME_MOUSE	Vimentin OS=Mus musculus GN=Vim PE=1 SV=3	59	53712	5	2	5	2	127	1	0	0	453.738	905.461	2	905.461	0.0001	0	49.83	0.00011	R	FLEQQNK	I					Spectrum1301 scans:1866,
2	10	VIME_MOUSE	Vimentin OS=Mus musculus GN=Vim PE=1 SV=3	59	53712	5	2	5	2	308	1	0	1	544.775	1087.54	2	1087.53	0.0092	0	17.33	0.15	R	QDVDNASLAR	L					Spectrum1409 scans:1984,
2	10	VIME_MOUSE	Vimentin OS=Mus musculus GN=Vim PE=1 SV=3	59	53712	5	2	5	2	317	3	0	1	547.267	1092.52	2	1092.52	-0.0007	0	6.16	1.9	K	FADLSEAANR	N					Spectrum1542 scans:2131,
2	10	VIME_MOUSE	Vimentin OS=Mus musculus GN=Vim PE=1 SV=3	59	53712	5	2	5	2	860	1	0	1	767.429	1532.84	2	1532.85	-0.0008	1	27.84	0.0027	R	KVESLQEEIAFLK	K					Spectrum2493 scans:3177,
2	10	VIME_MOUSE	Vimentin OS=Mus musculus GN=Vim PE=1 SV=3	59	53712	5	2	5	2	989	1	0	1	563.614	1687.82	3	1687.82	0.0001	1	11.08	0.091	R	VEVERDNLAEDIMR	L					Spectrum2229 scans:2886,
2		K2C1B_MOUSE	Keratin, type II cytoskeletal 1b OS=Mus musculus GN=Krt77 PE=1 SV=1	205	61379	9	6	6	4	64	1	0	0	414.218	826.422	2	826.423	-0.0003	0	14.12	0.27	K	FASFIDK	V					Spectrum2118 scans:2764,
2		K2C1B_MOUSE	Keratin, type II cytoskeletal 1b OS=Mus musculus GN=Krt77 PE=1 SV=1	205	61379	9	6	6	4	282	1	0	0	356.177	1065.51	3	1065.51	0.0008	1	17.01	0.11	K	YEDEINKR	T					Spectrum1124 scans:1671,
2		K2C1B_MOUSE	Keratin, type II cytoskeletal 1b OS=Mus musculus GN=Krt77 PE=1 SV=1	205	61379	9	6	6	4	297	1	0	0	541.803	1081.59	2	1081.59	0	1	51.75	4.1e-05	K	FASFIDKVR	F					Spectrum2087 scans:2730,
2		K2C1B_MOUSE	Keratin, type II cytoskeletal 1b OS=Mus musculus GN=Krt77 PE=1 SV=1	205	61379	9	6	6	4	298	1	0	0	361.538	1081.59	3	1081.59	0	1	15.72	0.14	K	FASFIDKVR	F					Spectrum2097 scans:2741,
2		K2C1B_MOUSE	Keratin, type II cytoskeletal 1b OS=Mus musculus GN=Krt77 PE=1 SV=1	205	61379	9	6	6	4	404	1	0	0	576.78	1151.55	2	1151.55	0.0002	1	23.92	0.026	K	NKYEDEINK	R					Spectrum1306 scans:1871,
2		K2C1B_MOUSE	Keratin, type II cytoskeletal 1b OS=Mus musculus GN=Krt77 PE=1 SV=1	205	61379	9	6	6	4	597	1	0	0	436.89	1307.65	3	1307.65	0.0001	2	40.63	0.00068	K	NKYEDEINKR	T					Spectrum1281 scans:1844,
2		K2C1B_MOUSE	Keratin, type II cytoskeletal 1b OS=Mus musculus GN=Krt77 PE=1 SV=1	205	61379	9	6	6	4	598	1	0	0	654.831	1307.65	2	1307.65	0.001	2	34.95	0.0027	K	NKYEDEINKR	T					Spectrum1284 scans:1847,
2		K2C1B_MOUSE	Keratin, type II cytoskeletal 1b OS=Mus musculus GN=Krt77 PE=1 SV=1	205	61379	9	6	6	4	801	1	0	0	738.397	1474.78	2	1474.78	0.0006	0	67.23	2e-06	R	FLEQQNQVLQTK	W					Spectrum2066 scans:2707,
2		K2C1B_MOUSE	Keratin, type II cytoskeletal 1b OS=Mus musculus GN=Krt77 PE=1 SV=1	205	61379	9	6	6	4	802	1	0	0	738.397	1474.78	2	1474.78	0.001	0	95	3.2e-09	R	FLEQQNQVLQTK	W					Spectrum1941 scans:2570,
2		K2C71_MOUSE	Keratin, type II cytoskeletal 71 OS=Mus musculus GN=Krt71 PE=1 SV=1	170	57860	6	3	4	2	7	1	0	0	366.698	731.382	2	731.381	0.0007	0	11.72	0.64	R	LDSELR	N					Spectrum1397 scans:1971,
2		K2C71_MOUSE	Keratin, type II cytoskeletal 71 OS=Mus musculus GN=Krt71 PE=1 SV=1	170	57860	6	3	4	2	64	1	0	0	414.218	826.422	2	826.423	-0.0003	0	14.12	0.27	K	FASFIDK	V					Spectrum2118 scans:2764,
2		K2C71_MOUSE	Keratin, type II cytoskeletal 71 OS=Mus musculus GN=Krt71 PE=1 SV=1	170	57860	6	3	4	2	297	1	0	0	541.803	1081.59	2	1081.59	0	1	51.75	4.1e-05	K	FASFIDKVR	F					Spectrum2087 scans:2730,
2		K2C71_MOUSE	Keratin, type II cytoskeletal 71 OS=Mus musculus GN=Krt71 PE=1 SV=1	170	57860	6	3	4	2	298	1	0	0	361.538	1081.59	3	1081.59	0	1	15.72	0.14	K	FASFIDKVR	F					Spectrum2097 scans:2741,
2		K2C71_MOUSE	Keratin, type II cytoskeletal 71 OS=Mus musculus GN=Krt71 PE=1 SV=1	170	57860	6	3	4	2	801	1	0	0	738.397	1474.78	2	1474.78	0.0006	0	67.23	2e-06	R	FLEQQNQVLQTK	W					Spectrum2066 scans:2707,
2		K2C71_MOUSE	Keratin, type II cytoskeletal 71 OS=Mus musculus GN=Krt71 PE=1 SV=1	170	57860	6	3	4	2	802	1	0	0	738.397	1474.78	2	1474.78	0.001	0	95	3.2e-09	R	FLEQQNQVLQTK	W					Spectrum1941 scans:2570,
2		K2C6B_MOUSE	Keratin, type II cytoskeletal 6B OS=Mus musculus GN=Krt6b PE=1 SV=3	159	60627	15	5	14	5	7	1	0	0	366.698	731.382	2	731.381	0.0007	0	11.72	0.64	R	LDSELR	N					Spectrum1397 scans:1971,
2		K2C6B_MOUSE	Keratin, type II cytoskeletal 6B OS=Mus musculus GN=Krt6b PE=1 SV=3	159	60627	15	5	14	5	64	1	0	0	414.218	826.422	2	826.423	-0.0003	0	14.12	0.27	K	FASFIDK	V					Spectrum2118 scans:2764,
2		K2C6B_MOUSE	Keratin, type II cytoskeletal 6B OS=Mus musculus GN=Krt6b PE=1 SV=3	159	60627	15	5	14	5	127	1	0	0	453.738	905.461	2	905.461	0.0001	0	49.83	0.00011	R	FLEQQNK	V					Spectrum1301 scans:1866,
2		K2C6B_MOUSE	Keratin, type II cytoskeletal 6B OS=Mus musculus GN=Krt6b PE=1 SV=3	159	60627	15	5	14	5	160	1	0	0	473.26	944.505	2	944.504	0.0008	1	32.98	0.0054	R	GRLDSELR	N					Spectrum1413 scans:1989,
2		K2C6B_MOUSE	Keratin, type II cytoskeletal 6B OS=Mus musculus GN=Krt6b PE=1 SV=3	159	60627	15	5	14	5	175	1	0	1	486.759	971.503	2	971.504	-0.001	0	17.95	0.12	K	QEIAEINR	M					Spectrum1569 scans:2160,
2		K2C6B_MOUSE	Keratin, type II cytoskeletal 6B OS=Mus musculus GN=Krt6b PE=1 SV=3	159	60627	15	5	14	5	212	1	0	0	503.237	1004.46	2	1004.46	-0.0006	0	34.99	0.00052	K	LLEGEECR	L					Spectrum1434 scans:2012,
2		K2C6B_MOUSE	Keratin, type II cytoskeletal 6B OS=Mus musculus GN=Krt6b PE=1 SV=3	159	60627	15	5	14	5	282	1	0	0	356.177	1065.51	3	1065.51	0.0008	1	17.01	0.11	K	YEDEINKR	T					Spectrum1124 scans:1671,
2		K2C6B_MOUSE	Keratin, type II cytoskeletal 6B OS=Mus musculus GN=Krt6b PE=1 SV=3	159	60627	15	5	14	5	297	1	0	0	541.803	1081.59	2	1081.59	0	1	51.75	4.1e-05	K	FASFIDKVR	F					Spectrum2087 scans:2730,
2		K2C6B_MOUSE	Keratin, type II cytoskeletal 6B OS=Mus musculus GN=Krt6b PE=1 SV=3	159	60627	15	5	14	5	298	1	0	0	361.538	1081.59	3	1081.59	0	1	15.72	0.14	K	FASFIDKVR	F					Spectrum2097 scans:2741,
2		K2C6B_MOUSE	Keratin, type II cytoskeletal 6B OS=Mus musculus GN=Krt6b PE=1 SV=3	159	60627	15	5	14	5	317	1	0	1	547.267	1092.52	2	1092.52	-0.0007	0	14.3	0.29	K	AQYEDIAQR	S					Spectrum1542 scans:2131,
2		K2C6B_MOUSE	Keratin, type II cytoskeletal 6B OS=Mus musculus GN=Krt6b PE=1 SV=3	159	60627	15	5	14	5	325	1	0	1	366.208	1095.6	3	1095.6	-0.0016	1	18.84	0.059	R	LRSEIDHVK	K					Spectrum1104 scans:1649,
2		K2C6B_MOUSE	Keratin, type II cytoskeletal 6B OS=Mus musculus GN=Krt6b PE=1 SV=3	159	60627	15	5	14	5	493	2	0	1	408.907	1223.7	3	1223.7	-0.0002	2	5.79	1	R	LRSEIDHVKK	Q					Spectrum933 scans:1461,
2		K2C6B_MOUSE	Keratin, type II cytoskeletal 6B OS=Mus musculus GN=Krt6b PE=1 SV=3	159	60627	15	5	14	5	589	1	0	0	651.862	1301.71	2	1301.71	0.0015	0	71.32	5.4e-07	R	SLDLDSIIAEVK	A					Spectrum2695 scans:3402,
2		K2C6B_MOUSE	Keratin, type II cytoskeletal 6B OS=Mus musculus GN=Krt6b PE=1 SV=3	159	60627	15	5	14	5	776	1	0	0	728.347	1454.68	2	1454.68	0.0015	1	11.04	0.13	R	SRAEAESWYQTK	Y					Spectrum1649 scans:2248,
2		K2C6B_MOUSE	Keratin, type II cytoskeletal 6B OS=Mus musculus GN=Krt6b PE=1 SV=3	159	60627	15	5	14	5	817	2	0	1	498.91	1493.71	3	1493.7	0.0117	1	2.92	1.1	K	SQTSHRGYSASSAR	V					Spectrum1463 scans:2044,
2		K2C7_MOUSE	Keratin, type II cytoskeletal 7 OS=Mus musculus GN=Krt7 PE=1 SV=1	132	50678	5	3	4	3	64	1	0	0	414.218	826.422	2	826.423	-0.0003	0	14.12	0.27	K	FASFIDK	V					Spectrum2118 scans:2764,
2		K2C7_MOUSE	Keratin, type II cytoskeletal 7 OS=Mus musculus GN=Krt7 PE=1 SV=1	132	50678	5	3	4	3	127	1	0	0	453.738	905.461	2	905.461	0.0001	0	49.83	0.00011	R	FLEQQNK	M					Spectrum1301 scans:1866,
2		K2C7_MOUSE	Keratin, type II cytoskeletal 7 OS=Mus musculus GN=Krt7 PE=1 SV=1	132	50678	5	3	4	3	297	1	0	0	541.803	1081.59	2	1081.59	0	1	51.75	4.1e-05	K	FASFIDKVR	F					Spectrum2087 scans:2730,
2		K2C7_MOUSE	Keratin, type II cytoskeletal 7 OS=Mus musculus GN=Krt7 PE=1 SV=1	132	50678	5	3	4	3	298	1	0	0	361.538	1081.59	3	1081.59	0	1	15.72	0.14	K	FASFIDKVR	F					Spectrum2097 scans:2741,
2		K2C7_MOUSE	Keratin, type II cytoskeletal 7 OS=Mus musculus GN=Krt7 PE=1 SV=1	132	50678	5	3	4	3	556	1	0	1	639.359	1276.7	2	1276.7	-0.0001	0	73.34	3e-07	K	LALDIEIATYR	K					Spectrum2611 scans:3307,
2		K2C8_MOUSE	Keratin, type II cytoskeletal 8 OS=Mus musculus GN=Krt8 PE=1 SV=4	115	54531	9	5	7	4	64	1	0	0	414.218	826.422	2	826.423	-0.0003	0	14.12	0.27	K	FASFIDK	V					Spectrum2118 scans:2764,
2		K2C8_MOUSE	Keratin, type II cytoskeletal 8 OS=Mus musculus GN=Krt8 PE=1 SV=4	115	54531	9	5	7	4	127	1	0	0	453.738	905.461	2	905.461	0.0001	0	49.83	0.00011	R	FLEQQNK	M					Spectrum1301 scans:1866,
2		K2C8_MOUSE	Keratin, type II cytoskeletal 8 OS=Mus musculus GN=Krt8 PE=1 SV=4	115	54531	9	5	7	4	282	1	0	0	356.177	1065.51	3	1065.51	0.0008	1	17.01	0.11	K	YEDEINKR	T					Spectrum1124 scans:1671,
2		K2C8_MOUSE	Keratin, type II cytoskeletal 8 OS=Mus musculus GN=Krt8 PE=1 SV=4	115	54531	9	5	7	4	297	1	0	0	541.803	1081.59	2	1081.59	0	1	51.75	4.1e-05	K	FASFIDKVR	F					Spectrum2087 scans:2730,
2		K2C8_MOUSE	Keratin, type II cytoskeletal 8 OS=Mus musculus GN=Krt8 PE=1 SV=4	115	54531	9	5	7	4	298	1	0	0	361.538	1081.59	3	1081.59	0	1	15.72	0.14	K	FASFIDKVR	F					Spectrum2097 scans:2741,
2		K2C8_MOUSE	Keratin, type II cytoskeletal 8 OS=Mus musculus GN=Krt8 PE=1 SV=4	115	54531	9	5	7	4	404	1	0	0	576.78	1151.55	2	1151.55	0.0002	1	23.92	0.026	K	NKYEDEINK	R					Spectrum1306 scans:1871,
2		K2C8_MOUSE	Keratin, type II cytoskeletal 8 OS=Mus musculus GN=Krt8 PE=1 SV=4	115	54531	9	5	7	4	597	1	0	0	436.89	1307.65	3	1307.65	0.0001	2	40.63	0.00068	K	NKYEDEINKR	T					Spectrum1281 scans:1844,
2		K2C8_MOUSE	Keratin, type II cytoskeletal 8 OS=Mus musculus GN=Krt8 PE=1 SV=4	115	54531	9	5	7	4	598	1	0	0	654.831	1307.65	2	1307.65	0.001	2	34.95	0.0027	K	NKYEDEINKR	T					Spectrum1284 scans:1847,
2		K2C8_MOUSE	Keratin, type II cytoskeletal 8 OS=Mus musculus GN=Krt8 PE=1 SV=4	115	54531	9	5	7	4	1184	6	0	1	941.507	1881	2	1881	0	2	2.05	4.1	K	EQIKSLNNKFASFIDK	V					Spectrum2326 scans:2993,
2		K2C4_MOUSE	Keratin, type II cytoskeletal 4 OS=Mus musculus GN=Krt4 PE=1 SV=2	101	56590	6	4	5	4	64	1	0	0	414.218	826.422	2	826.423	-0.0003	0	14.12	0.27	K	FASFIDK	V					Spectrum2118 scans:2764,
2		K2C4_MOUSE	Keratin, type II cytoskeletal 4 OS=Mus musculus GN=Krt4 PE=1 SV=2	101	56590	6	4	5	4	127	1	0	0	453.738	905.461	2	905.461	0.0001	0	49.83	0.00011	R	FLEQQNK	V					Spectrum1301 scans:1866,
2		K2C4_MOUSE	Keratin, type II cytoskeletal 4 OS=Mus musculus GN=Krt4 PE=1 SV=2	101	56590	6	4	5	4	212	1	0	0	503.237	1004.46	2	1004.46	-0.0006	0	34.99	0.00052	K	LLEGEECR	M					Spectrum1434 scans:2012,
2		K2C4_MOUSE	Keratin, type II cytoskeletal 4 OS=Mus musculus GN=Krt4 PE=1 SV=2	101	56590	6	4	5	4	297	1	0	0	541.803	1081.59	2	1081.59	0	1	51.75	4.1e-05	K	FASFIDKVR	F					Spectrum2087 scans:2730,
2		K2C4_MOUSE	Keratin, type II cytoskeletal 4 OS=Mus musculus GN=Krt4 PE=1 SV=2	101	56590	6	4	5	4	298	1	0	0	361.538	1081.59	3	1081.59	0	1	15.72	0.14	K	FASFIDKVR	F					Spectrum2097 scans:2741,
2		K2C4_MOUSE	Keratin, type II cytoskeletal 4 OS=Mus musculus GN=Krt4 PE=1 SV=2	101	56590	6	4	5	4	804	1	0	0	492.941	1475.8	3	1475.8	0.0016	1	23.12	0.028	R	FLEQQNKVLETK	W					Spectrum1749 scans:2358,
2		GFAP_MOUSE	Glial fibrillary acidic protein OS=Mus musculus GN=Gfap PE=1 SV=4	101	49927	3	2	3	2	127	1	0	0	453.738	905.461	2	905.461	0.0001	0	49.83	0.00011	R	FLEQQNK	A					Spectrum1301 scans:1866,
2		GFAP_MOUSE	Glial fibrillary acidic protein OS=Mus musculus GN=Gfap PE=1 SV=4	101	49927	3	2	3	2	196	9	0	1	495.759	989.503	2	989.503	-0.0002	1	6.49	2.5	R	DGEVIKDSK	Q					Spectrum1032 scans:1570,
2		GFAP_MOUSE	Glial fibrillary acidic protein OS=Mus musculus GN=Gfap PE=1 SV=4	101	49927	3	2	3	2	556	1	0	1	639.359	1276.7	2	1276.7	-0.0001	0	73.34	3e-07	K	LALDIEIATYR	K					Spectrum2611 scans:3307,
2		KRT84_MOUSE	Keratin, type II cuticular Hb4 OS=Mus musculus GN=Krt84 PE=2 SV=2	80	65798	4	2	3	2	64	1	0	0	414.218	826.422	2	826.423	-0.0003	0	14.12	0.27	K	FASFIDK	V					Spectrum2118 scans:2764,
2		KRT84_MOUSE	Keratin, type II cuticular Hb4 OS=Mus musculus GN=Krt84 PE=2 SV=2	80	65798	4	2	3	2	127	1	0	0	453.738	905.461	2	905.461	0.0001	0	49.83	0.00011	R	FLEQQNK	L					Spectrum1301 scans:1866,
2		KRT84_MOUSE	Keratin, type II cuticular Hb4 OS=Mus musculus GN=Krt84 PE=2 SV=2	80	65798	4	2	3	2	297	1	0	0	541.803	1081.59	2	1081.59	0	1	51.75	4.1e-05	K	FASFIDKVR	F					Spectrum2087 scans:2730,
2		KRT84_MOUSE	Keratin, type II cuticular Hb4 OS=Mus musculus GN=Krt84 PE=2 SV=2	80	65798	4	2	3	2	298	1	0	0	361.538	1081.59	3	1081.59	0	1	15.72	0.14	K	FASFIDKVR	F					Spectrum2097 scans:2741,
2		KRT81_MOUSE	Keratin, type II cuticular Hb1 OS=Mus musculus GN=Krt81 PE=2 SV=2	50	54653	1	1	1	1	127	1	0	0	453.738	905.461	2	905.461	0.0001	0	49.83	0.00011	R	FLEQQNK	L					Spectrum1301 scans:1866,
2		NFH_MOUSE	Neurofilament heavy polypeptide OS=Mus musculus GN=Nefh PE=1 SV=3	35	117209	1	1	1	1	212	1	0	0	503.237	1004.46	2	1004.46	-0.0006	0	34.99	0.00052	K	LLEGEECR	I					Spectrum1434 scans:2012,
3	1	ACTB_MOUSE	Actin, cytoplasmic 1 OS=Mus musculus GN=Actb PE=1 SV=1	297	42052	10	7	9	7	35	1	1	1	398.24	794.464	2	794.465	-0.0006	0	15.26	0.077	K	IIAPPER	K					Spectrum1547 scans:2136,
3	1	ACTB_MOUSE	Actin, cytoplasmic 1 OS=Mus musculus GN=Actb PE=1 SV=1	297	42052	10	7	9	7	180	1	1	1	488.728	975.441	2	975.441	0.0001	0	62.51	1.9e-06	K	AGFAGDDAPR	A					Spectrum1482 scans:2065,
3	1	ACTB_MOUSE	Actin, cytoplasmic 1 OS=Mus musculus GN=Actb PE=1 SV=1	297	42052	10	7	9	7	376	1	1	1	566.767	1131.52	2	1131.52	0.0001	0	53.32	1.8e-05	R	GYSFTTTAER	E					Spectrum1825 scans:2442,
3	1	ACTB_MOUSE	Actin, cytoplasmic 1 OS=Mus musculus GN=Actb PE=1 SV=1	297	42052	10	7	9	7	417	1	1	1	581.313	1160.61	2	1160.61	-0.0002	0	39.48	0.0013	K	EITALAPSTMK	I					Spectrum2023 scans:2660,
3	1	ACTB_MOUSE	Actin, cytoplasmic 1 OS=Mus musculus GN=Actb PE=1 SV=1	297	42052	10	7	9	7	418	1	1	1	581.318	1160.62	2	1160.61	0.0107	0	5.95	0.39	K	EITALAPSTMK	I					Spectrum2242 scans:2901,
3	1	ACTB_MOUSE	Actin, cytoplasmic 1 OS=Mus musculus GN=Actb PE=1 SV=1	297	42052	10	7	9	7	461	1	1	1	599.765	1197.52	2	1197.52	0.0005	0	63.15	9.2e-07	K	DSYVGDEAQSK	R					Spectrum1341 scans:1910,
3	1	ACTB_MOUSE	Actin, cytoplasmic 1 OS=Mus musculus GN=Actb PE=1 SV=1	297	42052	10	7	9	7	657	1	1	1	677.816	1353.62	2	1353.62	0.0006	1	44.88	0.00019	K	DSYVGDEAQSKR	G					Spectrum1226 scans:1783,
3	1	ACTB_MOUSE	Actin, cytoplasmic 1 OS=Mus musculus GN=Actb PE=1 SV=1	297	42052	10	7	9	7	1083	1	1	1	895.951	1789.89	2	1789.88	0.0021	0	106.87	2e-10	K	SYELPDGQVITIGNER	F					Spectrum2521 scans:3208,
3	1	ACTB_MOUSE	Actin, cytoplasmic 1 OS=Mus musculus GN=Actb PE=1 SV=1	297	42052	10	7	9	7	1247	1	1	1	977.537	1953.06	2	1953.06	0.0029	0	43.46	0.00023	R	VAPEEHPVLLTEAPLNPK	A					Spectrum2218 scans:2874,
3	1	ACTB_MOUSE	Actin, cytoplasmic 1 OS=Mus musculus GN=Actb PE=1 SV=1	297	42052	10	7	9	7	1452	1	1	1	1108.04	2214.06	2	2214.06	0.0006	0	11.63	0.081	K	DLYANTVLSGGTTMYPGIADR	M					Spectrum2616 scans:3312,
3		ACTA_MOUSE	Actin, aortic smooth muscle OS=Mus musculus GN=Acta2 PE=1 SV=1	238	42381	7	5	6	5	35	1	0	1	398.24	794.464	2	794.465	-0.0006	0	15.26	0.077	K	IIAPPER	K					Spectrum1547 scans:2136,
3		ACTA_MOUSE	Actin, aortic smooth muscle OS=Mus musculus GN=Acta2 PE=1 SV=1	238	42381	7	5	6	5	180	1	0	1	488.728	975.441	2	975.441	0.0001	0	62.51	1.9e-06	K	AGFAGDDAPR	A					Spectrum1482 scans:2065,
3		ACTA_MOUSE	Actin, aortic smooth muscle OS=Mus musculus GN=Acta2 PE=1 SV=1	238	42381	7	5	6	5	417	1	0	1	581.313	1160.61	2	1160.61	-0.0002	0	39.48	0.0013	K	EITALAPSTMK	I					Spectrum2023 scans:2660,
3		ACTA_MOUSE	Actin, aortic smooth muscle OS=Mus musculus GN=Acta2 PE=1 SV=1	238	42381	7	5	6	5	418	1	0	1	581.318	1160.62	2	1160.61	0.0107	0	5.95	0.39	K	EITALAPSTMK	I					Spectrum2242 scans:2901,
3		ACTA_MOUSE	Actin, aortic smooth muscle OS=Mus musculus GN=Acta2 PE=1 SV=1	238	42381	7	5	6	5	461	1	0	1	599.765	1197.52	2	1197.52	0.0005	0	63.15	9.2e-07	K	DSYVGDEAQSK	R					Spectrum1341 scans:1910,
3		ACTA_MOUSE	Actin, aortic smooth muscle OS=Mus musculus GN=Acta2 PE=1 SV=1	238	42381	7	5	6	5	657	1	0	1	677.816	1353.62	2	1353.62	0.0006	1	44.88	0.00019	K	DSYVGDEAQSKR	G					Spectrum1226 scans:1783,
3		ACTA_MOUSE	Actin, aortic smooth muscle OS=Mus musculus GN=Acta2 PE=1 SV=1	238	42381	7	5	6	5	1083	1	0	1	895.951	1789.89	2	1789.88	0.0021	0	106.87	2e-10	K	SYELPDGQVITIGNER	F					Spectrum2521 scans:3208,
3		ACTBL_MOUSE	Beta-actin-like protein 2 OS=Mus musculus GN=Actbl2 PE=1 SV=1	107	42319	3	1	3	1	35	1	0	1	398.24	794.464	2	794.465	-0.0006	0	15.26	0.077	K	IIAPPER	K					Spectrum1547 scans:2136,
3		ACTBL_MOUSE	Beta-actin-like protein 2 OS=Mus musculus GN=Actbl2 PE=1 SV=1	107	42319	3	1	3	1	1083	1	0	1	895.951	1789.89	2	1789.88	0.0021	0	106.87	2e-10	R	SYELPDGQVITIGNER	F					Spectrum2521 scans:3208,
3		ACTBL_MOUSE	Beta-actin-like protein 2 OS=Mus musculus GN=Actbl2 PE=1 SV=1	107	42319	3	1	3	1	1247	2	0	1	977.537	1953.06	2	1953.06	0.0029	0	9.32	0.61	R	VAPDEHPILLTEAPLNPK	I					Spectrum2218 scans:2874,
4	1	RS27A_MOUSE	Ubiquitin-40S ribosomal protein S27a OS=Mus musculus GN=Rps27a PE=1 SV=2	175	18282	11	11	8	8	23	1	1	1	383.22	764.426	2	764.426	0.0003	0	31.32	0.0029	-	MQIFVK	T					Spectrum2074 scans:2716,
4	1	RS27A_MOUSE	Ubiquitin-40S ribosomal protein S27a OS=Mus musculus GN=Rps27a PE=1 SV=2	175	18282	11	11	8	8	283	1	1	1	534.314	1066.61	2	1066.61	0.0001	0	45.8	0.0001	K	ESTLHLVLR	L					Spectrum2075 scans:2717,
4	1	RS27A_MOUSE	Ubiquitin-40S ribosomal protein S27a OS=Mus musculus GN=Rps27a PE=1 SV=2	175	18282	11	11	8	8	295	1	1	1	541.28	1080.55	2	1080.55	0	0	36.62	0.0019	R	TLSDYNIQK	E					Spectrum1726 scans:2333,
4	1	RS27A_MOUSE	Ubiquitin-40S ribosomal protein S27a OS=Mus musculus GN=Rps27a PE=1 SV=2	175	18282	11	11	8	8	845	1	1	1	508.599	1522.77	3	1522.77	-0.0002	1	24.71	0.017	K	IQDKEGIPPDQQR	L					Spectrum1234 scans:1792,
4	1	RS27A_MOUSE	Ubiquitin-40S ribosomal protein S27a OS=Mus musculus GN=Rps27a PE=1 SV=2	175	18282	11	11	8	8	846	1	1	1	508.599	1522.77	3	1522.77	-0.0001	1	24.96	0.0084	K	IQDKEGIPPDQQR	L					Spectrum1577 scans:2169,
4	1	RS27A_MOUSE	Ubiquitin-40S ribosomal protein S27a OS=Mus musculus GN=Rps27a PE=1 SV=2	175	18282	11	11	8	8	1019	1	1	1	574.975	1721.9	3	1721.91	-0.0016	2	20.71	0.012	K	AKIQDKEGIPPDQQR	L					Spectrum1197 scans:1751,
4	1	RS27A_MOUSE	Ubiquitin-40S ribosomal protein S27a OS=Mus musculus GN=Rps27a PE=1 SV=2	175	18282	11	11	8	8	1020	1	1	1	574.976	1721.91	3	1721.91	-0.0009	2	20.39	0.018	K	AKIQDKEGIPPDQQR	L					Spectrum1467 scans:2048,
4	1	RS27A_MOUSE	Ubiquitin-40S ribosomal protein S27a OS=Mus musculus GN=Rps27a PE=1 SV=2	175	18282	11	11	8	8	1067	1	1	1	593.967	1778.88	3	1778.88	0.0005	1	17.01	0.036	K	QLEDGRTLSDYNIQK	E					Spectrum1880 scans:2502,
4	1	RS27A_MOUSE	Ubiquitin-40S ribosomal protein S27a OS=Mus musculus GN=Rps27a PE=1 SV=2	175	18282	11	11	8	8	1081	1	1	1	894.47	1786.92	2	1786.92	0.005	0	61.08	5.7e-06	K	TITLEVEPSDTIENVK	A					Spectrum2378 scans:3050,
4	1	RS27A_MOUSE	Ubiquitin-40S ribosomal protein S27a OS=Mus musculus GN=Rps27a PE=1 SV=2	175	18282	11	11	8	8	1288	1	1	1	663.025	1986.05	3	1986.05	0.0008	1	32.66	0.0018	K	TITLEVEPSDTIENVKAK	I					Spectrum2201 scans:2856,
4	1	RS27A_MOUSE	Ubiquitin-40S ribosomal protein S27a OS=Mus musculus GN=Rps27a PE=1 SV=2	175	18282	11	11	8	8	1289	1	1	1	994.036	1986.06	2	1986.05	0.0045	1	40.94	0.00062	K	TITLEVEPSDTIENVKAK	I					Spectrum2205 scans:2860,
5	1	DESP_MOUSE	Desmoplakin OS=Mus musculus GN=Dsp PE=1 SV=1	150	335158	12	7	12	7	48	3	1	1	411.247	820.479	2	820.481	-0.0012	1	11.16	0.33	K	IIEYKR	Q					Spectrum1316 scans:1882,
5	1	DESP_MOUSE	Desmoplakin OS=Mus musculus GN=Dsp PE=1 SV=1	150	335158	12	7	12	7	141	1	1	1	459.748	917.482	2	917.482	0.0004	0	27.16	0.022	R	ISTEEAIR	K					Spectrum1520 scans:2106,
5	1	DESP_MOUSE	Desmoplakin OS=Mus musculus GN=Dsp PE=1 SV=1	150	335158	12	7	12	7	155	1	1	1	470.8	939.586	2	939.587	-0.001	0	15.71	0.051	R	SNKPIILR	A					Spectrum1487 scans:2070,
5	1	DESP_MOUSE	Desmoplakin OS=Mus musculus GN=Dsp PE=1 SV=1	150	335158	12	7	12	7	231	1	1	1	513.738	1025.46	2	1025.46	0.0006	0	42.31	0.0002	K	FGDSNTVMR	F					Spectrum1657 scans:2257,
5	1	DESP_MOUSE	Desmoplakin OS=Mus musculus GN=Dsp PE=1 SV=1	150	335158	12	7	12	7	251	1	1	1	523.285	1044.56	2	1044.56	-0.0003	0	30.72	0.0013	R	GIVDSITGQR	L					Spectrum2089 scans:2732,
5	1	DESP_MOUSE	Desmoplakin OS=Mus musculus GN=Dsp PE=1 SV=1	150	335158	12	7	12	7	355	1	1	1	560.787	1119.56	2	1119.56	-0.0007	0	12.74	0.064	R	SMVEDITGLR	L					Spectrum2377 scans:3049,
5	1	DESP_MOUSE	Desmoplakin OS=Mus musculus GN=Dsp PE=1 SV=1	150	335158	12	7	12	7	356	1	1	1	560.809	1119.6	2	1119.6	0.0005	1	7.69	0.83	R	GLIDRDLYR	S					Spectrum1978 scans:2610,
5	1	DESP_MOUSE	Desmoplakin OS=Mus musculus GN=Dsp PE=1 SV=1	150	335158	12	7	12	7	380	2	1	1	570.258	1138.5	2	1138.51	-0.0102	1	1.47	2.2	K	ACGSETMQKK	Q					Spectrum1013 scans:1549,
5	1	DESP_MOUSE	Desmoplakin OS=Mus musculus GN=Dsp PE=1 SV=1	150	335158	12	7	12	7	548	1	1	1	636.357	1270.7	2	1270.7	0.0002	0	35.81	0.0014	R	QLQNIIQATSR	E					Spectrum2086 scans:2729,
5	1	DESP_MOUSE	Desmoplakin OS=Mus musculus GN=Dsp PE=1 SV=1	150	335158	12	7	12	7	695	1	1	1	458.584	1372.73	3	1372.73	-0.0018	2	16.2	0.088	K	TIQDKNKEIER	L					Spectrum962 scans:1493,
5	1	DESP_MOUSE	Desmoplakin OS=Mus musculus GN=Dsp PE=1 SV=1	150	335158	12	7	12	7	865	1	1	1	769.944	1537.87	2	1537.87	0.0011	0	52.37	2.1e-05	R	LLEAQIATGGIIDPK	E					Spectrum2447 scans:3126,
5	1	DESP_MOUSE	Desmoplakin OS=Mus musculus GN=Dsp PE=1 SV=1	150	335158	12	7	12	7	987	1	1	1	843.478	1684.94	2	1684.94	0.0051	0	56.55	1.4e-05	K	ITNLTQQLEQASIVK	K					Spectrum2496 scans:3180,
6	1	ENOA_MOUSE	Alpha-enolase OS=Mus musculus GN=Eno1 PE=1 SV=3	134	47453	8	5	8	5	1	5	1	1	352.708	703.402	2	703.402	0.0004	0	7.72	1.4	K	GVPLYR	H					Spectrum1703 scans:2308,
6	1	ENOA_MOUSE	Alpha-enolase OS=Mus musculus GN=Eno1 PE=1 SV=3	134	47453	8	5	8	5	119	1	1	1	450.282	898.549	2	898.549	0.0002	0	13.78	0.15	K	TIAPALVSK	K					Spectrum1832 scans:2450,
6	1	ENOA_MOUSE	Alpha-enolase OS=Mus musculus GN=Eno1 PE=1 SV=3	134	47453	8	5	8	5	125	1	1	1	452.735	903.455	2	903.455	0.0004	0	38.49	0.0014	R	IEEELGSK	A					Spectrum1384 scans:1957,
6	1	ENOA_MOUSE	Alpha-enolase OS=Mus musculus GN=Eno1 PE=1 SV=3	134	47453	8	5	8	5	389	1	1	1	572.312	1142.61	2	1142.61	0.0007	0	42.7	0.00055	R	IGAEVYHNLK	N					Spectrum1632 scans:2230,
6	1	ENOA_MOUSE	Alpha-enolase OS=Mus musculus GN=Eno1 PE=1 SV=3	134	47453	8	5	8	5	731	1	1	1	703.863	1405.71	2	1405.71	0.0019	0	58.32	1.5e-05	R	GNPTVEVDLYTAK	G					Spectrum2432 scans:3110,
6	1	ENOA_MOUSE	Alpha-enolase OS=Mus musculus GN=Eno1 PE=1 SV=3	134	47453	8	5	8	5	1097	1	1	1	902.977	1803.94	2	1803.94	0.0023	0	4.24	0.4	R	AAVPSGASTGIYEALELR	D					Spectrum2609 scans:3304,
6	1	ENOA_MOUSE	Alpha-enolase OS=Mus musculus GN=Eno1 PE=1 SV=3	134	47453	8	5	8	5	1111	1	1	1	609.624	1825.85	3	1825.85	0.0018	2	44.06	0.0001	R	SGKYDLDFKSPDDPSR	Y					Spectrum1847 scans:2466,
6	1	ENOA_MOUSE	Alpha-enolase OS=Mus musculus GN=Eno1 PE=1 SV=3	134	47453	8	5	8	5	1257	1	1	1	980.97	1959.92	2	1959.92	0.0071	0	32.05	0.0013	K	DATNVGDEGGFAPNILENK	E					Spectrum2449 scans:3128,
6		ENOG_MOUSE	Gamma-enolase OS=Mus musculus GN=Eno2 PE=1 SV=2	58	47609	3	1	3	1	177	6	0	1	487.269	972.524	2	972.524	0.0001	1	7.44	1.4	R	IERAVEEK	A					Spectrum1971 scans:2603,
6		ENOG_MOUSE	Gamma-enolase OS=Mus musculus GN=Eno2 PE=1 SV=2	58	47609	3	1	3	1	731	1	0	1	703.863	1405.71	2	1405.71	0.0019	0	58.32	1.5e-05	R	GNPTVEVDLYTAK	G					Spectrum2432 scans:3110,
6		ENOG_MOUSE	Gamma-enolase OS=Mus musculus GN=Eno2 PE=1 SV=2	58	47609	3	1	3	1	1097	1	0	1	902.977	1803.94	2	1803.94	0.0023	0	4.24	0.4	R	AAVPSGASTGIYEALELR	D					Spectrum2609 scans:3304,
7	1	TPIS_MOUSE	Triosephosphate isomerase OS=Mus musculus GN=Tpi1 PE=1 SV=4	99	32684	5	3	4	3	83	1	1	1	425.737	849.459	2	849.46	-0.0009	0	18.93	0.017	K	VVFEQTK	V					Spectrum1505 scans:2090,
7	1	TPIS_MOUSE	Triosephosphate isomerase OS=Mus musculus GN=Tpi1 PE=1 SV=4	99	32684	5	3	4	3	619	1	1	1	663.84	1325.67	2	1325.66	0.0009	0	85.58	1.3e-08	R	IIYGGSVTGATCK	E					Spectrum1783 scans:2396,
7	1	TPIS_MOUSE	Triosephosphate isomerase OS=Mus musculus GN=Tpi1 PE=1 SV=4	99	32684	5	3	4	3	790	1	1	1	489.579	1465.72	3	1465.72	0	0	16.49	0.072	K	TATPQQAQEVHEK	L					Spectrum1068 scans:1609,
7	1	TPIS_MOUSE	Triosephosphate isomerase OS=Mus musculus GN=Tpi1 PE=1 SV=4	99	32684	5	3	4	3	1031	1	1	1	434.732	1734.9	4	1734.9	-0.0034	1	30.83	0.008	K	TATPQQAQEVHEKLR	G					Spectrum1356 scans:1926,
7	1	TPIS_MOUSE	Triosephosphate isomerase OS=Mus musculus GN=Tpi1 PE=1 SV=4	99	32684	5	3	4	3	1032	1	1	1	579.308	1734.9	3	1734.9	0.0001	1	9.64	0.2	K	TATPQQAQEVHEKLR	G					Spectrum1355 scans:1925,
8	1	1433Z_MOUSE	14-3-3 protein zeta/delta OS=Mus musculus GN=Ywhaz PE=1 SV=1	80	27925	1	1	1	1	873	1	1	1	774.861	1547.71	2	1547.71	0.0016	0	80.26	4.5e-08	K	SVTEQGAELSNEER	N					Spectrum1575 scans:2167,
9	1	GELS_MOUSE	Gelsolin OS=Mus musculus GN=Gsn PE=1 SV=3	78	86287	2	2	2	2	551	1	1	1	638.362	1274.71	2	1274.71	0.0004	0	36.93	0.00034	K	HVVPNEVVVQR	L					Spectrum1573 scans:2165,
9	1	GELS_MOUSE	Gelsolin OS=Mus musculus GN=Gsn PE=1 SV=3	78	86287	2	2	2	2	1113	1	1	1	915.487	1828.96	2	1828.96	0.0027	0	56.77	4.8e-06	R	QTQVSVLPEGGETPLFK	Q					Spectrum2509 scans:3194,
10	1	KV2A7_MOUSE	Ig kappa chain V-II region 26-10 OS=Mus musculus PE=1 SV=1	74	12379	1	1	1	1	590	1	1	1	652.312	1302.61	2	1302.61	0.0009	0	74.08	2.1e-07	R	FSGSGSGTDFTLK	I					Spectrum2062 scans:2703,
11	1	LDHB_MOUSE	L-lactate dehydrogenase B chain OS=Mus musculus GN=Ldhb PE=1 SV=2	68	36834	2	1	2	1	446	1	1	1	593.828	1185.64	2	1185.64	0.0059	1	5.4	0.77	K	LKDDEVAQLR	K					Spectrum2524 scans:3211,
11	1	LDHB_MOUSE	L-lactate dehydrogenase B chain OS=Mus musculus GN=Ldhb PE=1 SV=2	68	36834	2	1	2	1	520	1	1	1	624.804	1247.59	2	1247.59	0.0011	0	67.52	1.2e-06	R	VIGSGCNLDSAR	F					Spectrum1596 scans:2190,
12	1	HBA_MOUSE	Hemoglobin subunit alpha OS=Mus musculus GN=Hba PE=1 SV=2	62	15133	2	2	1	1	853	1	1	1	510.583	1528.73	3	1528.73	0.0002	0	50.2	6e-05	K	IGGHGAEYGAEALER	M					Spectrum1686 scans:2289,
12	1	HBA_MOUSE	Hemoglobin subunit alpha OS=Mus musculus GN=Hba PE=1 SV=2	62	15133	2	2	1	1	854	1	1	1	765.372	1528.73	2	1528.73	0.0022	0	32.23	0.0037	K	IGGHGAEYGAEALER	M					Spectrum1688 scans:2291,
13	1	SH3L3_MOUSE	SH3 domain-binding glutamic acid-rich-like protein 3 OS=Mus musculus GN=Sh3bgrl3 PE=1 SV=1	59	10527	1	1	1	1	263	1	1	1	528.769	1055.52	2	1055.52	-0.0002	0	59.4	6.5e-06	R	VYSTSVTGSR	E					Spectrum1362 scans:1933,
14	1	ALBU_MOUSE	Serum albumin OS=Mus musculus GN=Alb PE=1 SV=3	59	70700	2	1	2	1	227	1	1	1	510.292	1018.57	2	1018.57	-0.0009	1	58.89	7.6e-06	R	AFKAWAVAR	L					Spectrum1904 scans:2529,
14	1	ALBU_MOUSE	Serum albumin OS=Mus musculus GN=Alb PE=1 SV=3	59	70700	2	1	2	1	400	2	1	1	575.311	1148.61	2	1148.61	-0.0002	0	7.79	0.19	K	LVQEVTDFAK	T					Spectrum2122 scans:2769,
15	1	ALDOA_MOUSE	Fructose-bisphosphate aldolase A OS=Mus musculus GN=Aldoa PE=1 SV=2	52	39787	1	1	1	1	626	1	1	1	666.855	1331.69	2	1331.69	0.0013	0	52.33	3.8e-05	K	GILAADESTGSIAK	R					Spectrum1954 scans:2584,
16	1	IGH1M_MOUSE	Ig gamma-1 chain C region, membrane-bound form OS=Mus musculus GN=Ighg1 PE=1 SV=2	48	44043	1	1	1	1	515	1	1	1	622.338	1242.66	2	1242.66	0.0008	0	48.45	8.7e-05	R	VNSAAFPAPIEK	T					Spectrum2044 scans:2683,
17	1	S10A6_MOUSE	Protein S100-A6 OS=Mus musculus GN=S100a6 PE=1 SV=3	47	10101	1	1	1	1	136	1	1	1	458.248	914.482	2	914.482	-0.0004	0	47.22	0.00014	K	LQDAEIAR	L					Spectrum1457 scans:2037,
18	1	1433S_MOUSE	14-3-3 protein sigma OS=Mus musculus GN=Sfn PE=1 SV=2	47	27803	2	2	2	2	124	1	1	1	452.26	902.506	2	902.507	-0.0014	0	30.54	0.01	R	VLSSIEQK	S					Spectrum1459 scans:2039,
18	1	1433S_MOUSE	14-3-3 protein sigma OS=Mus musculus GN=Sfn PE=1 SV=2	47	27803	2	2	2	2	789	1	1	1	489.26	1464.76	3	1464.76	-0.0001	2	38.8	0.0012	R	YLAEVATGDDKKR	I					Spectrum1342 scans:1911,
18		1433B_MOUSE	14-3-3 protein beta/alpha OS=Mus musculus GN=Ywhab PE=1 SV=3	31	28183	1	1	1	1	124	1	0	1	452.26	902.506	2	902.507	-0.0014	0	30.54	0.01	R	VISSIEQK	T					Spectrum1459 scans:2039,
19	1	FIBB_MOUSE	Fibrinogen beta chain OS=Mus musculus GN=Fgb PE=1 SV=1	46	55402	1	1	1	1	184	1	1	1	490.725	979.436	2	979.436	-0.0001	0	46.29	6.8e-05	R	QDGSVDFGR	K					Spectrum1611 scans:2207,
20	1	PLSL_MOUSE	Plastin-2 OS=Mus musculus GN=Lcp1 PE=1 SV=4	44	70732	2	1	2	1	348	2	1	1	559.296	1116.58	2	1116.58	0.0027	0	0.69	1.1	K	AACLPLPGYR	V					Spectrum2277 scans:2939,
20	1	PLSL_MOUSE	Plastin-2 OS=Mus musculus GN=Lcp1 PE=1 SV=4	44	70732	2	1	2	1	901	1	1	1	793.428	1584.84	2	1584.84	0.001	0	43.69	0.00015	R	VYALPEDLVEVNPK	M					Spectrum2539 scans:3227,
21	1	PLAK_MOUSE	Junction plakoglobin OS=Mus musculus GN=Jup PE=1 SV=3	40	82490	4	2	4	2	13	1	1	1	372.716	743.417	2	743.418	-0.0003	0	24.07	0.044	R	LADGLQK	M					Spectrum1343 scans:1912,
21	1	PLAK_MOUSE	Junction plakoglobin OS=Mus musculus GN=Jup PE=1 SV=3	40	82490	4	2	4	2	292	1	1	1	537.802	1073.59	2	1073.59	-0.0013	0	15.52	0.18	K	AAMIVNQLSK	K					Spectrum1998 scans:2632,
21	1	PLAK_MOUSE	Junction plakoglobin OS=Mus musculus GN=Jup PE=1 SV=3	40	82490	4	2	4	2	307	1	1	1	544.329	1086.64	2	1086.64	0.0006	0	8.82	0.29	R	LNYGIPAIVK	L					Spectrum2436 scans:3114,
21	1	PLAK_MOUSE	Junction plakoglobin OS=Mus musculus GN=Jup PE=1 SV=3	40	82490	4	2	4	2	655	1	1	1	676.809	1351.6	2	1351.6	0.0002	0	36.6	0.00086	R	TMQNTSDLDTAR	C					Spectrum1486 scans:2069,
22	1	FABP5_MOUSE	Fatty acid-binding protein, epidermal OS=Mus musculus GN=Fabp5 PE=1 SV=3	40	15470	1	1	1	1	262	1	1	1	528.332	1054.65	2	1054.65	0	1	40	0.00027	K	ELGVGLALRK	M					Spectrum1973 scans:2605,
23	1	HVM17_MOUSE	Ig heavy chain V region MOPC 47A OS=Mus musculus PE=1 SV=1	38	13081	2	2	2	2	72	1	1	1	418.74	835.466	2	835.466	-0.0006	1	30.09	0.0056	K	GRFTISR	B					Spectrum1438 scans:2016,
23	1	HVM17_MOUSE	Ig heavy chain V region MOPC 47A OS=Mus musculus PE=1 SV=1	38	13081	2	2	2	2	850	1	1	1	763.42	1524.83	2	1524.83	0.0002	0	27.1	0.0083	K	LVESGGGLVQPGGSLR	L					Spectrum2050 scans:2689,
23		HVM16_MOUSE	Ig heavy chain V region MOPC 21 (Fragment) OS=Mus musculus PE=1 SV=1	30	15232	1	1	1	1	72	1	0	1	418.74	835.466	2	835.466	-0.0006	1	30.09	0.0056	K	GRFTISR	D					Spectrum1438 scans:2016,
23		HVM18_MOUSE	Ig heavy chain V regions TEPC 15/S107/HPCM1/HPCM2/HPCM3 OS=Mus musculus PE=1 SV=1	27	13883	1	1	1	1	850	1	0	1	763.42	1524.83	2	1524.83	0.0002	0	27.1	0.0083	K	LVESGGGLVQPGGSLR	L					Spectrum2050 scans:2689,
24	1	NINL_MOUSE	Ninein-like protein OS=Mus musculus GN=Ninl PE=1 SV=3	38	159280	2	1	2	1	394	1	1	1	573.795	1145.58	2	1145.59	-0.0102	1	37.68	0.0019	K	NCVLEEKVR	A					Spectrum1734 scans:2342,
24	1	NINL_MOUSE	Ninein-like protein OS=Mus musculus GN=Ninl PE=1 SV=3	38	159280	2	1	2	1	1248	6	1	1	652.305	1953.89	3	1953.89	0.0028	1	2.69	2.4	R	SEVEMERELFWEQAR	R	Oxidation (M)	0.000010000000000.0			Spectrum1507 scans:2092,
25	1	H2A1F_MOUSE	Histone H2A type 1-F OS=Mus musculus GN=Hist1h2af PE=1 SV=3	38	14153	1	1	1	1	158	1	1	1	472.769	943.524	2	943.524	-0.0002	0	37.67	0.0018	R	AGLQFPVGR	V					Spectrum2226 scans:2883,
26	1	HEPH_MOUSE	Hephaestin OS=Mus musculus GN=Heph PE=1 SV=3	35	130496	1	1	1	1	229	1	1	1	511.767	1021.52	2	1021.52	-0.0002	0	35.48	0.0016	R	GLTVYQGER	V					Spectrum1422 scans:1999,
27	1	SH321_MOUSE	SH3 domain-containing protein 21 OS=Mus musculus GN=Sh3d21 PE=1 SV=1	33	60686	2	1	2	1	330	1	1	1	550.837	1099.66	2	1099.66	0.0001	1	33.49	0.0015	R	SRLELLELK	L					Spectrum2261 scans:2922,
27	1	SH321_MOUSE	SH3 domain-containing protein 21 OS=Mus musculus GN=Sh3d21 PE=1 SV=1	33	60686	2	1	2	1	2335	1	1	1	1237.41	4945.61	4	4945.6	0.0109	2	2.46	0.88	R	AGPQKQVLPQESAPTPQVPHTIQQMPVPEEAPTLHPLTPLTSPKSK	N	Oxidation (M)	0.0000000000000000000000001000000000000000000000.0			Spectrum105 scans:550,
28	1	INSRR_MOUSE	Insulin receptor-related protein OS=Mus musculus GN=Insrr PE=1 SV=2	30	147291	3	1	2	1	194	2	0	1	495.272	988.53	2	988.53	0	1	16.64	0.24	R	SEVTELRR	L					Spectrum1431 scans:2009,
28	1	INSRR_MOUSE	Insulin receptor-related protein OS=Mus musculus GN=Insrr PE=1 SV=2	30	147291	3	1	2	1	195	1	0	1	495.272	988.53	2	988.53	0.0001	1	29.79	0.011	R	SEVTELRR	L					Spectrum1276 scans:1838,
28	1	INSRR_MOUSE	Insulin receptor-related protein OS=Mus musculus GN=Insrr PE=1 SV=2	30	147291	3	1	2	1	929	4	1	1	542.964	1625.87	3	1625.89	-0.0142	2	2.39	4.3	R	VEFLKEASVMKAFK	C					Spectrum2065 scans:2706,
29	1	AGFG1_MOUSE	Arf-GAP domain and FG repeat-containing protein 1 OS=Mus musculus GN=Agfg1 PE=1 SV=2	30	58292	1	1	1	1	111	1	1	1	446.731	891.448	2	891.445	0.0034	0	29.76	0.01	R	SSAIPDFR	D					Spectrum1452 scans:2032,
30	1	HS71A_MOUSE	Heat shock 70 kDa protein 1A OS=Mus musculus GN=Hspa1a PE=1 SV=2	30	70321	2	2	2	2	810	1	1	1	744.355	1486.7	2	1486.69	0.0021	0	27.89	0.0029	R	TTPSYVAFTDTER	L					Spectrum2168 scans:2819,
30	1	HS71A_MOUSE	Heat shock 70 kDa protein 1A OS=Mus musculus GN=Hspa1a PE=1 SV=2	30	70321	2	2	2	2	988	1	1	1	844.456	1686.9	2	1686.89	0.0039	0	15.82	0.033	R	IINEPTAAAIAYGLDR	T					Spectrum2544 scans:3233,
30		HS71L_MOUSE	Heat shock 70 kDa protein 1-like OS=Mus musculus GN=Hspa1l PE=1 SV=4	28	70992	1	1	1	1	810	1	0	1	744.355	1486.7	2	1486.69	0.0021	0	27.89	0.0029	R	TTPSYVAFTDTER	L					Spectrum2168 scans:2819,
31	1	DSG1A_MOUSE	Desmoglein-1-alpha OS=Mus musculus GN=Dsg1a PE=2 SV=2	29	115551	2	1	2	1	779	1	1	1	486.583	1456.73	3	1456.73	-0.0004	2	10.48	0.18	R	EGEDNSKRNPIAK	I					Spectrum902 scans:1427,
31	1	DSG1A_MOUSE	Desmoglein-1-alpha OS=Mus musculus GN=Dsg1a PE=2 SV=2	29	115551	2	1	2	1	1212	1	1	1	639.339	1915	3	1915	-0.0021	1	28.93	0.006	K	IIRQEPSDSPMFIINR	K					Spectrum2304 scans:2969,
32	1	SIA8F_MOUSE	Alpha-2,8-sialyltransferase 8F OS=Mus musculus GN=St8sia6 PE=1 SV=1	28	45969	3	1	2	1	494	1	1	1	409.54	1225.6	3	1225.59	0.0036	1	14.67	0.2	R	TRNSTYLDEK	T					Spectrum1813 scans:2429,
32	1	SIA8F_MOUSE	Alpha-2,8-sialyltransferase 8F OS=Mus musculus GN=St8sia6 PE=1 SV=1	28	45969	3	1	2	1	495	1	1	1	613.807	1225.6	2	1225.59	0.0046	1	28.41	0.0088	R	TRNSTYLDEK	T					Spectrum1811 scans:2427,
32	1	SIA8F_MOUSE	Alpha-2,8-sialyltransferase 8F OS=Mus musculus GN=St8sia6 PE=1 SV=1	28	45969	3	1	2	1	1421	4	1	1	725.342	2173	3	2173.01	-0.0111	0	1.62	1.3	K	TIEDTPLSHHYYDNMLPK	H					Spectrum1116 scans:1662,
33	1	GRP78_MOUSE	78 kDa glucose-regulated protein OS=Mus musculus GN=Hspa5 PE=1 SV=3	28	72492	1	1	1	1	1120	1	1	1	918.973	1835.93	2	1835.93	0.0047	0	28.03	0.008	K	SQIFSTASDNQPTVTIK	V					Spectrum2177 scans:2829,
34	1	ASAP2_MOUSE	Arf-GAP with SH3 domain, ANK repeat and PH domain-containing protein 2 OS=Mus musculus GN=Asap2 PE=1 SV=3	27	107992	1	1	1	1	177	1	0	1	487.269	972.524	2	972.524	0.0001	0	27.17	0.015	K	EIISEVQR	M					Spectrum1971 scans:2603,
35	1	FASTK_MOUSE	Fas-activated serine/threonine kinase OS=Mus musculus GN=Fastk PE=1 SV=1	26	58488	2	1	1	1	806	1	1	1	494.619	1480.84	3	1480.84	0.0004	1	25.62	0.014	R	LLEQARSPGELLR	W					Spectrum2053 scans:2693,
35	1	FASTK_MOUSE	Fas-activated serine/threonine kinase OS=Mus musculus GN=Fastk PE=1 SV=1	26	58488	2	1	1	1	807	1	1	1	741.426	1480.84	2	1480.84	0.0012	1	10.22	0.51	R	LLEQARSPGELLR	W					Spectrum2055 scans:2695,
36	1	OTC_MOUSE	Ornithine carbamoyltransferase, mitochondrial OS=Mus musculus GN=Otc PE=1 SV=1	25	39854	1	1	1	1	196	1	0	1	495.759	989.503	2	989.503	-0.0002	0	25.14	0.034	K	QSDLDTLAK	E					Spectrum1032 scans:1570,
37	1	CO3_MOUSE	Complement C3 OS=Mus musculus GN=C3 PE=1 SV=3	25	187905	1	1	1	1	833	1	1	1	756.415	1510.82	2	1510.81	0.0021	0	24.96	0.011	R	LVAYYTLIGASGQR	E					Spectrum2517 scans:3203,
38	1	P2RX3_MOUSE	P2X purinoceptor 3 OS=Mus musculus GN=P2rx3 PE=2 SV=1	24	45093	1	1	1	1	14	1	1	1	372.734	743.454	2	743.454	-0.0003	0	24.2	0.038	R	TGGVLGIK	I					Spectrum1740 scans:2348,
39	1	ZN318_MOUSE	Zinc finger protein 318 (Fragment) OS=Mus musculus GN=Znf318 PE=1 SV=2	23	229391	3	1	3	1	39	1	1	1	400.201	798.387	2	798.387	0	0	23.46	0.014	K	SSSYSIR	S					Spectrum1377 scans:1949,
39	1	ZN318_MOUSE	Zinc finger protein 318 (Fragment) OS=Mus musculus GN=Znf318 PE=1 SV=2	23	229391	3	1	3	1	195	8	0	1	495.272	988.53	2	988.53	0.0001	2	4.4	3.9	K	KISDEKNR	A					Spectrum1276 scans:1838,
39	1	ZN318_MOUSE	Zinc finger protein 318 (Fragment) OS=Mus musculus GN=Znf318 PE=1 SV=2	23	229391	3	1	3	1	1246	2	1	1	976.946	1951.88	2	1951.89	-0.0163	0	1.35	2.4	R	EMPEQEAAVDVIPDHTR	S	Oxidation (M)	0.01000000000000000.0			Spectrum1747 scans:2356,
40	1	DEP1B_MOUSE	DEP domain-containing protein 1B OS=Mus musculus GN=Depdc1b PE=2 SV=1	22	62495	1	1	1	1	599	1	1	1	655.334	1308.65	2	1308.66	-0.0077	0	22.23	0.02	R	HSIAIGEVPACR	L					Spectrum1103 scans:1648,
41	1	BSN_MOUSE	Protein bassoon OS=Mus musculus GN=Bsn PE=1 SV=4	22	420583	2	1	2	1	131	7	1	1	456.257	910.499	2	910.492	0.0066	2	1.51	3.1	K	KRHSMPR	L					Spectrum1097 scans:1641,
41	1	BSN_MOUSE	Protein bassoon OS=Mus musculus GN=Bsn PE=1 SV=4	22	420583	2	1	2	1	572	1	1	1	645.308	1288.6	2	1288.6	-0.0007	1	21.8	0.009	R	HSGRHAGEEPGR	R					Spectrum1283 scans:1846,
42	1	NDP_MOUSE	Norrin OS=Mus musculus GN=Ndp PE=1 SV=1	19	15317	5	1	1	1	1052	1	1	1	883.371	1764.73	2	1764.72	0.0043	1	19.26	0.012	K	TDSSFLMDSQRCMR	H	2 Oxidation (M)	0.00000010000010.0			Spectrum2000 scans:2634,
42	1	NDP_MOUSE	Norrin OS=Mus musculus GN=Ndp PE=1 SV=1	19	15317	5	1	1	1	1053	1	1	1	883.372	1764.73	2	1764.72	0.0065	1	4.9	0.34	K	TDSSFLMDSQRCMR	H	2 Oxidation (M)	0.00000010000010.0			Spectrum2630 scans:3327,
42	1	NDP_MOUSE	Norrin OS=Mus musculus GN=Ndp PE=1 SV=1	19	15317	5	1	1	1	1054	1	1	1	883.372	1764.73	2	1764.72	0.0065	1	7.1	0.2	K	TDSSFLMDSQRCMR	H	2 Oxidation (M)	0.00000010000010.0			Spectrum2139 scans:2787,
42	1	NDP_MOUSE	Norrin OS=Mus musculus GN=Ndp PE=1 SV=1	19	15317	5	1	1	1	1055	1	1	1	883.373	1764.73	2	1764.72	0.0086	1	1.77	0.8	K	TDSSFLMDSQRCMR	H	2 Oxidation (M)	0.00000010000010.0			Spectrum2669 scans:3371,
42	1	NDP_MOUSE	Norrin OS=Mus musculus GN=Ndp PE=1 SV=1	19	15317	5	1	1	1	1056	2	1	1	883.373	1764.73	2	1764.72	0.0092	1	3.88	0.49	K	TDSSFLMDSQRCMR	H	2 Oxidation (M)	0.00000010000010.0			Spectrum2440 scans:3118,
43	1	SYNEM_MOUSE	Synemin OS=Mus musculus GN=Synm PE=1 SV=2	19	173276	2	1	2	1	102	3	1	1	440.748	879.482	2	879.481	0.0006	1	3.96	1.7	K	VTYVDRK	E					Spectrum1796 scans:2410,
43	1	SYNEM_MOUSE	Synemin OS=Mus musculus GN=Synm PE=1 SV=2	19	173276	2	1	2	1	249	1	1	1	522.278	1042.54	2	1042.54	-0.0002	0	18.97	0.02	K	AELQELNAR	L					Spectrum2101 scans:2746,
44	1	CE290_MOUSE	Centrosomal protein of 290 kDa OS=Mus musculus GN=Cep290 PE=1 SV=2	18	289241	5	1	4	1	7	5	0	1	366.698	731.382	2	731.381	0.0007	0	7.35	1.8	K	EVESLR	T					Spectrum1397 scans:1971,
44	1	CE290_MOUSE	Centrosomal protein of 290 kDa OS=Mus musculus GN=Cep290 PE=1 SV=2	18	289241	5	1	4	1	125	4	0	1	452.735	903.455	2	903.455	0.0004	0	8.96	1.3	K	ELESDIAK	K					Spectrum1384 scans:1957,
44	1	CE290_MOUSE	Centrosomal protein of 290 kDa OS=Mus musculus GN=Cep290 PE=1 SV=2	18	289241	5	1	4	1	353	2	1	1	560.286	1118.56	2	1118.56	-0.0039	2	6.01	1.3	R	QMAQERGKR	N	Oxidation (M)	0.010000000.0			Spectrum1394 scans:1968,
44	1	CE290_MOUSE	Centrosomal protein of 290 kDa OS=Mus musculus GN=Cep290 PE=1 SV=2	18	289241	5	1	4	1	838	1	1	1	505.565	1513.67	3	1513.67	0.0037	1	11.59	0.2	K	NSQQEHRNMENK	T					Spectrum1635 scans:2233,
44	1	CE290_MOUSE	Centrosomal protein of 290 kDa OS=Mus musculus GN=Cep290 PE=1 SV=2	18	289241	5	1	4	1	839	1	1	1	757.844	1513.67	2	1513.67	0.0042	1	17.62	0.05	K	NSQQEHRNMENK	T					Spectrum1634 scans:2232,
45	1	EIF3G_MOUSE	Eukaryotic translation initiation factor 3 subunit G OS=Mus musculus GN=Eif3g PE=1 SV=2	17	35901	1	1	1	1	243	1	1	1	517.756	1033.5	2	1033.5	-0.0071	0	16.75	0.027	R	VTNLSEDTR	E					Spectrum1396 scans:1970,
46	1	ARP6_MOUSE	Actin-related protein 6 OS=Mus musculus GN=Actr6 PE=1 SV=2	17	46212	1	1	1	1	74	1	1	1	419.761	837.507	2	837.507	0	0	16.51	0.045	K	LLTNHLK	E					Spectrum1564 scans:2155,
47	1	MYH9_MOUSE	Myosin-9 OS=Mus musculus GN=Myh9 PE=1 SV=4	15	227429	3	1	3	1	1	10	0	1	352.708	703.402	2	703.405	-0.0029	1	3.11	4	K	NMALKK	I					Spectrum1703 scans:2308,
47	1	MYH9_MOUSE	Myosin-9 OS=Mus musculus GN=Myh9 PE=1 SV=4	15	227429	3	1	3	1	254	1	1	1	524.751	1047.49	2	1047.49	-0.0038	0	2.98	0.9	R	ALEEAMEQK	A					Spectrum1498 scans:2082,
47	1	MYH9_MOUSE	Myosin-9 OS=Mus musculus GN=Myh9 PE=1 SV=4	15	227429	3	1	3	1	1349	1	1	1	1042.57	2083.12	2	2083.11	0.0065	2	15.23	0.044	R	NLEKQIATLHAQVTDMKK	K	Oxidation (M)	0.000000000000000100.0			Spectrum370 scans:841,
48	1	SP16H_MOUSE	FACT complex subunit SPT16 OS=Mus musculus GN=Supt16h PE=1 SV=2	15	120320	1	1	1	1	769	1	1	1	723.365	1444.72	2	1444.7	0.0141	1	14.54	0.048	-	MAVTLDKDAYYR	R					Spectrum2608 scans:3303,
49	1	BRCA2_MOUSE	Breast cancer type 2 susceptibility protein homolog OS=Mus musculus GN=Brca2 PE=1 SV=2	14	374766	4	1	4	1	102	5	0	1	440.748	879.482	2	879.481	0.0006	1	0.67	3.6	K	KIFSETR	T					Spectrum1796 scans:2410,
49	1	BRCA2_MOUSE	Breast cancer type 2 susceptibility protein homolog OS=Mus musculus GN=Brca2 PE=1 SV=2	14	374766	4	1	4	1	143	1	1	1	462.699	923.384	2	923.384	-0.0001	0	14.16	0.052	K	LQCESCK	V					Spectrum1370 scans:1941,
49	1	BRCA2_MOUSE	Breast cancer type 2 susceptibility protein homolog OS=Mus musculus GN=Brca2 PE=1 SV=2	14	374766	4	1	4	1	666	3	0	1	453.554	1357.64	3	1357.65	-0.0073	0	7.23	0.98	K	SMPLAHSAQMAAK	S	Oxidation (M)	0.0000000001000.0			Spectrum1016 scans:1552,
49	1	BRCA2_MOUSE	Breast cancer type 2 susceptibility protein homolog OS=Mus musculus GN=Brca2 PE=1 SV=2	14	374766	4	1	4	1	959	2	1	1	553.282	1656.82	3	1656.84	-0.0116	1	6.03	1.2	R	KFIYSVSDDASLQGK	K					Spectrum1115 scans:1661,
50	1	TLR4_MOUSE	Toll-like receptor 4 OS=Mus musculus GN=Tlr4 PE=1 SV=1	13	96598	1	1	1	1	766	1	1	1	720.361	1438.71	2	1438.71	-0.0073	0	13.29	0.057	K	LNVAHNFIHSCK	L					Spectrum1972 scans:2604,
51	1	ILF3_MOUSE	Interleukin enhancer-binding factor 3 OS=Mus musculus GN=Ilf3 PE=1 SV=2	13	96360	3	1	1	1	1906	1	1	1	1075.1	3222.28	3	3222.3	-0.0228	0	2.19	0.6	R	SGGNSYGSSGSSSYNTGSHGGYGTGSGGSSSYQGK	Q					Spectrum2587 scans:3280,
51	1	ILF3_MOUSE	Interleukin enhancer-binding factor 3 OS=Mus musculus GN=Ilf3 PE=1 SV=2	13	96360	3	1	1	1	1910	1	1	1	1075.1	3222.28	3	3222.3	-0.021	0	3.63	0.43	R	SGGNSYGSSGSSSYNTGSHGGYGTGSGGSSSYQGK	Q					Spectrum1521 scans:2108,
51	1	ILF3_MOUSE	Interleukin enhancer-binding factor 3 OS=Mus musculus GN=Ilf3 PE=1 SV=2	13	96360	3	1	1	1	1911	1	1	1	1075.1	3222.28	3	3222.3	-0.0203	0	13.07	0.049	R	SGGNSYGSSGSSSYNTGSHGGYGTGSGGSSSYQGK	Q					Spectrum2457 scans:3137,

## Sheet: 2KO_IgG1.csv
Header	--------------------------------------------------------
Peak list format	Mascot generic
Search type	MIS
Mascot version	2.5.1
Database	SwissProt
Fasta file	SwissProt_2017_04.fasta
Total sequences	554241
Total residues	198410167
Sequences after taxonomy filter	16916
Number of queries	2492
Decoy	--------------------------------------------------------
Number of matches above identity threshold in search of real database	79
Number of matches above identity threshold in search of decoy database	11
Number of matches above homology threshold in search of real database	81
Number of matches above homology threshold in search of decoy database	13
Fixed modifications	--------------------------------------------------------
Identifier	Name	Delta	Neutral loss
1	Carbamidomethyl (C)	57.0215
Variable modifications	--------------------------------------------------------
Identifier	Name	Delta	Neutral loss(es)
1	Oxidation (M)	15.9949	0	63.9983
Search Parameters	--------------------------------------------------------
Taxonomy filter	. . . . . . . . . . . . . . . . Mus.
Enzyme	Trypsin
Maximum Missed Cleavages	2
Fixed modifications	Carbamidomethyl (C)
Variable modifications	Oxidation (M)
Peptide Mass Tolerance	10
Peptide Mass Tolerance Units	ppm
Fragment Mass Tolerance	0.8
Fragment Mass Tolerance Units	Da
Mass values	Monoisotopic
Instrument type	ESI-TRAP
Decoy database also searched	1
Format parameters	--------------------------------------------------------
Significance threshold	0.05
Max. number of hits	0
Use MudPIT protein scoring	1
Ions score cut-off	0
Include same-set proteins	0
Include sub-set proteins	1
Include unassigned	0
Require bold red	0
Use homology threshold	1
Group protein families	1
Re-score using Percolator	0
Show duplicate peptides	1
Protein hits	--------------------------------------------------------
prot_hit_num	prot_family_member	prot_acc	prot_desc	prot_score	prot_mass	prot_matches	prot_matches_sig	prot_sequences	prot_sequences_sig	pep_query	pep_rank	pep_isbold	pep_isunique	pep_exp_mz	pep_exp_mr	pep_exp_z	pep_calc_mr	pep_delta	pep_miss	pep_score	pep_expect	pep_res_before	pep_seq	pep_res_after	pep_var_mod	pep_var_mod_pos	pep_summed_mod_pos	pep_local_mod_pos	pep_scan_title
1	1	K1C17_MOUSE	Keratin, type I cytoskeletal 17 OS=Mus musculus GN=Krt17 PE=1 SV=3	283	48417	18	11	15	10	13	1	0	0	404.203	806.392	2	806.392	-0.0003	0	32.81	0.0039	R	LAADDFR	T					Spectrum2012 scans:2638,
1	1	K1C17_MOUSE	Keratin, type I cytoskeletal 17 OS=Mus musculus GN=Krt17 PE=1 SV=3	283	48417	18	11	15	10	14	1	0	1	405.224	808.433	2	808.433	0.0002	0	31.79	0.0035	R	LASYLDK	V					Spectrum1948 scans:2568,
1	1	K1C17_MOUSE	Keratin, type I cytoskeletal 17 OS=Mus musculus GN=Krt17 PE=1 SV=3	283	48417	18	11	15	10	78	1	0	1	495.272	988.53	2	988.53	-0.0003	1	29.04	0.014	K	SEISELRR	T					Spectrum1700 scans:2295,
1	1	K1C17_MOUSE	Keratin, type I cytoskeletal 17 OS=Mus musculus GN=Krt17 PE=1 SV=3	283	48417	18	11	15	10	79	2	0	1	495.272	988.53	2	988.53	0.0004	1	14.25	0.4	K	SEISELRR	T					Spectrum1550 scans:2130,
1	1	K1C17_MOUSE	Keratin, type I cytoskeletal 17 OS=Mus musculus GN=Krt17 PE=1 SV=3	283	48417	18	11	15	10	82	1	0	1	497.253	992.492	2	992.493	-0.0005	0	6.46	0.98	K	FETEQALR	M					Spectrum1933 scans:2551,
1	1	K1C17_MOUSE	Keratin, type I cytoskeletal 17 OS=Mus musculus GN=Krt17 PE=1 SV=3	283	48417	18	11	15	10	120	1	0	0	515.3	1028.59	2	1028.59	-0.0004	0	62.85	3.8e-06	R	VLDELTLAR	A					Spectrum2514 scans:3194,
1	1	K1C17_MOUSE	Keratin, type I cytoskeletal 17 OS=Mus musculus GN=Krt17 PE=1 SV=3	283	48417	18	11	15	10	147	1	0	1	355.541	1063.6	3	1063.6	-0.0002	1	26.64	0.009	R	LASYLDKVR	A					Spectrum2048 scans:2678,
1	1	K1C17_MOUSE	Keratin, type I cytoskeletal 17 OS=Mus musculus GN=Krt17 PE=1 SV=3	283	48417	18	11	15	10	148	1	0	1	532.809	1063.6	2	1063.6	0.0001	1	46.29	9.8e-05	R	LASYLDKVR	A					Spectrum2042 scans:2671,
1	1	K1C17_MOUSE	Keratin, type I cytoskeletal 17 OS=Mus musculus GN=Krt17 PE=1 SV=3	283	48417	18	11	15	10	238	7	0	0	571.264	1140.51	2	1140.51	0.0006	1	3.23	2.2	R	DQYEKMAEK	N					Spectrum2251 scans:2901,
1	1	K1C17_MOUSE	Keratin, type I cytoskeletal 17 OS=Mus musculus GN=Krt17 PE=1 SV=3	283	48417	18	11	15	10	312	1	0	1	611.825	1221.64	2	1221.64	0.0005	1	25.71	0.028	R	TKFETEQALR	M					Spectrum1792 scans:2396,
1	1	K1C17_MOUSE	Keratin, type I cytoskeletal 17 OS=Mus musculus GN=Krt17 PE=1 SV=3	283	48417	18	11	15	10	329	1	0	0	621.781	1241.55	2	1241.55	0.0009	0	30.88	0.0018	K	NHEEEMNALR	G					Spectrum1690 scans:2284,
1	1	K1C17_MOUSE	Keratin, type I cytoskeletal 17 OS=Mus musculus GN=Krt17 PE=1 SV=3	283	48417	18	11	15	10	466	1	0	1	673.347	1344.68	2	1344.68	0.0015	0	73.97	3.4e-07	R	ALEEANTELEVK	I					Spectrum2172 scans:2814,
1	1	K1C17_MOUSE	Keratin, type I cytoskeletal 17 OS=Mus musculus GN=Krt17 PE=1 SV=3	283	48417	18	11	15	10	481	6	0	0	680.855	1359.69	2	1359.69	0.0021	1	0.37	2.1	R	MSVEADINGLRR	V					Spectrum2295 scans:2949,
1	1	K1C17_MOUSE	Keratin, type I cytoskeletal 17 OS=Mus musculus GN=Krt17 PE=1 SV=3	283	48417	18	11	15	10	482	1	0	1	681.35	1360.68	2	1360.68	0.0011	0	65.95	2.3e-06	R	EVATNSELVQSGK	S					Spectrum1800 scans:2405,
1	1	K1C17_MOUSE	Keratin, type I cytoskeletal 17 OS=Mus musculus GN=Krt17 PE=1 SV=3	283	48417	18	11	15	10	497	1	0	0	688.851	1375.69	2	1375.69	0.0002	1	9.53	0.25	R	MSVEADINGLRR	V	Oxidation (M)	0.100000000000.0			Spectrum2156 scans:2796,
1	1	K1C17_MOUSE	Keratin, type I cytoskeletal 17 OS=Mus musculus GN=Krt17 PE=1 SV=3	283	48417	18	11	15	10	502	1	0	0	690.368	1378.72	2	1378.72	0.0002	1	10.38	0.11	K	TRLEQEIATYR	R					Spectrum2211 scans:2857,
1	1	K1C17_MOUSE	Keratin, type I cytoskeletal 17 OS=Mus musculus GN=Krt17 PE=1 SV=3	283	48417	18	11	15	10	667	1	0	0	512.614	1534.82	3	1534.82	-0.0013	2	4.07	0.93	K	TRLEQEIATYRR	L					Spectrum2044 scans:2673,
1	1	K1C17_MOUSE	Keratin, type I cytoskeletal 17 OS=Mus musculus GN=Krt17 PE=1 SV=3	283	48417	18	11	15	10	1078	1	0	1	702.022	2103.04	3	2103.04	-0.0012	1	58.61	3.2e-06	K	TEELNREVATNSELVQSGK	S					Spectrum2104 scans:2739,
1	2	K1C42_MOUSE	Keratin, type I cytoskeletal 42 OS=Mus musculus GN=Krt42 PE=1 SV=1	267	50444	16	9	13	9	7	1	0	1	373.706	745.397	2	745.397	-0.0004	0	23.59	0.049	K	TIEDLR	N					Spectrum1849 scans:2459,
1	2	K1C42_MOUSE	Keratin, type I cytoskeletal 42 OS=Mus musculus GN=Krt42 PE=1 SV=1	267	50444	16	9	13	9	13	1	0	0	404.203	806.392	2	806.392	-0.0003	0	32.81	0.0039	R	LAADDFR	T					Spectrum2012 scans:2638,
1	2	K1C42_MOUSE	Keratin, type I cytoskeletal 42 OS=Mus musculus GN=Krt42 PE=1 SV=1	267	50444	16	9	13	9	77	1	0	1	494.775	987.535	2	987.535	-0.0002	1	42.41	0.00066	K	TIEDLRNK	I					Spectrum1578 scans:2161,
1	2	K1C42_MOUSE	Keratin, type I cytoskeletal 42 OS=Mus musculus GN=Krt42 PE=1 SV=1	267	50444	16	9	13	9	120	1	0	0	515.3	1028.59	2	1028.59	-0.0004	0	62.85	3.8e-06	R	VLDELTLAR	A					Spectrum2514 scans:3194,
1	2	K1C42_MOUSE	Keratin, type I cytoskeletal 42 OS=Mus musculus GN=Krt42 PE=1 SV=1	267	50444	16	9	13	9	238	7	0	0	571.264	1140.51	2	1140.51	0.0006	1	3.23	2.2	R	DQYEKMAEK	N					Spectrum2251 scans:2901,
1	2	K1C42_MOUSE	Keratin, type I cytoskeletal 42 OS=Mus musculus GN=Krt42 PE=1 SV=1	267	50444	16	9	13	9	329	1	0	0	621.781	1241.55	2	1241.55	0.0009	0	30.88	0.0018	K	NHEEEMNALR	G					Spectrum1690 scans:2284,
1	2	K1C42_MOUSE	Keratin, type I cytoskeletal 42 OS=Mus musculus GN=Krt42 PE=1 SV=1	267	50444	16	9	13	9	370	1	0	1	633.838	1265.66	2	1265.66	0.0002	1	27.36	0.0046	R	TKYETELNLR	M					Spectrum2050 scans:2680,
1	2	K1C42_MOUSE	Keratin, type I cytoskeletal 42 OS=Mus musculus GN=Krt42 PE=1 SV=1	267	50444	16	9	13	9	413	1	0	1	651.333	1300.65	2	1300.65	0.0011	0	74.32	3.6e-07	R	ALEEANADLEVK	I					Spectrum2159 scans:2800,
1	2	K1C42_MOUSE	Keratin, type I cytoskeletal 42 OS=Mus musculus GN=Krt42 PE=1 SV=1	267	50444	16	9	13	9	481	6	0	0	680.855	1359.69	2	1359.69	0.0021	1	0.37	2.1	R	MSVEADINGLRR	V					Spectrum2295 scans:2949,
1	2	K1C42_MOUSE	Keratin, type I cytoskeletal 42 OS=Mus musculus GN=Krt42 PE=1 SV=1	267	50444	16	9	13	9	497	1	0	0	688.851	1375.69	2	1375.69	0.0002	1	9.53	0.25	R	MSVEADINGLRR	V	Oxidation (M)	0.100000000000.0			Spectrum2156 scans:2796,
1	2	K1C42_MOUSE	Keratin, type I cytoskeletal 42 OS=Mus musculus GN=Krt42 PE=1 SV=1	267	50444	16	9	13	9	502	1	0	0	690.368	1378.72	2	1378.72	0.0002	1	10.38	0.11	K	TRLEQEIATYR	R					Spectrum2211 scans:2857,
1	2	K1C42_MOUSE	Keratin, type I cytoskeletal 42 OS=Mus musculus GN=Krt42 PE=1 SV=1	267	50444	16	9	13	9	577	1	0	1	480.238	1437.69	3	1437.69	-0.0013	1	18.07	0.11	R	ILNEMRDQYEK	M					Spectrum1930 scans:2548,
1	2	K1C42_MOUSE	Keratin, type I cytoskeletal 42 OS=Mus musculus GN=Krt42 PE=1 SV=1	267	50444	16	9	13	9	578	1	0	1	719.854	1437.69	2	1437.69	0.002	1	47.48	0.00014	R	ILNEMRDQYEK	M					Spectrum1932 scans:2550,
1	2	K1C42_MOUSE	Keratin, type I cytoskeletal 42 OS=Mus musculus GN=Krt42 PE=1 SV=1	267	50444	16	9	13	9	592	2	0	1	485.569	1453.69	3	1453.69	-0.0016	1	1.57	1	R	ILNEMRDQYEK	M	Oxidation (M)	0.00001000000.0			Spectrum1612 scans:2198,
1	2	K1C42_MOUSE	Keratin, type I cytoskeletal 42 OS=Mus musculus GN=Krt42 PE=1 SV=1	267	50444	16	9	13	9	667	1	0	0	512.614	1534.82	3	1534.82	-0.0013	2	4.07	0.93	K	TRLEQEIATYRR	L					Spectrum2044 scans:2673,
1	2	K1C42_MOUSE	Keratin, type I cytoskeletal 42 OS=Mus musculus GN=Krt42 PE=1 SV=1	267	50444	16	9	13	9	1058	1	0	1	1043.5	2084.98	2	2084.98	0.0038	0	88.32	5.2e-09	R	GQVGGDVNVEMDAAPGVDLSR	I					Spectrum2545 scans:3229,
1	3	K1C10_MOUSE	Keratin, type I cytoskeletal 10 OS=Mus musculus GN=Krt10 PE=1 SV=3	255	57906	11	10	10	10	13	1	0	0	404.203	806.392	2	806.392	-0.0003	0	32.81	0.0039	R	LAADDFR	L					Spectrum2012 scans:2638,
1	3	K1C10_MOUSE	Keratin, type I cytoskeletal 10 OS=Mus musculus GN=Krt10 PE=1 SV=3	255	57906	11	10	10	10	66	1	0	1	483.732	965.449	2	965.449	-0.0007	1	33.05	0.0027	R	DYSKYYK	T					Spectrum1786 scans:2389,
1	3	K1C10_MOUSE	Keratin, type I cytoskeletal 10 OS=Mus musculus GN=Krt10 PE=1 SV=3	255	57906	11	10	10	10	95	1	0	1	502.28	1002.55	2	1002.55	0.0002	1	34.38	0.0034	K	SEITELRR	T					Spectrum1738 scans:2337,
1	3	K1C10_MOUSE	Keratin, type I cytoskeletal 10 OS=Mus musculus GN=Krt10 PE=1 SV=3	255	57906	11	10	10	10	137	1	0	1	524.793	1047.57	2	1047.57	0.0001	1	35.73	0.00045	R	LAADDFRLK	Y					Spectrum2260 scans:2911,
1	3	K1C10_MOUSE	Keratin, type I cytoskeletal 10 OS=Mus musculus GN=Krt10 PE=1 SV=3	255	57906	11	10	10	10	172	1	0	0	545.769	1089.52	2	1089.52	-0.0002	0	65.25	1.9e-06	R	VTMQNLNDR	L					Spectrum1861 scans:2472,
1	3	K1C10_MOUSE	Keratin, type I cytoskeletal 10 OS=Mus musculus GN=Krt10 PE=1 SV=3	255	57906	11	10	10	10	262	1	0	1	583.296	1164.58	2	1164.58	-0.0001	0	48.42	0.00015	R	LENEIQTYR	S					Spectrum1998 scans:2623,
1	3	K1C10_MOUSE	Keratin, type I cytoskeletal 10 OS=Mus musculus GN=Krt10 PE=1 SV=3	255	57906	11	10	10	10	294	1	0	1	601.312	1200.61	2	1200.61	-0.0001	0	52.55	4.3e-05	R	QSVEADINGLR	R					Spectrum2333 scans:2991,
1	3	K1C10_MOUSE	Keratin, type I cytoskeletal 10 OS=Mus musculus GN=Krt10 PE=1 SV=3	255	57906	11	10	10	10	474	1	0	1	679.363	1356.71	2	1356.71	0.0011	1	6.98	0.22	R	QSVEADINGLRR	V					Spectrum1954 scans:2574,
1	3	K1C10_MOUSE	Keratin, type I cytoskeletal 10 OS=Mus musculus GN=Krt10 PE=1 SV=3	255	57906	11	10	10	10	475	1	0	1	679.364	1356.71	2	1356.71	0.0017	1	31.47	0.007	R	QSVEADINGLRR	V					Spectrum2148 scans:2788,
1	3	K1C10_MOUSE	Keratin, type I cytoskeletal 10 OS=Mus musculus GN=Krt10 PE=1 SV=3	255	57906	11	10	10	10	504	1	0	1	691.329	1380.64	2	1380.64	0.0022	0	80.8	2.7e-08	R	ALEESNYELEGK	I					Spectrum2089 scans:2723,
1	3	K1C10_MOUSE	Keratin, type I cytoskeletal 10 OS=Mus musculus GN=Krt10 PE=1 SV=3	255	57906	11	10	10	10	514	1	0	1	695.845	1389.67	2	1389.67	0.0011	0	23.47	0.026	K	QSLEASLAETEGR	Y					Spectrum2372 scans:3034,
1	4	K1C16_MOUSE	Keratin, type I cytoskeletal 16 OS=Mus musculus GN=Krt16 PE=1 SV=3	184	51973	9	6	9	6	13	1	0	0	404.203	806.392	2	806.392	-0.0003	0	32.81	0.0039	R	LAADDFR	T					Spectrum2012 scans:2638,
1	4	K1C16_MOUSE	Keratin, type I cytoskeletal 16 OS=Mus musculus GN=Krt16 PE=1 SV=3	184	51973	9	6	9	6	94	1	0	1	501.732	1001.45	2	1001.45	0.0004	0	40.12	0.00014	R	QFTSSSSMK	G					Spectrum1554 scans:2134,
1	4	K1C16_MOUSE	Keratin, type I cytoskeletal 16 OS=Mus musculus GN=Krt16 PE=1 SV=3	184	51973	9	6	9	6	172	1	0	0	545.769	1089.52	2	1089.52	-0.0002	0	65.25	1.9e-06	K	VTMQNLNDR	L					Spectrum1861 scans:2472,
1	4	K1C16_MOUSE	Keratin, type I cytoskeletal 16 OS=Mus musculus GN=Krt16 PE=1 SV=3	184	51973	9	6	9	6	310	1	0	1	610.805	1219.59	2	1219.59	0.0017	0	25.71	0.0039	K	ASLENSLEETK	G					Spectrum2122 scans:2759,
1	4	K1C16_MOUSE	Keratin, type I cytoskeletal 16 OS=Mus musculus GN=Krt16 PE=1 SV=3	184	51973	9	6	9	6	328	1	0	1	621.301	1240.59	2	1240.59	0.0002	0	32.93	0.0029	K	NHEEEMLALR	G					Spectrum2161 scans:2802,
1	4	K1C16_MOUSE	Keratin, type I cytoskeletal 16 OS=Mus musculus GN=Krt16 PE=1 SV=3	184	51973	9	6	9	6	491	2	0	1	457.235	1368.68	3	1368.68	0.0008	1	2.52	1.1	K	KNHEEEMLALR	G					Spectrum1966 scans:2587,
1	4	K1C16_MOUSE	Keratin, type I cytoskeletal 16 OS=Mus musculus GN=Krt16 PE=1 SV=3	184	51973	9	6	9	6	502	1	0	0	690.368	1378.72	2	1378.72	0.0002	1	10.38	0.11	K	TRLEQEIATYR	R					Spectrum2211 scans:2857,
[truncated: 194 more rows]
